# Supplementary material for: Ancient exapted transposable elements promote nuclear enrichment of human long noncoding RNAs
Source: Genome Res. 2019 Feb;29(2):208–22. doi: 10.1101/gr.229922.117 (PMC6360812; doi:10.1101/gr.229922.117)
Supplement: Supplemental Material [file supp_gr.229922.117_Supplemental_File_S1.bed]

chr1	139790	139847	chr1,139707,140127,-,MER1A,DNA,hAT-Charlie,-90,439,1,139617,140127:PCVertebrate
chr1	140075	140127	chr1,139707,140127,-,MER1A,DNA,hAT-Charlie,-90,439,1,139617,140127:PCVertebrate
chr1	164358	164695	chr1,164358,164695,+,AluSq2,SINE,Alu,1,305,-8,164358,164703:PCVertebrate
chr1	628208	628223	chr1,628208,628354,-,MIRb,SINE,MIR,-80,188,50,628128,628403:ECS
chr1	827608	827629	chr1,827541,827629,+,G-rich,Low_complexity,Low_complexity,1,89,0,827541,827629:Enriched
chr1	874304	874344	chr1,874304,874344,+,GA-rich,Low_complexity,Low_complexity,1,40,0,874304,874344:PCVertebrate
chr1	912462	912649	chr1,912462,912649,-,L2b,LINE,L2,-100,3275,3096,912362,915744:ECS
chr1	913580	913633	chr1,913580,913633,+,G-rich,Low_complexity,Low_complexity,1,53,0,913580,913633:Enriched
chr1	1062717	1062795	chr1,1062717,1062795,-,MLT1B,LTR,ERVL-MaLR,-70,320,287,1062647,1063081:SameSense
chr1	1576556	1576855	chr1,1576556,1576855,+,AluSc,SINE,Alu,2,300,-9,1576555,1576864:PCVertebrate
chr1	1615444	1615487	chr1,1615444,1615487,+,G-rich,Low_complexity,Low_complexity,1,44,0,1615444,1615487:Enriched
chr1	1735624	1735770	chr1,1735624,1735770,+,AluJb,SINE,Alu,2,146,-166,1735623,1735936:PCVertebrate
chr1	1891471	1891496	chr1,1891398,1891496,+,G-rich,Low_complexity,Low_complexity,1,99,0,1891398,1891496:Enriched
chr1	2555525	2555570	chr1,2555525,2555570,+,G-rich,Low_complexity,Low_complexity,1,46,0,2555525,2555570:Enriched
chr1	3060485	3060644	chr1,3060485,3060644,+,MIRb,SINE,MIR,17,178,-90,3060469,3060734:ECS;chr1,3060485,3060644,+,MIRb,SINE,MIR,17,178,-90,3060469,3060734:ECS;chr1,3060485,3060644,+,MIRb,SINE,MIR,17,178,-90,3060469,3060734:ECS
chr1	3061433	3061463	chr1,3061433,3061463,+,G-rich,Low_complexity,Low_complexity,1,32,0,3061433,3061463:Enriched
chr1	3063331	3063437	chr1,3063331,3063437,-,MIRc,SINE,MIR,-49,219,112,3063282,3063548:ECS;chr1,3063331,3063437,-,MIRc,SINE,MIR,-49,219,112,3063282,3063548:ECS;chr1,3063331,3063437,-,MIRc,SINE,MIR,-49,219,112,3063282,3063548:SameSense
chr1	3916227	3916430	chr1,3916227,3916430,+,MIRc,SINE,MIR,19,239,-29,3916209,3916459:ECS;chr1,3916227,3916430,+,MIRc,SINE,MIR,19,239,-29,3916209,3916459:ECS;chr1,3916227,3916430,+,MIRc,SINE,MIR,19,239,-29,3916209,3916459:ECS;chr1,3916227,3916430,+,MIRc,SINE,MIR,19,239,-29,3916209,3916459:SameSense
chr1	3940647	3940698	chr1,3940647,3940839,-,MIRb,SINE,MIR,-23,245,27,3940624,3940865:ECS
chr1	3948490	3948595	chr1,3948490,3948689,+,MIRb,SINE,MIR,25,258,-10,3948466,3948699:ECS
chr1	6204852	6204964	chr1,6204852,6204964,-,L2b,LINE,L2,-15,3360,3241,6204837,6208204:ECS
chr1	6236268	6236336	chr1,6236268,6236561,+,AluSz,SINE,Alu,2,293,-19,6236267,6236580:PCVertebrate
chr1	6238224	6238385	chr1,6238224,6238385,+,MIRc,SINE,MIR,19,182,-86,6238206,6238471:SameSense
chr1	6726892	6727074	chr1,6726892,6727074,+,L2a,LINE,L2,3181,3340,-86,6723712,6727160:ECS;chr1,6726892,6727074,+,L2a,LINE,L2,3181,3340,-86,6723712,6727160:ECS
chr1	7382651	7382709	chr1,7382651,7382709,-,MIRc,SINE,MIR,-202,66,8,7382449,7382716:ECS;chr1,7382651,7382709,-,MIRc,SINE,MIR,-202,66,8,7382449,7382716:SameSense
chr1	7388183	7388194	chr1,7388047,7388194,+,MIRb,SINE,MIR,39,204,-64,7388009,7388258:ECS;chr1,7388047,7388194,+,MIRb,SINE,MIR,39,204,-64,7388009,7388258:ECS
chr1	8215096	8215180	chr1,8215096,8215180,+,L1PB1,LINE,L1,6063,6151,0,8209034,8215180:SameSense
chr1	9503320	9503344	chr1,9503320,9503344,+,(A)n,Simple_repeat,Simple_repeat,1,24,0,9503320,9503344:ECS
chr1	10649960	10650019	chr1,10649960,10650019,+,G-rich,Low_complexity,Low_complexity,1,61,0,10649960,10650019:Enriched
chr1	10650354	10650400	chr1,10650354,10650400,+,A-rich,Low_complexity,Low_complexity,1,48,0,10650354,10650400:PCVertebrate;chr1,10650354,10650400,+,A-rich,Low_complexity,Low_complexity,1,48,0,10650354,10650400:PCPlacental;chr1,10650354,10650400,+,A-rich,Low_complexity,Low_complexity,1,48,0,10650354,10650400:PCVertebrate;chr1,10650354,10650400,+,A-rich,Low_complexity,Low_complexity,1,48,0,10650354,10650400:PCPrimate;chr…
chr1	10652354	10652459	chr1,10652354,10652459,+,L2b,LINE,L2,3284,3426,0,10649071,10652459:ECS
chr1	10653687	10653731	chr1,10653687,10653731,+,G-rich,Low_complexity,Low_complexity,1,46,0,10653687,10653731:Enriched
chr1	11029659	11029920	chr1,11029634,11029920,-,AluSp,SINE,Alu,-6,307,1,11029628,11029920:PCPrimate
chr1	11071284	11071991	chr1,11071284,11071991,+,L2a,LINE,L2,2480,3326,-100,11068805,11072091:ECS;chr1,11071284,11071991,+,L2a,LINE,L2,2480,3326,-100,11068805,11072091:ECS;chr1,11071284,11071991,+,L2a,LINE,L2,2480,3326,-100,11068805,11072091:ECS
chr1	11072364	11072580	chr1,11072364,11072580,-,MIRb,SINE,MIR,-23,245,8,11072341,11072587:ECS
chr1	11101801	11101952	chr1,11101554,11101952,+,L2c,LINE,L2,1632,1996,-1423,11099923,11103375:ECS;chr1,11101554,11101952,+,L2c,LINE,L2,1632,1996,-1423,11099923,11103375:ECS
chr1	11777906	11777984	chr1,11777906,11777984,+,MIR3,SINE,MIR,58,145,-63,11777849,11778047:ECS
chr1	11779319	11779532	chr1,11779319,11779532,+,MIR,SINE,MIR,5,245,-17,11779315,11779549:PCVertebrate;chr1,11779319,11779532,+,MIR,SINE,MIR,5,245,-17,11779315,11779549:PCVertebrate;chr1,11779319,11779532,+,MIR,SINE,MIR,5,245,-17,11779315,11779549:ECS
chr1	11779545	11779619	chr1,11779545,11779657,+,MIR,SINE,MIR,5,123,-139,11779541,11779796:ECS
chr1	13514445	13514544	chr1,13514445,13514580,+,MIRb,SINE,MIR,51,191,-77,13514395,13514657:ECS
chr1	13516170	13516220	chr1,13516109,13516220,+,MIRc,SINE,MIR,120,228,-40,13515990,13516260:ECS
chr1	14348966	14349100	chr1,14348966,14349100,-,L2b,LINE,L2,-1,3374,3242,14348965,14352341:PCVertebrate
chr1	15112094	15112298	chr1,15112094,15112298,+,MIRb,SINE,MIR,26,249,-19,15112069,15112317:ECS;chr1,15112094,15112298,+,MIRb,SINE,MIR,26,249,-19,15112069,15112317:ECS
chr1	15113875	15114060	chr1,15113875,15114060,-,MIRb,SINE,MIR,-76,192,7,15113799,15114066:ECS
chr1	15115680	15115850	chr1,15115680,15115850,+,MIR,SINE,MIR,47,231,-37,15115634,15115887:PCPlacental;chr1,15115680,15115850,+,MIR,SINE,MIR,47,231,-37,15115634,15115887:PCVertebrate;chr1,15115680,15115850,+,MIR,SINE,MIR,47,231,-37,15115634,15115887:PCVertebrate;chr1,15115680,15115850,+,MIR,SINE,MIR,47,231,-37,15115634,15115887:PCPlacental;chr1,15115680,15115850,+,MIR,SINE,MIR,47,231,-37,15115634,15115887:PCPlacental;ch…
chr1	15334166	15334267	chr1,15334125,15334267,-,MIRb,SINE,MIR,-117,151,4,15334008,15334270:ECS
chr1	15587991	15588442	chr1,15587991,15588747,-,LTR12D,LTR,ERV1,-2,1252,559,15587989,15589305:Enriched
chr1	16006527	16006671	chr1,16006527,16006843,-,L2a,LINE,L2,0,3426,3084,16006527,16009926:ECS
chr1	16161501	16161615	chr1,16161395,16161615,-,MIRb,SINE,MIR,-14,254,25,16161381,16161639:ECS
chr1	16161624	16161723	chr1,16161624,16161723,+,L2c,LINE,L2,3025,3136,-251,16158600,16161974:ECS
chr1	16161745	16161801	chr1,16161745,16161801,+,L2a,LINE,L2,3370,3425,-1,16158376,16161802:ECS
chr1	16161872	16161883	chr1,16161872,16161992,+,MIRb,SINE,MIR,146,262,0,16161727,16161992:ECS
chr1	17194101	17194199	chr1,17194101,17194199,+,MIRc,SINE,MIR,68,164,-98,17194034,17194297:SameSense
chr1	17194973	17195143	chr1,17194973,17195143,-,L2b,LINE,L2,-82,3293,3133,17194891,17198275:ECS
chr1	17195456	17195497	chr1,17195456,17195497,+,MIR3,SINE,MIR,81,121,-87,17195376,17195584:ECS
chr1	17196159	17196419	chr1,17196159,17196419,+,MIRb,SINE,MIR,5,268,0,17196155,17196419:ECS;chr1,17196159,17196419,+,MIRb,SINE,MIR,5,268,0,17196155,17196419:ECS
chr1	17196475	17196618	chr1,17196475,17196618,+,L2c,LINE,L2,3242,3387,0,17193234,17196618:ECS
chr1	17718560	17718634	chr1,17718451,17718634,-,MIR,SINE,MIR,-19,243,52,17718432,17718685:ECS
chr1	17718691	17718720	chr1,17718691,17718771,-,L2b,LINE,L2,-192,3183,3106,17718499,17721876:ECS
chr1	17749677	17749978	chr1,17749497,17750026,+,MLT1F,LTR,ERVL-MaLR,1,546,-2,17749497,17750028:Enriched
chr1	18112423	18112649	chr1,18112423,18112649,-,MIRb,SINE,MIR,-34,234,5,18112389,18112653:ECS
chr1	18113048	18113119	chr1,18113048,18113119,-,MIRb,SINE,MIR,-184,84,19,18112864,18113137:ECS
chr1	18114281	18114383	chr1,18114281,18114383,+,L2b,LINE,L2,3249,3363,-12,18111033,18114395:ECS;chr1,18114281,18114383,+,L2b,LINE,L2,3249,3363,-12,18111033,18114395:ECS
chr1	18114616	18114843	chr1,18114616,18114843,-,MIRc,SINE,MIR,-8,260,5,18114608,18114847:ECS
chr1	18114921	18115059	chr1,18114921,18115059,-,MIRb,SINE,MIR,-20,248,86,18114901,18115144:ECS
chr1	18386005	18386220	chr1,18386005,18386249,+,MIR,SINE,MIR,3,261,-1,18386003,18386250:ECS;chr1,18386005,18386249,+,MIR,SINE,MIR,3,261,-1,18386003,18386250:ECS
chr1	19073274	19073345	chr1,19073274,19073345,-,MIRb,SINE,MIR,-67,201,125,19073207,19073469:ECS
chr1	20154338	20154463	chr1,20154321,20156816,+,HERVE-int,LTR,ERV1,1,2512,-5301,20154321,20162117:Enriched
chr1	20157692	20159247	chr1,20156816,20160102,+,HERVE-int,LTR,ERV1,2686,6005,-1808,20154131,20161910:Enriched
chr1	20159612	20160102	chr1,20156816,20160102,+,HERVE-int,LTR,ERV1,2686,6005,-1808,20154131,20161910:Enriched
chr1	20377392	20377509	chr1,20377392,20377840,-,L2b,LINE,L2,0,3375,2880,20377392,20380719:ECS
chr1	20399480	20399549	chr1,20399412,20399633,+,MIRb,SINE,MIR,15,261,-1,20399398,20399634:ECS
chr1	20400935	20400987	chr1,20400889,20401117,+,MIRb,SINE,MIR,40,265,-3,20400850,20401120:ECS;chr1,20400889,20401117,+,MIRb,SINE,MIR,40,265,-3,20400850,20401120:ECS
chr1	20413144	20413253	chr1,20413141,20413278,-,MIR3,SINE,MIR,-48,160,18,20413093,20413295:ECS;chr1,20413141,20413278,-,MIR3,SINE,MIR,-48,160,18,20413093,20413295:ECS
chr1	20743100	20743133	chr1,20743100,20743133,+,(T)n,Simple_repeat,Simple_repeat,1,33,0,20743100,20743133:PCVertebrate;chr1,20743100,20743133,+,(T)n,Simple_repeat,Simple_repeat,1,33,0,20743100,20743133:PCPrimate;chr1,20743100,20743133,+,(T)n,Simple_repeat,Simple_repeat,1,33,0,20743100,20743133:PCPlacental
chr1	21293941	21294103	chr1,21293941,21294103,-,MIRb,SINE,MIR,-93,175,5,21293848,21294107:ECS
chr1	21294110	21294185	chr1,21294110,21294185,-,MIRc,SINE,MIR,-169,99,22,21293941,21294206:ECS
chr1	21298409	21298581	chr1,21298409,21298581,+,MIR,SINE,MIR,80,240,-22,21298330,21298603:ECS;chr1,21298409,21298581,+,MIR,SINE,MIR,80,240,-22,21298330,21298603:ECS
chr1	21298670	21298774	chr1,21298670,21298774,-,MIRc,SINE,MIR,-133,135,34,21298537,21298807:ECS
chr1	21299321	21299450	chr1,21299321,21299450,-,MIRb,SINE,MIR,-70,198,63,21299251,21299512:ECS
chr1	21299478	21299583	chr1,21299478,21299583,+,MIR3,SINE,MIR,16,118,-90,21299463,21299673:ECS
chr1	21299662	21299774	chr1,21299662,21299786,+,MIR,SINE,MIR,89,225,-37,21299574,21299823:PCVertebrate;chr1,21299662,21299786,+,MIR,SINE,MIR,89,225,-37,21299574,21299823:PCPlacental
chr1	21586709	21586945	chr1,21586709,21586945,-,MIR,SINE,MIR,-11,251,14,21586698,21586958:ECS
chr1	22031027	22031050	chr1,22031027,22031050,+,(T)n,Simple_repeat,Simple_repeat,1,23,0,22031027,22031050:PCPrimate
chr1	22101236	22101351	chr1,22101236,22101351,+,MIR3,SINE,MIR,20,145,-63,22101217,22101414:ECS
chr1	22364983	22365128	chr1,22364983,22365128,-,MIR,SINE,MIR,-91,171,3,22364892,22365130:ECS
chr1	22917502	22917591	chr1,22917502,22917591,+,MIR3,SINE,MIR,63,162,-46,22917440,22917637:ECS;chr1,22917502,22917591,+,MIR3,SINE,MIR,63,162,-46,22917440,22917637:ECS
chr1	22917621	22917784	chr1,22917621,22917784,-,MIRc,SINE,MIR,-91,177,10,22917530,22917793:ECS
chr1	22918837	22918944	chr1,22918837,22918944,-,MIRb,SINE,MIR,-73,195,80,22918764,22919023:ECS;chr1,22918837,22918944,-,MIRb,SINE,MIR,-73,195,80,22918764,22919023:ECS
chr1	22920784	22921015	chr1,22920784,22921015,-,MIRb,SINE,MIR,-1,267,2,22920783,22921016:ECS;chr1,22920784,22921015,-,MIRb,SINE,MIR,-1,267,2,22920783,22921016:ECS
chr1	24064188	24064273	chr1,24064188,24064362,+,MIR3,SINE,MIR,6,200,-8,24064183,24064370:ECS
chr1	24310691	24310817	chr1,24310691,24310924,+,MIRb,SINE,MIR,5,267,-1,24310687,24310925:ECS;chr1,24310691,24310924,+,MIRb,SINE,MIR,5,267,-1,24310687,24310925:ECS
chr1	24970561	24970676	chr1,24970561,24970676,-,MIRc,SINE,MIR,-93,175,48,24970468,24970723:SameSense
chr1	25817562	25817710	chr1,25817551,25817710,-,MIRb,SINE,MIR,-59,209,33,25817492,25817742:ECS
chr1	26462756	26462870	chr1,26462756,26463276,-,L2a,LINE,L2,-1,3425,2656,26462755,26465931:ECS
chr1	27530453	27530561	chr1,27530453,27530703,+,MIR,SINE,MIR,23,260,-2,27530431,27530705:ECS
chr1	27660394	27660722	chr1,27660394,27661103,-,L2b,LINE,L2,-1,3374,2560,27660393,27663662:PCVertebrate;chr1,27660394,27661103,-,L2b,LINE,L2,-1,3374,2560,27660393,27663662:PCPlacental;chr1,27660394,27661103,-,L2b,LINE,L2,-1,3374,2560,27660393,27663662:ECS;chr1,27660394,27661103,-,L2b,LINE,L2,-1,3374,2560,27660393,27663662:PCVertebrate;chr1,27660394,27661103,-,L2b,LINE,L2,-1,3374,2560,27660393,27663662:PCVertebrate;chr1…
chr1	27939065	27939079	chr1,27939065,27939189,+,MIRb,SINE,MIR,126,258,-10,27938940,27939199:ECS
chr1	28507975	28508082	chr1,28507975,28508082,+,FRAM,SINE,Alu,48,152,-24,28507928,28508106:PCVertebrate
chr1	28546022	28546242	chr1,28546022,28546242,-,MIRb,SINE,MIR,-2,266,15,28546020,28546256:PCPrimate
chr1	28581221	28581354	chr1,28581221,28581354,-,MIRb,SINE,MIR,-112,156,26,28581109,28581379:ECS
chr1	28867699	28867822	chr1,28867699,28867737,+,MIR3,SINE,MIR,105,142,-66,28867595,28867803:ECS;chr1,28867703,28867822,+,MIRb,SINE,MIR,115,257,-11,28867589,28867833:ECS;chr1,28867703,28867822,+,MIRb,SINE,MIR,115,257,-11,28867589,28867833:ECS
chr1	28870850	28870989	chr1,28870850,28870989,+,MIR3,SINE,MIR,33,180,-28,28870818,28871017:ECS;chr1,28870850,28870989,+,MIR3,SINE,MIR,33,180,-28,28870818,28871017:ECS;chr1,28870850,28870989,+,MIR3,SINE,MIR,33,180,-28,28870818,28871017:ECS;chr1,28870850,28870989,+,MIR3,SINE,MIR,33,180,-28,28870818,28871017:ECS
chr1	29152947	29152991	chr1,29152947,29153135,+,L2b,LINE,L2,3080,3286,-89,29149868,29153224:ECS
chr1	29224723	29224801	chr1,29224693,29224801,-,MIR3,SINE,MIR,-48,160,48,29224645,29224848:ECS
chr1	29329653	29329803	chr1,29329653,29329803,-,MIR,SINE,MIR,-42,226,73,29329611,29329875:ECS
chr1	29329815	29330421	chr1,29329815,29330365,+,L2b,LINE,L2,2784,3374,-1,29327032,29330366:ECS;chr1,29329815,29330365,+,L2b,LINE,L2,2784,3374,-1,29327032,29330366:PCVertebrate;chr1,29330364,29330421,-,MIRb,SINE,MIR,-186,82,26,29330178,29330446:ECS
chr1	29330452	29330603	chr1,29330452,29330603,+,MIR3,SINE,MIR,27,189,-19,29330426,29330622:ECS;chr1,29330452,29330603,+,MIR3,SINE,MIR,27,189,-19,29330426,29330622:ECS
chr1	29330798	29330956	chr1,29330798,29330956,-,MIRb,SINE,MIR,-78,190,28,29330720,29330983:ECS;chr1,29330798,29330956,-,MIRb,SINE,MIR,-78,190,28,29330720,29330983:ECS
chr1	29349683	29349729	chr1,29349456,29349729,-,L2b,LINE,L2,-25,3350,3061,29349431,29352789:ECS
chr1	29709332	29709451	chr1,29709332,29709451,-,MIRc,SINE,MIR,-15,253,115,29709317,29709565:SameSense;chr1,29709332,29709451,-,MIRc,SINE,MIR,-15,253,115,29709317,29709565:ECS
chr1	30014026	30014215	chr1,30014026,30014215,-,MIRb,SINE,MIR,-80,188,2,30013946,30014216:ECS
chr1	30415825	30415840	chr1,30415738,30415840,+,MIR,SINE,MIR,31,133,-129,30415708,30415969:ECS
chr1	30416932	30416953	chr1,30416932,30417068,-,MIRb,SINE,MIR,-80,188,50,30416852,30417117:ECS
chr1	30719891	30719971	chr1,30719891,30719971,+,MIR3,SINE,MIR,96,167,-41,30719796,30720012:ECS;chr1,30719891,30719971,+,MIR3,SINE,MIR,96,167,-41,30719796,30720012:ECS
chr1	30720465	30720538	chr1,30720465,30720538,+,MIR,SINE,MIR,66,148,-114,30720400,30720652:ECS
chr1	30720907	30721092	chr1,30720907,30721092,-,MIR,SINE,MIR,-54,208,13,30720853,30721104:ECS;chr1,30720907,30721092,-,MIR,SINE,MIR,-54,208,13,30720853,30721104:ECS
chr1	30726458	30726491	chr1,30726458,30726491,+,MIRc,SINE,MIR,4,36,-232,30726455,30726723:SameSense
chr1	30815478	30815553	chr1,30815478,30815706,+,MIRb,SINE,MIR,37,268,0,30815442,30815706:ECS;chr1,30815478,30815706,+,MIRb,SINE,MIR,37,268,0,30815442,30815706:ECS
chr1	31657293	31657401	chr1,31657293,31657401,+,L2b,LINE,L2,3262,3370,-5,31654032,31657406:ECS
chr1	31843001	31843066	chr1,31843001,31843066,-,L2a,LINE,L2,0,3375,3305,31843001,31846370:ECS;chr1,31843001,31843066,-,L2a,LINE,L2,0,3375,3305,31843001,31846370:ECS
chr1	31843234	31843326	chr1,31843234,31843326,-,L2a,LINE,L2,-63,3324,3222,31843171,31846547:ECS
chr1	32725078	32725152	chr1,32725041,32725152,+,MIRb,SINE,MIR,88,214,-54,32724954,32725206:ECS;chr1,32725041,32725152,+,MIRb,SINE,MIR,88,214,-54,32724954,32725206:ECS
chr1	33031545	33031766	chr1,33031545,33031766,+,MIRb,SINE,MIR,5,231,-37,33031541,33031803:PCPrimate
chr1	33142456	33142591	chr1,33142456,33142591,-,MIR3,SINE,MIR,0,208,82,33142456,33142672:ECS
chr1	33142777	33142946	chr1,33142777,33142946,+,MIRb,SINE,MIR,9,198,-70,33142769,33143016:ECS
chr1	33162857	33163006	chr1,33162857,33163006,+,MIR,SINE,MIR,24,180,-88,33162834,33163094:ECS
chr1	33164217	33164278	chr1,33164217,33164278,-,MIR3,SINE,MIR,-105,103,43,33164112,33164320:ECS;chr1,33164217,33164278,-,MIR3,SINE,MIR,-105,103,43,33164112,33164320:ECS
chr1	33325216	33325564	chr1,33325216,33325564,+,MLT1F,LTR,ERVL-MaLR,33,407,-141,33325184,33325705:Enriched
chr1	33325659	33325783	chr1,33325659,33325783,+,MLT1F,LTR,ERVL-MaLR,441,569,0,33325219,33325783:Enriched
chr1	33885086	33885203	chr1,33885023,33885203,-,MIRb,SINE,MIR,-31,237,41,33884992,33885243:ECS
chr1	34851132	34851149	chr1,34851132,34851195,+,MIRb,SINE,MIR,158,232,-36,34850975,34851231:ECS;chr1,34851132,34851195,+,MIRb,SINE,MIR,158,232,-36,34850975,34851231:ECS
chr1	34974356	34974717	chr1,34974287,34974717,+,L1ME4b,LINE,L1,302,775,-117,34973986,34974834:ECS;chr1,34974287,34974717,+,L1ME4b,LINE,L1,302,775,-117,34973986,34974834:ECS;chr1,34974287,34974717,+,L1ME4b,LINE,L1,302,775,-117,34973986,34974834:ECS
chr1	34976333	34976406	chr1,34976333,34976406,-,MIRb,SINE,MIR,-165,103,21,34976168,34976426:ECS
chr1	35929828	35929951	chr1,35929828,35929951,-,MIRb,SINE,MIR,-54,214,84,35929774,35930034:PCPrimate
chr1	36323836	36324031	chr1,36323836,36324031,-,MIRb,SINE,MIR,-22,246,29,36323814,36324059:ECS
chr1	37455314	37455417	chr1,37455314,37455417,-,MIR,SINE,MIR,-88,120,4,37455226,37455420:ECS
chr1	37800755	37800847	chr1,37800755,37800847,-,L2c,LINE,L2,-5,3382,3286,37800750,37804132:ECS
chr1	38209303	38209369	chr1,38209303,38209369,-,MIR,SINE,MIR,-114,148,82,38209189,38209450:ECS
chr1	38209672	38209809	chr1,38209672,38209809,-,MIRc,SINE,MIR,-87,181,42,38209585,38209850:ECS;chr1,38209672,38209809,-,MIRc,SINE,MIR,-87,181,42,38209585,38209850:SameSense;chr1,38209672,38209809,-,MIRc,SINE,MIR,-87,181,42,38209585,38209850:ECS
chr1	38209934	38210140	chr1,38209934,38210140,-,MIR3,SINE,MIR,-3,205,2,38209931,38210141:ECS;chr1,38209934,38210140,-,MIR3,SINE,MIR,-3,205,2,38209931,38210141:ECS
chr1	38212098	38212276	chr1,38211182,38212276,+,L2a,LINE,L2,2146,3383,-43,38209037,38212319:ECS
chr1	39257601	39257649	chr1,39257601,39257864,+,L1ME1,LINE,L1,5890,6153,-26,39251712,39257890:ECS
chr1	39529021	39529164	chr1,39529021,39529186,+,MIRb,SINE,MIR,74,262,-6,39528948,39529192:ECS;chr1,39529021,39529186,+,MIRb,SINE,MIR,74,262,-6,39528948,39529192:ECS
chr1	39788976	39789000	chr1,39788922,39789000,+,G-rich,Low_complexity,Low_complexity,1,78,0,39788922,39789000:Enriched
chr1	39789019	39789070	chr1,39789019,39789070,+,G-rich,Low_complexity,Low_complexity,1,52,0,39789019,39789070:Enriched
chr1	39789649	39789716	chr1,39789649,39789716,-,L2a,LINE,L2,-282,3093,3028,39789367,39792743:ECS
chr1	40493406	40493666	chr1,40493406,40493666,-,LTR78,LTR,ERV1,-100,1204,923,40493306,40494588:SameSense
chr1	40681495	40681550	chr1,40681444,40681636,+,MIR,SINE,MIR,22,201,-61,40681423,40681697:ECS
chr1	40690451	40690579	chr1,40690451,40690579,-,MIRc,SINE,MIR,-24,244,101,40690427,40690679:SameSense
chr1	40690917	40691085	chr1,40690917,40691085,+,MIRc,SINE,MIR,32,217,-51,40690886,40691136:ECS
chr1	40864176	40864361	chr1,40864176,40864361,+,MIRc,SINE,MIR,69,245,-23,40864108,40864384:SameSense
chr1	41263841	41263999	chr1,41263809,41263999,-,MIRc,SINE,MIR,-53,215,10,41263756,41264008:ECS;chr1,41263809,41263999,-,MIRc,SINE,MIR,-53,215,10,41263756,41264008:ECS
chr1	41284285	41284407	chr1,41284166,41284407,-,MIR,SINE,MIR,-6,262,9,41284160,41284415:ECS;chr1,41284166,41284407,-,MIR,SINE,MIR,-6,262,9,41284160,41284415:ECS
chr1	41284551	41284674	chr1,41284551,41284674,-,MIRb,SINE,MIR,-117,151,30,41284434,41284703:ECS;chr1,41284551,41284674,-,MIRb,SINE,MIR,-117,151,30,41284434,41284703:ECS
chr1	42681534	42681612	chr1,42681534,42681612,+,MIRb,SINE,MIR,123,200,-68,42681412,42681680:PCPrimate
chr1	42959490	42959577	chr1,42959490,42959595,+,L2c,LINE,L2,3085,3185,-202,42956406,42959797:ECS
chr1	42974941	42975052	chr1,42974941,42975052,-,MIRc,SINE,MIR,-39,229,107,42974902,42975158:ECS;chr1,42974941,42975052,-,MIRc,SINE,MIR,-39,229,107,42974902,42975158:ECS
chr1	42975518	42975706	chr1,42975518,42975706,+,MIR,SINE,MIR,33,219,-43,42975486,42975749:ECS;chr1,42975518,42975706,+,MIR,SINE,MIR,33,219,-43,42975486,42975749:ECS;chr1,42975518,42975706,+,MIR,SINE,MIR,33,219,-43,42975486,42975749:ECS;chr1,42975518,42975706,+,MIR,SINE,MIR,33,219,-43,42975486,42975749:ECS
chr1	43354684	43354999	chr1,43354640,43354999,-,LTR33,LTR,ERVL,0,515,157,43354640,43355155:PCPrimate
chr1	44243881	44243997	chr1,44243881,44244072,+,MIRb,SINE,MIR,19,216,-52,44243863,44244124:ECS
chr1	44775762	44775810	chr1,44775762,44775817,+,G-rich,Low_complexity,Low_complexity,1,55,0,44775762,44775817:Enriched
chr1	46447626	46447707	chr1,46447626,46447707,+,MIRc,SINE,MIR,36,128,-140,46447591,46447847:ECS
chr1	46674036	46674174	chr1,46674025,46674174,-,MIRb,SINE,MIR,-64,204,37,46673961,46674210:PCPrimate
chr1	47179868	47180021	chr1,47179844,47180021,-,MIRb,SINE,MIR,-68,200,7,47179776,47180027:ECS
chr1	47229391	47229429	chr1,47229391,47229429,+,GA-rich,Low_complexity,Low_complexity,1,38,0,47229391,47229429:PCVertebrate;chr1,47229391,47229429,+,GA-rich,Low_complexity,Low_complexity,1,38,0,47229391,47229429:PCPrimate;chr1,47229391,47229429,+,GA-rich,Low_complexity,Low_complexity,1,38,0,47229391,47229429:PCPlacental
chr1	47230472	47230499	chr1,47230472,47230499,+,G-rich,Low_complexity,Low_complexity,1,27,0,47230472,47230499:Enriched
chr1	47408434	47408477	chr1,47408434,47408505,-,L2c,LINE,L2,-53,3334,3262,47408381,47411766:ECS
chr1	47819953	47820237	chr1,47819953,47820240,+,L2a,LINE,L2,3134,3426,0,47816820,47820240:ECS
chr1	48056650	48056688	chr1,48056638,48056688,+,L2c,LINE,L2,3272,3323,-64,48053367,48056752:ECS
chr1	48066625	48066811	chr1,48066625,48066811,+,MIRc,SINE,MIR,2,203,-65,48066624,48066876:ECS;chr1,48066625,48066811,+,MIRc,SINE,MIR,2,203,-65,48066624,48066876:SameSense
chr1	48206208	48206294	chr1,48206208,48206429,-,MIRb,SINE,MIR,-8,260,33,48206200,48206461:ECS;chr1,48206208,48206429,-,MIRb,SINE,MIR,-8,260,33,48206200,48206461:ECS
chr1	48229092	48229217	chr1,48229092,48229217,-,MIR3,SINE,MIR,-65,143,12,48229027,48229228:ECS
chr1	50462264	50462313	chr1,50462264,50462369,-,MIRb,SINE,MIR,-52,216,115,50462212,50462483:ECS
chr1	51331085	51331234	chr1,51331085,51331234,-,MIRc,SINE,MIR,-111,157,5,51330974,51331238:ECS;chr1,51331085,51331234,-,MIRc,SINE,MIR,-111,157,5,51330974,51331238:ECS
chr1	51461844	51462048	chr1,51461844,51462048,-,MIRb,SINE,MIR,-1,267,53,51461843,51462100:ECS;chr1,51461844,51462048,-,MIRb,SINE,MIR,-1,267,53,51461843,51462100:ECS;chr1,51461844,51462048,-,MIRb,SINE,MIR,-1,267,53,51461843,51462100:ECS
chr1	51798883	51799055	chr1,51798883,51799055,+,MIR,SINE,MIR,79,262,0,51798805,51799055:PCVertebrate
chr1	52554821	52555054	chr1,52554821,52555054,-,L2b,LINE,L2,-8,3367,3106,52554813,52558159:PCVertebrate;chr1,52554821,52555054,-,L2b,LINE,L2,-8,3367,3106,52554813,52558159:PCVertebrate;chr1,52554821,52555054,-,L2b,LINE,L2,-8,3367,3106,52554813,52558159:PCPlacental
chr1	53115567	53115716	chr1,53115567,53115716,+,MIR3,SINE,MIR,5,154,-76,53115563,53115792:ECS;chr1,53115567,53115716,+,MIR3,SINE,MIR,5,154,-76,53115563,53115792:ECS
chr1	53242833	53242859	chr1,53242833,53242859,+,(TA)n,Simple_repeat,Simple_repeat,1,26,0,53242833,53242859:PCPrimate;chr1,53242833,53242859,+,(TA)n,Simple_repeat,Simple_repeat,1,26,0,53242833,53242859:PCPlacental
chr1	53243609	53243992	chr1,53243609,53243992,+,L2c,LINE,L2,2939,3383,-4,53240671,53243996:ECS;chr1,53243609,53243992,+,L2c,LINE,L2,2939,3383,-4,53240671,53243996:ECS
chr1	53244331	53244375	chr1,53244331,53244375,+,MIR3,SINE,MIR,163,206,-2,53244169,53244377:ECS
chr1	53288202	53288370	chr1,53288202,53288370,+,MIRc,SINE,MIR,67,248,-20,53288136,53288390:SameSense;chr1,53288202,53288370,+,MIRc,SINE,MIR,67,248,-20,53288136,53288390:ECS;chr1,53288202,53288370,+,MIRc,SINE,MIR,67,248,-20,53288136,53288390:ECS
chr1	53305278	53305361	chr1,53305176,53305361,+,MIRb,SINE,MIR,57,251,-17,53305120,53305378:ECS
chr1	53348613	53348630	chr1,53348613,53348650,+,G-rich,Low_complexity,Low_complexity,1,38,0,53348613,53348650:Enriched
chr1	53349088	53349228	chr1,53349088,53349228,+,MIRc,SINE,MIR,7,143,-125,53349082,53349353:ECS
chr1	53368006	53368194	chr1,53367866,53368194,+,L2b,LINE,L2,2950,3308,-79,53364917,53368273:ECS
chr1	53368213	53368245	chr1,53368213,53368301,+,MIRc,SINE,MIR,68,155,-113,53368146,53368414:ECS
chr1	54138748	54138862	chr1,54138748,54138862,+,MIR3,SINE,MIR,36,151,-57,54138713,54138919:ECS
chr1	54140472	54140635	chr1,54140472,54140635,+,L2b,LINE,L2,2984,3159,-216,54137489,54140851:PCPlacental;chr1,54140472,54140635,+,L2b,LINE,L2,2984,3159,-216,54137489,54140851:PCVertebrate
chr1	54142099	54142191	chr1,54142099,54142191,-,MIR,SINE,MIR,-171,91,1,54141928,54142191:ECS;chr1,54142099,54142191,-,MIR,SINE,MIR,-171,91,1,54141928,54142191:ECS
chr1	54142284	54142402	chr1,54142284,54142402,+,MIRb,SINE,MIR,2,129,-139,54142283,54142541:ECS;chr1,54142284,54142402,+,MIRb,SINE,MIR,2,129,-139,54142283,54142541:ECS
chr1	54142622	54142784	chr1,54142622,54142784,+,MIR3,SINE,MIR,11,189,-19,54142612,54142803:ECS;chr1,54142622,54142784,+,MIR3,SINE,MIR,11,189,-19,54142612,54142803:ECS
chr1	54794738	54794870	chr1,54794672,54794870,-,MIRb,SINE,MIR,-64,204,1,54794608,54794870:ECS;chr1,54794672,54794870,-,MIRb,SINE,MIR,-64,204,1,54794608,54794870:PCPrimate
chr1	54887690	54887797	chr1,54887690,54887797,-,MIRb,SINE,MIR,-54,214,100,54887636,54887896:ECS
chr1	54992140	54992205	chr1,54992140,54992205,+,L2b,LINE,L2,3308,3376,-11,54988833,54992216:ECS
chr1	56253653	56253774	chr1,56253555,56253774,+,L2c,LINE,L2,2665,2897,-522,56250891,56254296:ECS
chr1	57387082	57387299	chr1,57387082,57387299,+,MIRb,SINE,MIR,35,260,-8,57387048,57387307:ECS;chr1,57387082,57387299,+,MIRb,SINE,MIR,35,260,-8,57387048,57387307:ECS
chr1	57862507	57863215	chr1,57862507,57863454,+,L1ME1,LINE,L1,5190,6167,-12,57857318,57863466:PCPlacental
chr1	57864864	57864908	chr1,57864864,57864908,+,MIRc,SINE,MIR,210,252,-16,57864655,57864924:ECS;chr1,57864864,57864908,+,MIRc,SINE,MIR,210,252,-16,57864655,57864924:SameSense
chr1	58896257	58896314	chr1,58896196,58896314,-,MIRb,SINE,MIR,-32,236,120,58896164,58896433:ECS
chr1	59078053	59078116	chr1,59078053,59078168,-,MIR,SINE,MIR,-29,233,119,59078024,59078286:PCVertebrate
chr1	59132015	59132099	chr1,59132015,59132099,-,MIRc,SINE,MIR,-127,141,57,59131888,59132155:SameSense
chr1	59755113	59755270	chr1,59755113,59755270,-,LTR78,LTR,ERV1,-1148,156,2,59753965,59755271:SameSense
chr1	59755286	59755407	chr1,59755286,59755561,-,L2c,LINE,L2,-1,3386,3117,59755285,59758677:ECS
chr1	60149573	60149679	chr1,60149573,60149788,-,MIRb,SINE,MIR,-6,262,34,60149567,60149821:ECS;chr1,60149573,60149788,-,MIRb,SINE,MIR,-6,262,34,60149567,60149821:ECS
chr1	62609434	62609568	chr1,62609434,62609568,+,MIRc,SINE,MIR,120,252,-16,62609315,62609584:SameSense
chr1	62901349	62901570	chr1,62901349,62901570,+,MIR3,SINE,MIR,16,250,-18,62901334,62901588:ECS;chr1,62901349,62901570,+,MIR3,SINE,MIR,16,250,-18,62901334,62901588:ECS
chr1	63161404	63161565	chr1,63161395,63161615,+,L2c,LINE,L2,3153,3387,0,63158243,63161615:ECS
chr1	63190311	63190362	chr1,63190311,63190362,-,MIRb,SINE,MIR,-56,212,161,63190255,63190522:PCPrimate
chr1	64979577	64979593	chr1,64979545,64979593,-,L2a,LINE,L2,-8,3418,3370,64979537,64982962:ECS;chr1,64979545,64979593,-,L2a,LINE,L2,-8,3418,3370,64979537,64982962:ECS
chr1	64987263	64987324	chr1,64987123,64987324,+,L2c,LINE,L2,3140,3339,-48,64983984,64987372:ECS
chr1	64993243	64993466	chr1,64993243,64993466,+,MIRb,SINE,MIR,11,266,-2,64993233,64993468:ECS
chr1	65002360	65002476	chr1,65002360,65002589,+,MIRb,SINE,MIR,8,251,-17,65002353,65002606:ECS
chr1	68100698	68100774	chr1,68100683,68100871,+,MER49,LTR,ERV1,177,363,-560,68100507,68101431:Enriched
chr1	68529325	68529385	chr1,68529236,68529385,+,MIRb,SINE,MIR,54,201,-67,68529183,68529452:ECS
chr1	70707828	70707915	chr1,70707828,70707915,+,MIR3,SINE,MIR,30,116,-92,70707799,70708007:ECS
chr1	71365044	71365199	chr1,71365044,71365242,+,MIR,SINE,MIR,7,247,-15,71365038,71365257:ECS
chr1	71402150	71402319	chr1,71402150,71402319,+,MIRc,SINE,MIR,70,237,-31,71402081,71402350:SameSense;chr1,71402150,71402319,+,MIRc,SINE,MIR,70,237,-31,71402081,71402350:ECS
chr1	75710003	75710271	chr1,75709818,75710271,+,L1ME1,LINE,L1,5684,6168,-11,75704135,75710282:PCPlacental
chr1	77888598	77888626	chr1,77888598,77888626,+,(CGG)n,Simple_repeat,Simple_repeat,1,28,0,77888598,77888626:Enriched
chr1	82903320	82903492	chr1,82903320,82903492,+,MIR,SINE,MIR,28,206,-56,82903293,82903548:PCPlacental;chr1,82903320,82903492,+,MIR,SINE,MIR,28,206,-56,82903293,82903548:PCVertebrate;chr1,82903320,82903492,+,MIR,SINE,MIR,28,206,-56,82903293,82903548:PCPlacental;chr1,82903320,82903492,+,MIR,SINE,MIR,28,206,-56,82903293,82903548:PCVertebrate
chr1	83576978	83577828	chr1,83576978,83577828,-,L1ME1,LINE,L1,-822,5497,4643,83576156,83582470:ECS
chr1	83790327	83790442	chr1,83790327,83790562,-,MIRc,SINE,MIR,-24,244,14,83790303,83790575:ECS
chr1	87133108	87133308	chr1,87133108,87133308,+,MIRb,SINE,MIR,59,267,-1,87133050,87133309:ECS
chr1	87134478	87134559	chr1,87134478,87134559,+,(TA)n,Simple_repeat,Simple_repeat,1,82,0,87134478,87134559:PCPrimate;chr1,87134478,87134559,+,(TA)n,Simple_repeat,Simple_repeat,1,82,0,87134478,87134559:PCPrimate
chr1	87134946	87134974	chr1,87134946,87134974,+,A-rich,Low_complexity,Low_complexity,1,28,0,87134946,87134974:PCPlacental;chr1,87134946,87134974,+,A-rich,Low_complexity,Low_complexity,1,28,0,87134946,87134974:PCVertebrate;chr1,87134946,87134974,+,A-rich,Low_complexity,Low_complexity,1,28,0,87134946,87134974:PCPrimate
chr1	88540191	88540436	chr1,88540191,88540436,-,MIRb,SINE,MIR,0,268,23,88540191,88540458:ECS
chr1	90533368	90533409	chr1,90533184,90533409,-,MIRc,SINE,MIR,-4,264,11,90533180,90533419:ECS
chr1	90782986	90783090	chr1,90782906,90783090,-,MIRb,SINE,MIR,-56,212,20,90782850,90783109:ECS
chr1	93324635	93324729	chr1,93324562,93324774,+,L2a,LINE,L2,3186,3425,-1,93321377,93324775:ECS
chr1	93325769	93325819	chr1,93325522,93325819,-,AluSz,SINE,Alu,-5,307,1,93325517,93325819:PCVertebrate
chr1	93599645	93599740	chr1,93599645,93599901,+,L2b,LINE,L2,2324,2606,-813,93597322,93600714:ECS
chr1	93753033	93753269	chr1,93753033,93753269,-,MIRc,SINE,MIR,0,268,17,93753033,93753285:SameSense;chr1,93753033,93753269,-,MIRc,SINE,MIR,0,268,17,93753033,93753285:ECS
chr1	93848688	93848939	chr1,93848688,93849082,-,L1ME4b,LINE,L1,-335,557,171,93848353,93849252:ECS
chr1	94732324	94732437	chr1,94732324,94732782,-,L2c,LINE,L2,0,3387,2944,94732324,94735725:ECS
chr1	94963255	94963270	chr1,94963255,94963479,-,MIR,SINE,MIR,-14,248,2,94963241,94963480:ECS;chr1,94963255,94963479,-,MIR,SINE,MIR,-14,248,2,94963241,94963480:ECS;chr1,94963255,94963479,-,MIR,SINE,MIR,-14,248,2,94963241,94963480:PCPlacental;chr1,94963255,94963479,-,MIR,SINE,MIR,-14,248,2,94963241,94963480:PCVertebrate
chr1	97994916	97994937	chr1,97994760,97994937,-,MIRc,SINE,MIR,-17,251,68,97994743,97995004:ECS
chr1	98660524	98660585	chr1,98660524,98660585,-,L2b,LINE,L2,-223,3152,3092,98660301,98663676:PCPrimate
chr1	100031717	100032555	chr1,100031717,100032555,-,L1MC4,LINE,L1,-547,7495,6950,100031170,100039504:ECS;chr1,100031717,100032555,-,L1MC4,LINE,L1,-547,7495,6950,100031170,100039504:ECS
chr1	100033540	100034194	chr1,100033540,100034194,-,L1MC4,LINE,L1,-4101,2114,1439,100029439,100035632:ECS
chr1	100640489	100640613	chr1,100640452,100640873,-,MLT1F,LTR,ERVL-MaLR,0,549,83,100640452,100640955:Enriched
chr1	101085052	101085157	chr1,101084881,101085358,-,L2b,LINE,L2,-1,3386,2915,101084880,101088272:PCVertebrate
chr1	101243334	101243584	chr1,101243334,101243584,-,AluJo,SINE,Alu,-19,293,54,101243315,101243637:PCVertebrate
chr1	106023082	106023205	chr1,106023074,106023205,+,L2b,LINE,L2,3230,3362,-13,106019845,106023218:ECS;chr1,106023074,106023205,+,L2b,LINE,L2,3230,3362,-13,106019845,106023218:PCVertebrate
chr1	108200191	108200244	chr1,108200191,108200244,+,G-rich,Low_complexity,Low_complexity,1,54,0,108200191,108200244:Enriched
chr1	108201096	108201206	chr1,108201096,108201206,+,MIRc,SINE,MIR,99,210,-52,108200998,108201258:SameSense
chr1	109897363	109897726	chr1,109897363,109897726,+,L2a,LINE,L2,3036,3426,0,109894328,109897726:ECS
chr1	110061918	110062028	chr1,110061918,110062028,+,L2c,LINE,L2,2737,2860,-559,110059182,110062587:ECS
chr1	110109299	110109413	chr1,110109286,110109523,-,L2b,LINE,L2,-5,3370,3118,110109281,110112640:ECS
chr1	110288083	110288191	chr1,110288083,110288191,+,MIRc,SINE,MIR,93,200,-68,110287991,110288259:ECS
chr1	110426352	110426450	chr1,110426352,110426450,-,MIRb,SINE,MIR,-131,137,25,110426221,110426474:ECS
chr1	110457241	110457277	chr1,110457241,110457277,+,G-rich,Low_complexity,Low_complexity,1,37,0,110457241,110457277:Enriched
chr1	110488403	110488438	chr1,110488403,110488438,+,G-rich,Low_complexity,Low_complexity,1,35,0,110488403,110488438:Enriched
chr1	110488846	110489162	chr1,110488846,110489162,-,MIRc,SINE,MIR,-8,260,20,110488838,110489181:SameSense;chr1,110488846,110489162,-,MIRc,SINE,MIR,-8,260,20,110488838,110489181:ECS
chr1	110654823	110654894	chr1,110654823,110654894,+,MIRc,SINE,MIR,73,143,-125,110654751,110655019:ECS
chr1	110952835	110952848	chr1,110952835,110952923,+,A-rich,Low_complexity,Low_complexity,1,94,0,110952835,110952923:PCPrimate;chr1,110952835,110952923,+,A-rich,Low_complexity,Low_complexity,1,94,0,110952835,110952923:PCPlacental;chr1,110952835,110952923,+,A-rich,Low_complexity,Low_complexity,1,94,0,110952835,110952923:PCVertebrate
chr1	111184847	111184869	chr1,111184847,111184869,+,(T)n,Simple_repeat,Simple_repeat,1,22,0,111184847,111184869:PCPlacental;chr1,111184847,111184869,+,(T)n,Simple_repeat,Simple_repeat,1,22,0,111184847,111184869:PCVertebrate;chr1,111184847,111184869,+,(T)n,Simple_repeat,Simple_repeat,1,22,0,111184847,111184869:PCPrimate
chr1	111602271	111602333	chr1,111602271,111602465,+,MIRb,SINE,MIR,23,243,-25,111602249,111602490:ECS
chr1	111739964	111740077	chr1,111739964,111740156,-,L2a,LINE,L2,-26,3400,3206,111739938,111743361:ECS;chr1,111739964,111740156,-,L2a,LINE,L2,-26,3400,3206,111739938,111743361:ECS
chr1	111746849	111746957	chr1,111746849,111746957,+,MIRc,SINE,MIR,26,142,-126,111746824,111747083:SameSense
chr1	111853923	111854026	chr1,111853923,111854026,+,L2a,LINE,L2,3319,3422,-4,111850605,111854030:ECS
chr1	111989949	111990014	chr1,111989949,111990014,+,G-rich,Low_complexity,Low_complexity,1,68,0,111989949,111990014:Enriched
chr1	111998375	111998491	chr1,111998375,111998491,-,MIRb,SINE,MIR,-44,224,81,111998331,111998571:ECS
chr1	112956705	112956908	chr1,112956705,112956908,+,MIR,SINE,MIR,17,237,-31,112956689,112956939:ECS
chr1	112969877	112970032	chr1,112969877,112970032,+,L1PA3,LINE,L1,5998,6152,-3,112963880,112970035:SameSense
chr1	112971946	112971973	chr1,112971946,112971973,+,L2c,LINE,L2,3078,3101,-286,112968869,112972259:ECS;chr1,112971946,112971973,+,L2c,LINE,L2,3078,3101,-286,112968869,112972259:ECS
chr1	112973443	112973689	chr1,112973443,112973689,+,AluSx1,SINE,Alu,65,312,0,112973379,112973689:PCVertebrate
chr1	113011687	113011855	chr1,113011381,113011855,+,L1MC4,LINE,L1,7322,7837,-205,113004060,113012060:ECS
chr1	113823158	113823258	chr1,113822965,113823258,+,L2a,LINE,L2,3147,3426,0,113819819,113823258:ECS
chr1	113927766	113927933	chr1,113927766,113927933,+,L2a,LINE,L2,3270,3426,0,113924497,113927933:ECS
chr1	116429062	116429141	chr1,116429062,116429141,+,L2a,LINE,L2,3271,3353,-73,116425792,116429214:ECS
chr1	116433086	116433171	chr1,116432959,116433171,-,MIRb,SINE,MIR,-20,248,27,116432939,116433197:ECS
chr1	116909378	116909513	chr1,116909378,116909513,+,MIR3,SINE,MIR,30,184,-24,116909349,116909537:ECS
chr1	121396754	121396824	chr1,121396746,121396824,+,(CGC)n,Simple_repeat,Simple_repeat,1,78,0,121396746,121396824:Enriched
chr1	143796519	143797108	chr1,143796519,143797134,+,MER49,LTR,ERV1,307,923,0,143796213,143797134:Enriched
chr1	145164099	145164687	chr1,145164072,145164687,-,MER49,LTR,ERV1,0,923,307,145164072,145164993:Enriched
chr1	146237428	146237499	chr1,146237428,146237499,+,GA-rich,Low_complexity,Low_complexity,1,73,0,146237428,146237499:PCPrimate;chr1,146237428,146237499,+,GA-rich,Low_complexity,Low_complexity,1,73,0,146237428,146237499:PCVertebrate;chr1,146237428,146237499,+,GA-rich,Low_complexity,Low_complexity,1,73,0,146237428,146237499:PCVertebrate;chr1,146237428,146237499,+,GA-rich,Low_complexity,Low_complexity,1,73,0,146237428,14623…
chr1	146516383	146516446	chr1,146516383,146516510,+,MIRb,SINE,MIR,32,165,-103,146516352,146516613:PCPrimate
chr1	146524728	146525013	chr1,146524716,146525013,-,AluJr,SINE,Alu,-22,290,2,146524694,146525014:PCPrimate;chr1,146524716,146525013,-,AluJr,SINE,Alu,-22,290,2,146524694,146525014:PCPlacental
chr1	146525040	146525232	chr1,146525040,146525232,+,MIR,SINE,MIR,31,217,-45,146525010,146525277:PCPlacental;chr1,146525040,146525232,+,MIR,SINE,MIR,31,217,-45,146525010,146525277:PCVertebrate
chr1	147001933	147002109	chr1,147001933,147002109,+,MIRb,SINE,MIR,40,240,-28,147001894,147002137:PCPrimate
chr1	147173020	147173299	chr1,147173020,147173299,+,AluSc,SINE,Alu,1,279,-30,147173020,147173329:PCPrimate;chr1,147173020,147173299,+,AluSc,SINE,Alu,1,279,-30,147173020,147173329:PCVertebrate;chr1,147173020,147173299,+,AluSc,SINE,Alu,1,279,-30,147173020,147173329:PCPlacental;chr1,147173020,147173299,+,AluSc,SINE,Alu,1,279,-30,147173020,147173329:PCVertebrate
chr1	147175162	147175205	chr1,147175162,147175356,+,L1ME1,LINE,L1,5572,5759,-420,147169591,147175776:PCPlacental
chr1	147175602	147176118	chr1,147175356,147175747,+,THE1D,LTR,ERVL-MaLR,1,381,0,147175356,147175747:PCPlacental;chr1,147175356,147175747,+,THE1D,LTR,ERVL-MaLR,1,381,0,147175356,147175747:PCPrimate;chr1,147175747,147176118,+,L1ME1,LINE,L1,5760,6167,-12,147169988,147176130:PCPlacental
chr1	147176876	147177740	chr1,147176876,147177857,+,L1MC3,LINE,L1,6527,7583,-202,147170350,147178059:PCPrimate;chr1,147176876,147177857,+,L1MC3,LINE,L1,6527,7583,-202,147170350,147178059:PCVertebrate;chr1,147176876,147177857,+,L1MC3,LINE,L1,6527,7583,-202,147170350,147178059:PCPlacental;chr1,147176876,147177857,+,L1MC3,LINE,L1,6527,7583,-202,147170350,147178059:PCVertebrate
chr1	147209622	147209771	chr1,147209621,147209771,+,L2b,LINE,L2,3047,3198,-177,147206575,147209948:PCVertebrate;chr1,147209621,147209771,+,L2b,LINE,L2,3047,3198,-177,147206575,147209948:PCPrimate;chr1,147209621,147209771,+,L2b,LINE,L2,3047,3198,-177,147206575,147209948:PCPlacental
chr1	147210013	147210219	chr1,147210013,147210219,-,MIRb,SINE,MIR,-10,258,29,147210003,147210247:PCPrimate
chr1	147210553	147210768	chr1,147210553,147210768,+,MIR,SINE,MIR,16,252,-10,147210538,147210778:PCPlacental;chr1,147210553,147210768,+,MIR,SINE,MIR,16,252,-10,147210538,147210778:PCVertebrate
chr1	147259393	147259568	chr1,147259393,147259568,+,MIRb,SINE,MIR,52,254,-14,147259342,147259582:PCPrimate
chr1	147259959	147260325	chr1,147259959,147260325,-,L1MC1,LINE,L1,0,6333,5993,147259959,147266317:PCVertebrate;chr1,147259959,147260325,-,L1MC1,LINE,L1,0,6333,5993,147259959,147266317:PCPlacental
chr1	147382200	147382299	chr1,147382200,147382299,-,L1MA4,LINE,L1,-7,6293,6195,147382193,147388493:PCPlacental
chr1	147788608	147788709	chr1,147788509,147788709,-,MIR,SINE,MIR,-25,237,28,147788484,147788736:PCPlacental;chr1,147788509,147788709,-,MIR,SINE,MIR,-25,237,28,147788484,147788736:PCVertebrate
chr1	147788896	147788953	chr1,147788896,147789011,+,GA-rich,Low_complexity,Low_complexity,1,116,0,147788896,147789011:PCVertebrate;chr1,147788896,147789011,+,GA-rich,Low_complexity,Low_complexity,1,116,0,147788896,147789011:PCPrimate;chr1,147788896,147789011,+,GA-rich,Low_complexity,Low_complexity,1,116,0,147788896,147789011:PCPlacental
chr1	148025777	148025931	chr1,148025579,148025974,+,MLT1B,LTR,ERVL-MaLR,1,389,-1,148025579,148025975:PCPrimate
chr1	148159352	148159425	chr1,148159352,148159425,-,MIRb,SINE,MIR,0,268,174,148159352,148159598:PCPrimate
chr1	148159519	148159815	chr1,148159519,148159815,+,AluSc8,SINE,Alu,1,296,-15,148159519,148159830:PCPrimate;chr1,148159519,148159815,+,AluSc8,SINE,Alu,1,296,-15,148159519,148159830:PCPlacental
chr1	148163289	148163492	chr1,148163289,148163492,+,MIRc,SINE,MIR,15,267,-1,148163275,148163493:ECS;chr1,148163289,148163492,+,MIRc,SINE,MIR,15,267,-1,148163275,148163493:ECS;chr1,148163289,148163492,+,MIRc,SINE,MIR,15,267,-1,148163275,148163493:ECS;chr1,148163289,148163492,+,MIRc,SINE,MIR,15,267,-1,148163275,148163493:ECS
chr1	148164261	148164473	chr1,148164255,148164473,-,LTR16E1,LTR,ERVL,-4,534,312,148164251,148164784:PCPlacental;chr1,148164255,148164473,-,LTR16E1,LTR,ERVL,-4,534,312,148164251,148164784:PCPrimate;chr1,148164255,148164473,-,LTR16E1,LTR,ERVL,-4,534,312,148164251,148164784:PCVertebrate;chr1,148164255,148164473,-,LTR16E1,LTR,ERVL,-4,534,312,148164251,148164784:PCPlacental;chr1,148164255,148164473,-,LTR16E1,LTR,ERVL,-4,534,3…
chr1	148174464	148174928	chr1,148174464,148174977,+,MLT1H1,LTR,ERVL-MaLR,1,555,0,148174464,148174977:PCPlacental;chr1,148174464,148174977,+,MLT1H1,LTR,ERVL-MaLR,1,555,0,148174464,148174977:PCVertebrate;chr1,148174464,148174977,+,MLT1H1,LTR,ERVL-MaLR,1,555,0,148174464,148174977:PCPrimate
chr1	148186228	148186535	chr1,148186228,148186535,+,AluSp,SINE,Alu,1,308,-5,148186228,148186540:PCPrimate;chr1,148186228,148186535,+,AluSp,SINE,Alu,1,308,-5,148186228,148186540:PCVertebrate;chr1,148186228,148186535,+,AluSp,SINE,Alu,1,308,-5,148186228,148186540:PCPlacental
chr1	148199995	148200023	chr1,148199855,148200023,+,AluJr,SINE,Alu,1,166,-146,148199855,148200169:PCPrimate;chr1,148199855,148200023,+,AluJr,SINE,Alu,1,166,-146,148199855,148200169:PCPlacental
chr1	148206352	148206412	chr1,148206352,148206412,-,MIRc,SINE,MIR,-14,254,191,148206338,148206602:SameSense
chr1	148208149	148208341	chr1,148208149,148208341,-,MIR,SINE,MIR,-45,217,31,148208104,148208371:PCPlacental;chr1,148208149,148208341,-,MIR,SINE,MIR,-45,217,31,148208104,148208371:PCVertebrate
chr1	148208368	148208654	chr1,148208368,148208679,+,AluJr,SINE,Alu,2,304,-8,148208367,148208687:PCPlacental;chr1,148208368,148208679,+,AluJr,SINE,Alu,2,304,-8,148208367,148208687:PCPrimate
chr1	148216937	148216999	chr1,148216872,148216999,-,MIRb,SINE,MIR,-103,165,32,148216769,148217030:PCPrimate
chr1	148225086	148225259	chr1,148225086,148225259,+,MER63A,DNA,hAT-Blackjack,8,209,-1,148225079,148225260:PCPlacental;chr1,148225086,148225259,+,MER63A,DNA,hAT-Blackjack,8,209,-1,148225079,148225260:PCVertebrate
chr1	148271884	148272035	chr1,148271838,148272232,-,MLT1B,LTR,ERVL-MaLR,-1,389,1,148271837,148272232:PCPrimate
chr1	148290954	148291301	chr1,148290954,148291449,-,MLT2B4,LTR,ERVL,0,556,4,148290954,148291452:PCPrimate;chr1,148290954,148291449,-,MLT2B4,LTR,ERVL,0,556,4,148290954,148291452:PCVertebrate;chr1,148290954,148291449,-,MLT2B4,LTR,ERVL,0,556,4,148290954,148291452:PCPlacental
chr1	148297112	148297460	chr1,148297112,148297460,-,MLT1A0,LTR,ERVL-MaLR,-20,485,13,148297092,148297472:PCVertebrate;chr1,148297112,148297460,-,MLT1A0,LTR,ERVL-MaLR,-20,485,13,148297092,148297472:PCPrimate;chr1,148297112,148297460,-,MLT1A0,LTR,ERVL-MaLR,-20,485,13,148297092,148297472:PCPlacental;chr1,148297112,148297460,-,MLT1A0,LTR,ERVL-MaLR,-20,485,13,148297092,148297472:PCPrimate;chr1,148297112,148297460,-,MLT1A0,LTR,…
chr1	148344496	148344617	chr1,148344496,148344617,+,L2b,LINE,L2,3251,3375,0,148341246,148344617:PCPrimate;chr1,148344496,148344617,+,L2b,LINE,L2,3251,3375,0,148341246,148344617:PCPlacental;chr1,148344496,148344617,+,L2b,LINE,L2,3251,3375,0,148341246,148344617:PCVertebrate
chr1	148369350	148369426	chr1,148369350,148369611,+,AluJo,SINE,Alu,44,288,-24,148369307,148369635:PCVertebrate
chr1	148378056	148378185	chr1,148377892,148378185,+,AluJo,SINE,Alu,1,292,-20,148377892,148378205:PCVertebrate
chr1	148378333	148378471	chr1,148378333,148378471,+,AluJo,SINE,Alu,1,143,-169,148378333,148378640:PCVertebrate
chr1	148378605	148378904	chr1,148378605,148378904,+,AluSc,SINE,Alu,1,298,-11,148378605,148378915:PCVertebrate;chr1,148378605,148378904,+,AluSc,SINE,Alu,1,298,-11,148378605,148378915:PCPlacental;chr1,148378605,148378904,+,AluSc,SINE,Alu,1,298,-11,148378605,148378915:PCPrimate
chr1	148420820	148420937	chr1,148420796,148421094,-,AluJb,SINE,Alu,-14,298,1,148420782,148421094:PCVertebrate
chr1	149786185	149786504	chr1,149786185,149786504,-,L1ME3A,LINE,L1,-751,5422,5080,149785434,149791583:PCPlacental
chr1	150548576	150548721	chr1,150548576,150548721,-,MIRb,SINE,MIR,-103,165,23,150548473,150548743:ECS;chr1,150548576,150548721,-,MIRb,SINE,MIR,-103,165,23,150548473,150548743:ECS
chr1	150965456	150965494	chr1,150965456,150965494,+,G-rich,Low_complexity,Low_complexity,1,38,0,150965456,150965494:Enriched
chr1	151131011	151131118	chr1,151131011,151131118,-,MIRc,SINE,MIR,-112,156,45,151130899,151131162:ECS;chr1,151131011,151131118,-,MIRc,SINE,MIR,-112,156,45,151130899,151131162:SameSense
chr1	151280024	151280201	chr1,151280000,151280201,-,MIRb,SINE,MIR,-36,232,37,151279964,151280237:ECS
chr1	151612251	151612321	chr1,151612251,151612321,+,(CGG)n,Simple_repeat,Simple_repeat,1,73,0,151612251,151612321:Enriched
chr1	152016915	152016993	chr1,152016915,152016993,+,MIRc,SINE,MIR,82,160,-48,152016834,152017041:SameSense
chr1	152335339	152335439	chr1,152334882,152335808,+,MER49,LTR,ERV1,1,923,0,152334882,152335808:Enriched
chr1	153176206	153176256	chr1,153176206,153176256,+,MIR3,SINE,MIR,77,126,-82,153176130,153176338:ECS
chr1	153631438	153631497	chr1,153631226,153631497,+,MIRb,SINE,MIR,2,268,0,153631225,153631497:ECS
chr1	154402628	154402824	chr1,154402628,154402824,+,MIRc,SINE,MIR,16,238,-30,154402613,154402854:ECS
chr1	154579268	154579338	chr1,154579268,154579376,-,MIRb,SINE,MIR,-42,226,106,154579226,154579481:ECS
chr1	155045520	155045807	chr1,155045520,155045807,+,L2b,LINE,L2,3075,3387,0,155042446,155045807:ECS;chr1,155045520,155045807,+,L2b,LINE,L2,3075,3387,0,155042446,155045807:ECS
chr1	155201719	155201853	chr1,155201649,155201853,-,MIRb,SINE,MIR,-32,236,24,155201617,155201876:ECS
chr1	155211331	155211473	chr1,155211331,155211473,-,MIRc,SINE,MIR,-14,254,94,155211317,155211566:SameSense
chr1	155563690	155563841	chr1,155563690,155563841,+,MIRb,SINE,MIR,89,250,-18,155563602,155563859:ECS
chr1	155981152	155981340	chr1,155981152,155981340,+,MIRc,SINE,MIR,47,260,-8,155981106,155981348:SameSense
chr1	156390879	156390920	chr1,156390879,156390920,+,G-rich,Low_complexity,Low_complexity,1,41,0,156390879,156390920:Enriched
chr1	156393308	156393434	chr1,156393308,156393434,-,MIR,SINE,MIR,-70,192,53,156393238,156393486:PCPlacental;chr1,156393308,156393434,-,MIR,SINE,MIR,-70,192,53,156393238,156393486:PCVertebrate
chr1	156394023	156394256	chr1,156394023,156394256,+,L2a,LINE,L2,3162,3387,-39,156390862,156394295:ECS;chr1,156394023,156394256,+,L2a,LINE,L2,3162,3387,-39,156390862,156394295:ECS;chr1,156394023,156394256,+,L2a,LINE,L2,3162,3387,-39,156390862,156394295:ECS
chr1	156394627	156394903	chr1,156394627,156394903,-,MIRb,SINE,MIR,-1,267,68,156394626,156394970:ECS;chr1,156394627,156394903,-,MIRb,SINE,MIR,-1,267,68,156394626,156394970:ECS
chr1	156456353	156456368	chr1,156456173,156456368,+,MIRc,SINE,MIR,26,236,-32,156456148,156456400:ECS;chr1,156456173,156456368,+,MIRc,SINE,MIR,26,236,-32,156456148,156456400:ECS
chr1	156510710	156510774	chr1,156510710,156510774,-,L2c,LINE,L2,-5,3382,3321,156510705,156514094:ECS
chr1	156614940	156615002	chr1,156614940,156615002,-,MIRc,SINE,MIR,-47,221,152,156614893,156615153:SameSense
chr1	156637853	156637931	chr1,156637853,156637931,-,MIR,SINE,MIR,-113,149,70,156637740,156638000:PCPlacental;chr1,156637853,156637931,-,MIR,SINE,MIR,-113,149,70,156637740,156638000:PCVertebrate
chr1	156639588	156639723	chr1,156639588,156639723,-,MIRb,SINE,MIR,-93,175,34,156639495,156639756:ECS
chr1	156642032	156642075	chr1,156642032,156642075,+,G-rich,Low_complexity,Low_complexity,1,43,0,156642032,156642075:Enriched
chr1	156690110	156690150	chr1,156690110,156690150,+,G-rich,Low_complexity,Low_complexity,1,43,0,156690110,156690150:Enriched
chr1	156690208	156690272	chr1,156690208,156690272,+,GA-rich,Low_complexity,Low_complexity,1,69,0,156690208,156690272:PCVertebrate
chr1	156690829	156690878	chr1,156690829,156690878,+,L2a,LINE,L2,3377,3425,-1,156687453,156690879:ECS
chr1	158481085	158481342	chr1,158481085,158481342,-,LTR78,LTR,ERV1,-217,1087,818,158480868,158482159:SameSense
chr1	158481711	158481794	chr1,158481711,158481794,-,LTR78,LTR,ERV1,-906,398,315,158480805,158482108:SameSense
chr1	159196013	159196080	chr1,159196013,159196080,-,L2a,LINE,L2,-1,3425,3362,159196012,159199441:ECS
chr1	160025984	160026020	chr1,160025984,160026020,+,G-rich,Low_complexity,Low_complexity,1,36,0,160025984,160026020:Enriched
chr1	160026355	160026535	chr1,160026355,160026535,+,L1MC4,LINE,L1,7791,7983,-59,160018565,160026594:ECS
chr1	160079615	160079821	chr1,160079615,160080414,+,L1MC1,LINE,L1,5483,6332,-1,160074133,160080415:PCVertebrate;chr1,160079615,160080414,+,L1MC1,LINE,L1,5483,6332,-1,160074133,160080415:PCPlacental
chr1	160202258	160202516	chr1,160202258,160202525,+,L2c,LINE,L2,3098,3382,-5,160199161,160202530:ECS;chr1,160202258,160202525,+,L2c,LINE,L2,3098,3382,-5,160199161,160202530:ECS
chr1	160205392	160205439	chr1,160205392,160205439,+,(GGC)n,Simple_repeat,Simple_repeat,1,47,0,160205392,160205439:Enriched
chr1	160670825	160670980	chr1,160670825,160670980,+,GA-rich,Low_complexity,Low_complexity,1,155,0,160670825,160670980:PCVertebrate
chr1	161674628	161674701	chr1,161674470,161674701,+,MIR,SINE,MIR,2,244,-18,161674469,161674719:ECS
chr1	163248474	163248528	chr1,163248474,163248528,-,MIRc,SINE,MIR,-106,156,104,163248368,163248631:SameSense
chr1	163304475	163304725	chr1,163304475,163304725,+,L2a,LINE,L2,3110,3423,-3,163301366,163304728:ECS
chr1	163321266	163321365	chr1,163321203,163321365,+,MIR3,SINE,MIR,13,185,-23,163321191,163321388:ECS
chr1	163321387	163321592	chr1,163321387,163321592,+,MIRb,SINE,MIR,42,253,-15,163321346,163321607:ECS
chr1	165499012	165499094	chr1,165498848,165499094,-,MIR,SINE,MIR,0,262,11,165498848,165499104:PCVertebrate
chr1	166334884	166334963	chr1,166334707,166335443,+,MER92-int,LTR,ERV1,4456,5185,-33,166330252,166335476:Enriched
chr1	166335328	166335443	chr1,166334707,166335443,+,MER92-int,LTR,ERV1,4456,5185,-33,166330252,166335476:Enriched
chr1	166452562	166452632	chr1,166452493,166452713,-,MIR,SINE,MIR,-41,221,2,166452452,166452714:ECS
chr1	166490005	166490039	chr1,166490005,166490287,-,LTR12F,LTR,ERV1,-22,497,237,166489983,166490523:Enriched
chr1	167379992	167380029	chr1,167379992,167380029,+,MIRc,SINE,MIR,89,125,-143,167379904,167380172:SameSense;chr1,167379992,167380029,+,MIRc,SINE,MIR,89,125,-143,167379904,167380172:ECS
chr1	167380110	167380351	chr1,167380110,167380351,+,MIR,SINE,MIR,2,252,-10,167380109,167380361:ECS
chr1	168400870	168401305	chr1,168400870,168401305,-,L2b,LINE,L2,0,3387,2975,168400870,168404279:ECS
chr1	170517594	170517678	chr1,170517552,170517678,+,MIRb,SINE,MIR,17,138,-130,170517536,170517808:ECS
chr1	170639181	170639745	chr1,170639181,170639745,+,LTR12F,LTR,ERV1,1,519,0,170639181,170639745:Enriched
chr1	173636997	173637030	chr1,173636997,173637030,+,GA-rich,Low_complexity,Low_complexity,1,35,0,173636997,173637030:PCPlacental;chr1,173636997,173637030,+,GA-rich,Low_complexity,Low_complexity,1,35,0,173636997,173637030:PCVertebrate
chr1	175880327	175880468	chr1,175880327,175880512,+,MIRb,SINE,MIR,47,254,-14,175880281,175880526:ECS
chr1	177959604	177959826	chr1,177959604,177959826,-,MIRc,SINE,MIR,-16,252,12,177959588,177959837:SameSense
chr1	178725436	178725450	chr1,178725436,178725450,+,G-rich,Low_complexity,Low_complexity,1,18,-64,178725436,178725514:Enriched
chr1	178725473	178725518	chr1,178725473,178725518,+,G-rich,Low_complexity,Low_complexity,19,82,0,178725455,178725518:Enriched
chr1	178726028	178726065	chr1,178726028,178726065,+,G-rich,Low_complexity,Low_complexity,1,37,0,178726028,178726065:Enriched
chr1	179544786	179544933	chr1,179544786,179544933,-,MIRc,SINE,MIR,-67,201,21,179544719,179544953:ECS;chr1,179544786,179544933,-,MIRc,SINE,MIR,-67,201,21,179544719,179544953:SameSense
chr1	179953262	179953680	chr1,179953262,179953571,-,AluSg4,SINE,Alu,-1,309,1,179953261,179953571:PCPrimate;chr1,179953571,179953680,+,MIRb,SINE,MIR,129,241,-27,179953443,179953707:PCPrimate
chr1	179953875	179954160	chr1,179953875,179954160,-,L2b,LINE,L2,-2,3373,3073,179953873,179957232:PCPlacental;chr1,179953875,179954160,-,L2b,LINE,L2,-2,3373,3073,179953873,179957232:PCVertebrate;chr1,179953875,179954160,-,L2b,LINE,L2,-2,3373,3073,179953873,179957232:PCVertebrate
chr1	180909106	180909166	chr1,180909106,180909439,+,L2c,LINE,L2,3024,3382,-5,180906083,180909444:ECS
chr1	181190471	181190600	chr1,181190450,181190600,-,MIR,SINE,MIR,-21,241,36,181190429,181190635:PCVertebrate;chr1,181190450,181190600,-,MIR,SINE,MIR,-21,241,36,181190429,181190635:ECS;chr1,181190450,181190600,-,MIR,SINE,MIR,-21,241,36,181190429,181190635:PCPlacental
chr1	181190703	181190808	chr1,181190703,181190850,-,L2b,LINE,L2,0,3375,3217,181190703,181194066:ECS
chr1	182615672	182615809	chr1,182615672,182615756,-,MIR,SINE,MIR,-30,232,133,182615642,182615888:ECS;chr1,182615746,182615809,-,MIR,SINE,MIR,-188,74,12,182615558,182615820:ECS
chr1	182615815	182615969	chr1,182615815,182615969,-,L2a,LINE,L2,-41,3385,3226,182615774,182619194:ECS
chr1	182714313	182714430	chr1,182714100,182714430,+,L2a,LINE,L2,3078,3426,0,182711023,182714430:ECS;chr1,182714100,182714430,+,L2a,LINE,L2,3078,3426,0,182711023,182714430:ECS
chr1	185008329	185008481	chr1,185008329,185008481,-,MIRb,SINE,MIR,-88,180,5,185008241,185008485:ECS
chr1	193090868	193090923	chr1,193090868,193090923,+,A-rich,Low_complexity,Low_complexity,1,57,0,193090868,193090923:PCPlacental;chr1,193090868,193090923,+,A-rich,Low_complexity,Low_complexity,1,57,0,193090868,193090923:PCPrimate;chr1,193090868,193090923,+,A-rich,Low_complexity,Low_complexity,1,57,0,193090868,193090923:PCVertebrate
chr1	198900309	198900354	chr1,198900309,198900354,+,GA-rich,Low_complexity,Low_complexity,1,47,0,198900309,198900354:PCVertebrate;chr1,198900309,198900354,+,GA-rich,Low_complexity,Low_complexity,1,47,0,198900309,198900354:PCPlacental
chr1	200478007	200478133	chr1,200478007,200478133,-,MIRc,SINE,MIR,-120,148,15,200477887,200478147:ECS
chr1	200694114	200694177	chr1,200694114,200694177,+,MLT1K,LTR,ERVL-MaLR,526,595,0,200693589,200694177:PCVertebrate
chr1	201027852	201028070	chr1,201027852,201028070,+,MIRb,SINE,MIR,29,245,-23,201027824,201028093:ECS;chr1,201027852,201028070,+,MIRb,SINE,MIR,29,245,-23,201027824,201028093:ECS
chr1	201028426	201028544	chr1,201028426,201028544,-,MIR,SINE,MIR,-29,233,111,201028397,201028654:ECS;chr1,201028426,201028544,-,MIR,SINE,MIR,-29,233,111,201028397,201028654:PCPlacental;chr1,201028426,201028544,-,MIR,SINE,MIR,-29,233,111,201028397,201028654:PCVertebrate
chr1	201036527	201036675	chr1,201036527,201036875,-,L2c,LINE,L2,-3,3384,3026,201036524,201039900:ECS;chr1,201036527,201036875,-,L2c,LINE,L2,-3,3384,3026,201036524,201039900:ECS
chr1	201222299	201222425	chr1,201222299,201222433,+,MIR3,SINE,MIR,10,141,-67,201222290,201222500:ECS;chr1,201222299,201222433,+,MIR3,SINE,MIR,10,141,-67,201222290,201222500:ECS
chr1	201820492	201820531	chr1,201820492,201820531,+,A-rich,Low_complexity,Low_complexity,1,40,0,201820492,201820531:PCPrimate
chr1	201829211	201829238	chr1,201829211,201829238,+,(GGC)n,Simple_repeat,Simple_repeat,1,27,0,201829211,201829238:Enriched
chr1	201995779	201995918	chr1,201995779,201995918,-,MIRc,SINE,MIR,-23,245,61,201995756,201995978:SameSense;chr1,201995779,201995918,-,MIRc,SINE,MIR,-23,245,61,201995756,201995978:ECS
chr1	202000247	202000327	chr1,202000247,202000483,-,MIRc,SINE,MIR,-13,255,7,202000234,202000489:ECS
chr1	202632762	202632911	chr1,202632762,202632990,+,MIRb,SINE,MIR,19,259,-9,202632744,202632999:ECS;chr1,202632762,202632990,+,MIRb,SINE,MIR,19,259,-9,202632744,202632999:ECS
chr1	203144694	203144754	chr1,203144580,203144754,+,MIRc,SINE,MIR,3,186,-82,203144578,203144836:ECS
chr1	203149966	203150052	chr1,203149944,203150071,-,L2b,LINE,L2,-14,3412,3257,203149930,203153327:ECS
chr1	203304935	203305169	chr1,203304935,203305169,-,L2c,LINE,L2,-57,3330,3106,203304878,203308274:ECS;chr1,203304935,203305169,-,L2c,LINE,L2,-57,3330,3106,203304878,203308274:ECS
chr1	204142059	204142116	chr1,204142059,204142116,-,MIR3,SINE,MIR,-18,190,133,204142041,204142248:ECS
chr1	204603035	204603151	chr1,204602869,204603524,-,L2b,LINE,L2,0,3375,2687,204602869,204606210:PCPlacental;chr1,204602869,204603524,-,L2b,LINE,L2,0,3375,2687,204602869,204606210:PCVertebrate
chr1	204627102	204627274	chr1,204627102,204627274,-,MIRb,SINE,MIR,-17,251,57,204627085,204627330:ECS
chr1	204629183	204629316	chr1,204629183,204629316,+,L2c,LINE,L2,3022,3160,-227,204626162,204629543:ECS;chr1,204629183,204629316,+,L2c,LINE,L2,3022,3160,-227,204626162,204629543:ECS
chr1	204629387	204629413	chr1,204629387,204629413,+,L1PA16,LINE,L1,5767,5792,-374,204623621,204629787:SameSense
chr1	205455935	205456013	chr1,205455935,205456013,+,(CT)n,Simple_repeat,Simple_repeat,1,81,0,205455935,205456013:PCVertebrate;chr1,205455935,205456013,+,(CT)n,Simple_repeat,Simple_repeat,1,81,0,205455935,205456013:PCVertebrate
chr1	205467693	205467863	chr1,205467693,205467863,-,MIR,SINE,MIR,-65,197,15,205467628,205467877:PCVertebrate;chr1,205467693,205467863,-,MIR,SINE,MIR,-65,197,15,205467628,205467877:ECS
chr1	205468764	205468905	chr1,205468764,205468905,+,MIRb,SINE,MIR,92,245,-23,205468673,205468928:ECS;chr1,205468764,205468905,+,MIRb,SINE,MIR,92,245,-23,205468673,205468928:ECS
chr1	206491893	206492101	chr1,206491893,206492101,-,MIRb,SINE,MIR,-33,235,26,206491860,206492126:ECS
chr1	206542895	206542930	chr1,206542895,206542930,-,L2a,LINE,L2,-4,3422,3389,206542891,206546318:ECS
chr1	207600659	207600855	chr1,207600659,207600879,-,MIR,SINE,MIR,-31,231,6,207600628,207600884:ECS
chr1	207802839	207802921	chr1,207802839,207802921,-,MIRc,SINE,MIR,-13,255,176,207802826,207803096:ECS;chr1,207802839,207802921,-,MIRc,SINE,MIR,-13,255,176,207802826,207803096:SameSense
chr1	207805232	207805360	chr1,207805232,207805360,+,MIR3,SINE,MIR,24,158,-50,207805209,207805410:ECS;chr1,207805232,207805360,+,MIR3,SINE,MIR,24,158,-50,207805209,207805410:ECS
chr1	207807751	207807847	chr1,207807751,207807847,+,G-rich,Low_complexity,Low_complexity,1,94,0,207807751,207807847:Enriched
chr1	207808183	207808222	chr1,207808183,207808222,+,GA-rich,Low_complexity,Low_complexity,1,42,0,207808183,207808222:PCVertebrate;chr1,207808183,207808222,+,GA-rich,Low_complexity,Low_complexity,1,42,0,207808183,207808222:PCPlacental
chr1	207810732	207810837	chr1,207810732,207810837,+,MIRc,SINE,MIR,115,232,-36,207810618,207810873:ECS
chr1	207812867	207812982	chr1,207812867,207812982,+,L2a,LINE,L2,3283,3400,-26,207809585,207813008:ECS;chr1,207812867,207812982,+,L2a,LINE,L2,3283,3400,-26,207809585,207813008:ECS
chr1	207813217	207813391	chr1,207813217,207813391,+,MIRb,SINE,MIR,32,229,-39,207813186,207813430:ECS
chr1	207878880	207879073	chr1,207878821,207879292,-,MLT1F,LTR,ERVL-MaLR,-89,459,2,207878732,207879293:Enriched
chr1	209428997	209429295	chr1,209428997,209429295,-,AluJb,SINE,Alu,-17,295,1,209428980,209429295:PCVertebrate
chr1	209432250	209432290	chr1,209432250,209432290,+,(GCC)n,Simple_repeat,Simple_repeat,1,40,0,209432250,209432290:Enriched
chr1	211396779	211396830	chr1,211396779,211396830,+,A-rich,Low_complexity,Low_complexity,1,52,0,211396779,211396830:PCPrimate;chr1,211396779,211396830,+,A-rich,Low_complexity,Low_complexity,1,52,0,211396779,211396830:PCVertebrate
chr1	211433586	211433663	chr1,211433586,211433663,+,L1PA16,LINE,L1,6091,6166,0,211427496,211433663:SameSense
chr1	211640115	211640269	chr1,211640115,211640269,+,MIR,SINE,MIR,16,192,-70,211640100,211640339:ECS
chr1	211684913	211684952	chr1,211684913,211685075,-,MIRb,SINE,MIR,-5,263,52,211684908,211685126:ECS
chr1	211685645	211685806	chr1,211685645,211685831,+,MIRb,SINE,MIR,42,215,-47,211685604,211685878:ECS
chr1	213819030	213819171	chr1,213819030,213819171,-,MIR,SINE,MIR,-11,251,95,213819019,213819265:ECS
chr1	218043505	218043521	chr1,218043354,218043521,-,MIRc,SINE,MIR,-33,235,67,218043321,218043587:ECS
chr1	218043544	218043704	chr1,218043544,218043704,+,L2a,LINE,L2,3255,3426,0,218040290,218043704:ECS
chr1	218525717	218525756	chr1,218525717,218525756,+,A-rich,Low_complexity,Low_complexity,1,39,0,218525717,218525756:PCPrimate
chr1	220832113	220832146	chr1,220832080,220832146,+,L2c,LINE,L2,3170,3237,-150,220828911,220832296:ECS
chr1	220833018	220833157	chr1,220832979,220833157,+,MIR3,SINE,MIR,13,200,-8,220832967,220833165:ECS
chr1	224718976	224719108	chr1,224718976,224719125,+,L2a,LINE,L2,3230,3426,0,224715747,224719125:ECS;chr1,224718976,224719125,+,L2a,LINE,L2,3230,3426,0,224715747,224719125:ECS
chr1	224767025	224767153	chr1,224767025,224767193,+,MIRc,SINE,MIR,37,240,-28,224766989,224767221:ECS
chr1	225710968	225711051	chr1,225710806,225711051,-,L2c,LINE,L2,0,3387,3133,225710806,225714183:ECS
chr1	226060712	226060722	chr1,226060608,226060722,+,L2a,LINE,L2,3305,3420,-6,226057304,226060728:ECS
chr1	227746844	227746986	chr1,227746844,227746986,+,MIR3,SINE,MIR,46,192,-16,227746799,227747002:ECS
chr1	228076269	228076403	chr1,228076269,228076403,+,MLT1F,LTR,ERVL-MaLR,391,526,-22,228075879,228076425:Enriched
chr1	228275624	228275680	chr1,228275624,228275680,+,G-rich,Low_complexity,Low_complexity,1,56,0,228275624,228275680:Enriched
chr1	229223461	229223612	chr1,229223455,229223612,-,MIRb,SINE,MIR,-46,222,45,229223409,229223656:ECS
chr1	229319823	229319896	chr1,229319823,229320231,-,L1MEf,LINE,L1,-6093,454,24,229313730,229320254:ECS
chr1	231184770	231184951	chr1,231184770,231184951,-,MIRb,SINE,MIR,-35,233,27,231184735,231184977:ECS
chr1	232178797	232178862	chr1,232178680,232178862,-,MIRb,SINE,MIR,-26,242,33,232178654,232178894:ECS
chr1	234357006	234357025	chr1,234356981,234357025,+,(GCC)n,Simple_repeat,Simple_repeat,1,44,0,234356981,234357025:Enriched
chr1	234528644	234528734	chr1,234528644,234528734,-,MIRc,SINE,MIR,-45,223,128,234528599,234528861:ECS;chr1,234528644,234528734,-,MIRc,SINE,MIR,-45,223,128,234528599,234528861:SameSense
chr1	234565407	234565422	chr1,234565407,234565499,+,MIRb,SINE,MIR,73,165,-103,234565335,234565602:ECS
chr1	234607053	234607080	chr1,234607053,234607080,+,(AT)n,Simple_repeat,Simple_repeat,1,27,0,234607053,234607080:PCPrimate;chr1,234607053,234607080,+,(AT)n,Simple_repeat,Simple_repeat,1,27,0,234607053,234607080:PCPlacental
chr1	234609454	234609483	chr1,234609454,234609492,+,(GCC)n,Simple_repeat,Simple_repeat,1,39,0,234609454,234609492:Enriched
chr1	234670762	234670892	chr1,234670762,234670892,+,MIR,SINE,MIR,96,237,-31,234670667,234670923:PCPlacental;chr1,234670762,234670892,+,MIR,SINE,MIR,96,237,-31,234670667,234670923:PCVertebrate
chr1	234728483	234728565	chr1,234728483,234728565,-,MIR3,SINE,MIR,-122,108,27,234728361,234728591:ECS
chr1	234729409	234729461	chr1,234729409,234729461,+,L2c,LINE,L2,3288,3343,-44,234726122,234729505:ECS;chr1,234729409,234729461,+,L2c,LINE,L2,3288,3343,-44,234726122,234729505:ECS
chr1	239249370	239249456	chr1,239249370,239249456,-,L2c,LINE,L2,-30,3396,3288,239249340,239252743:ECS
chr1	239714177	239714264	chr1,239714151,239714790,-,L2b,LINE,L2,0,3375,2728,239714151,239717517:ECS
chr1	240588531	240588700	chr1,240588531,240588700,-,MIRc,SINE,MIR,-94,174,10,240588437,240588709:SameSense
chr1	243006663	243006678	chr1,243006663,243006809,-,MIRb,SINE,MIR,-80,188,50,243006583,243006858:ECS
chr1	243096094	243096122	chr1,243096094,243096130,+,L2c,LINE,L2,3268,3303,-84,243092827,243096214:ECS;chr1,243096094,243096130,+,L2c,LINE,L2,3268,3303,-84,243092827,243096214:ECS
chr1	244041428	244041555	chr1,244041428,244041562,-,L2a,LINE,L2,-18,3408,3268,244041410,244044829:ECS
chr1	244065176	244065208	chr1,244065176,244065208,+,(AAC)n,Simple_repeat,Simple_repeat,1,32,0,244065176,244065208:PCPlacental
chr1	244066147	244066190	chr1,244066147,244066190,+,(T)n,Simple_repeat,Simple_repeat,1,43,0,244066147,244066190:PCPrimate;chr1,244066147,244066190,+,(T)n,Simple_repeat,Simple_repeat,1,43,0,244066147,244066190:PCPlacental;chr1,244066147,244066190,+,(T)n,Simple_repeat,Simple_repeat,1,43,0,244066147,244066190:PCVertebrate
chr1	244969865	244969917	chr1,244969865,244969917,+,G-rich,Low_complexity,Low_complexity,1,56,0,244969865,244969917:Enriched
chr1	245226017	245226080	chr1,245225998,245226080,-,MIRb,SINE,MIR,-14,254,173,245225984,245226252:ECS
chr1	246684667	246685075	chr1,246684667,246685113,+,LTR7C,LTR,ERV1,1,471,0,246684667,246685113:Enriched
chr10	985442	985490	chr10,985442,985490,-,MIRc,SINE,MIR,-133,135,88,985309,985577:SameSense
chr10	1164076	1164233	chr10,1164076,1164233,+,MIRb,SINE,MIR,85,250,-18,1163992,1164251:ECS;chr10,1164076,1164233,+,MIRb,SINE,MIR,85,250,-18,1163992,1164251:ECS
chr10	3240371	3240418	chr10,3240286,3240418,-,MIRb,SINE,MIR,-115,153,16,3240171,3240433:ECS
chr10	4201205	4201373	chr10,4201205,4201373,+,MIRb,SINE,MIR,45,230,-38,4201161,4201411:ECS
chr10	4203606	4203743	chr10,4203606,4203743,-,MIRb,SINE,MIR,-42,226,77,4203564,4203819:ECS
chr10	4206207	4206423	chr10,4206207,4206423,+,L2a,LINE,L2,2525,2744,-675,4203683,4207098:ECS
chr10	5517439	5517512	chr10,5517439,5517534,+,MIRc,SINE,MIR,38,159,-109,5517402,5517643:ECS
chr10	5524309	5524420	chr10,5524160,5524444,+,L2a,LINE,L2,3122,3426,0,5521039,5524444:ECS
chr10	5934364	5934677	chr10,5934364,5934677,-,AluSz,SINE,Alu,-3,309,1,5934361,5934677:PCVertebrate
chr10	5935879	5936034	chr10,5935879,5936034,-,MIRb,SINE,MIR,-21,247,82,5935858,5936115:ECS
chr10	6841261	6841359	chr10,6841261,6841359,+,MIRc,SINE,MIR,20,124,-144,6841242,6841503:SameSense
chr10	7413279	7413319	chr10,7413279,7413319,+,G-rich,Low_complexity,Low_complexity,1,41,0,7413279,7413319:Enriched
chr10	10944183	10944287	chr10,10944135,10944287,+,L2a,LINE,L2,1963,2124,-1295,10942173,10945582:ECS
chr10	11168978	11169168	chr10,11168978,11169168,+,MIR,SINE,MIR,6,245,-23,11168973,11169191:ECS
chr10	11398125	11398350	chr10,11398125,11398350,-,L2b,LINE,L2,-73,3314,3085,11398052,11401434:ECS;chr10,11398125,11398350,-,L2b,LINE,L2,-73,3314,3085,11398052,11401434:ECS;chr10,11398125,11398350,-,L2b,LINE,L2,-73,3314,3085,11398052,11401434:ECS;chr10,11398125,11398350,-,L2b,LINE,L2,-73,3314,3085,11398052,11401434:ECS
chr10	11611513	11611544	chr10,11611513,11611544,+,(CGG)n,Simple_repeat,Simple_repeat,1,34,0,11611513,11611544:Enriched
chr10	22252432	22252498	chr10,22252432,22252498,+,G-rich,Low_complexity,Low_complexity,1,66,0,22252432,22252498:Enriched
chr10	24481180	24481212	chr10,24481112,24481212,-,L2c,LINE,L2,-10,3377,3292,24481102,24484503:ECS
chr10	25126466	25126498	chr10,25126466,25126525,+,MIRc,SINE,MIR,166,229,-39,25126301,25126564:ECS
chr10	25160364	25160414	chr10,25160364,25160414,+,(TTTC)n,Simple_repeat,Simple_repeat,1,51,0,25160364,25160414:SameSense
chr10	26940960	26941046	chr10,26940960,26941046,-,MIRc,SINE,MIR,-39,229,119,26940921,26941164:SameSense
chr10	29420626	29420740	chr10,29420626,29420740,+,L1MA5,LINE,L1,5746,5859,-441,29414881,29421181:SameSense
chr10	30304291	30304365	chr10,30304291,30304365,+,L1MEg,LINE,L1,8,77,-6007,30304284,30310372:PCVertebrate
chr10	31319539	31319601	chr10,31319539,31319601,+,(CCG)n,Simple_repeat,Simple_repeat,1,63,0,31319539,31319601:Enriched
chr10	37791728	37791789	chr10,37791728,37791789,+,L1MD3,LINE,L1,6877,6937,-1058,37784852,37792847:SameSense
chr10	38140227	38141807	chr10,38140227,38141807,+,L1MD3,LINE,L1,6280,7993,-2,38133948,38141809:SameSense
chr10	42487020	42487126	chr10,42487020,42494108,+,HERVK9-int,LTR,ERVK,1,7369,-65,42487020,42494173:Enriched
chr10	42492080	42492342	chr10,42487020,42494108,+,HERVK9-int,LTR,ERVK,1,7369,-65,42487020,42494173:Enriched
chr10	42494015	42494108	chr10,42487020,42494108,+,HERVK9-int,LTR,ERVK,1,7369,-65,42487020,42494173:Enriched
chr10	42691535	42691723	chr10,42691188,42691969,-,REP522,Satellite,telo,-236,1581,675,42690952,42692643:Enriched
chr10	43138045	43138105	chr10,43138045,43138105,-,MIR3,SINE,MIR,-56,152,90,43137989,43138194:ECS
chr10	43867238	43867339	chr10,43867238,43867364,+,L2c,LINE,L2,3027,3156,-231,43864212,43867595:ECS
chr10	43913759	43913912	chr10,43913710,43913912,-,MIRb,SINE,MIR,0,262,16,43913710,43913927:ECS;chr10,43913710,43913912,-,MIRb,SINE,MIR,0,262,16,43913710,43913927:ECS
chr10	44260049	44260145	chr10,44260049,44260202,-,MIR,SINE,MIR,-38,224,64,44260011,44260265:ECS
chr10	44292207	44292325	chr10,44292207,44292287,-,MIRb,SINE,MIR,-9,259,179,44292198,44292465:ECS;chr10,44292287,44292325,+,GA-rich,Low_complexity,Low_complexity,1,40,0,44292287,44292325:ECS
chr10	44937522	44937629	chr10,44937522,44937629,+,MIR3,SINE,MIR,5,131,-77,44937518,44937706:ECS
chr10	48444742	48444830	chr10,48444742,48444830,+,MIRb,SINE,MIR,108,192,-76,48444635,48444906:ECS
chr10	50335375	50335586	chr10,50335375,50335586,-,MIRb,SINE,MIR,-36,232,8,50335339,50335593:ECS
chr10	50632130	50632263	chr10,50632130,50632263,+,MIRc,SINE,MIR,47,197,-71,50632084,50632334:ECS;chr10,50632130,50632263,+,MIRc,SINE,MIR,47,197,-71,50632084,50632334:SameSense
chr10	50637441	50637604	chr10,50637441,50637604,-,L2b,LINE,L2,0,3426,3225,50637441,50640828:PCPrimate;chr10,50637441,50637604,-,L2b,LINE,L2,0,3426,3225,50637441,50640828:ECS
chr10	50639742	50640014	chr10,50639742,50640014,-,L1MD1,LINE,L1,-2115,4422,4141,50637627,50644154:ECS
chr10	50964270	50964687	chr10,50963861,50964687,+,LTR12D,LTR,ERV1,370,1254,0,50963492,50964687:Enriched
chr10	51245557	51245606	chr10,51245557,51245616,-,L2c,LINE,L2,-38,3349,3293,51245519,51248908:ECS;chr10,51245557,51245616,-,L2c,LINE,L2,-38,3349,3293,51245519,51248908:ECS
chr10	52450912	52451108	chr10,52450912,52451108,-,MIRc,SINE,MIR,-69,199,2,52450843,52451109:SameSense
chr10	52470475	52470533	chr10,52470475,52470633,+,MIRc,SINE,MIR,6,166,-102,52470470,52470735:ECS
chr10	59955967	59956117	chr10,59955967,59956117,-,L1MA9,LINE,L1,0,6312,6132,59955967,59962248:SameSense
chr10	59959270	59959353	chr10,59959270,59959353,+,L2b,LINE,L2,3296,3375,0,59955975,59959353:PCVertebrate
chr10	62303503	62303696	chr10,62303503,62303696,+,MIRc,SINE,MIR,7,233,-35,62303497,62303731:SameSense;chr10,62303503,62303696,+,MIRc,SINE,MIR,7,233,-35,62303497,62303731:ECS
chr10	63466139	63466162	chr10,63466139,63466162,+,(GGC)n,Simple_repeat,Simple_repeat,1,23,0,63466139,63466162:Enriched
chr10	65570726	65570759	chr10,65570726,65571292,+,MER61-int,LTR,ERV1,1,549,-4668,65570726,65575960:PCVertebrate
chr10	65570875	65571292	chr10,65570726,65571292,+,MER61-int,LTR,ERV1,1,549,-4668,65570726,65575960:PCVertebrate;chr10,65570726,65571292,+,MER61-int,LTR,ERV1,1,549,-4668,65570726,65575960:PCVertebrate
chr10	65682257	65682612	chr10,65682257,65682612,-,L2c,LINE,L2,-773,2646,2263,65681484,65684874:ECS
chr10	68235418	68235433	chr10,68235418,68235663,+,AluJo,SINE,Alu,60,304,-8,68235359,68235671:PCVertebrate
chr10	69216668	69216772	chr10,69216668,69216803,+,MIR,SINE,MIR,2,167,-101,69216667,69216904:ECS
chr10	69690698	69690729	chr10,69690698,69690806,-,MIRc,SINE,MIR,-70,198,77,69690628,69690882:ECS
chr10	70434829	70434965	chr10,70434773,70434965,-,MIRb,SINE,MIR,-48,220,24,70434725,70434988:ECS
chr10	70435121	70435201	chr10,70435121,70435201,+,L2b,LINE,L2,3292,3425,-1,70431830,70435202:ECS
chr10	70930504	70930606	chr10,70930504,70930606,-,MIR,SINE,MIR,-31,231,119,70930473,70930724:ECS
chr10	70931048	70931109	chr10,70931048,70931109,+,MIRc,SINE,MIR,84,148,-120,70930965,70931229:SameSense
chr10	71508153	71508230	chr10,71508033,71508230,+,MIRb,SINE,MIR,53,254,-14,71507981,71508244:ECS
chr10	71878851	71878909	chr10,71878851,71878909,-,L2c,LINE,L2,-35,3352,3295,71878816,71882203:ECS;chr10,71878851,71878909,-,L2c,LINE,L2,-35,3352,3295,71878816,71882203:ECS
chr10	72053299	72053436	chr10,72053299,72053436,+,L2b,LINE,L2,3242,3355,-20,72050058,72053456:ECS
chr10	73252890	73253095	chr10,73252890,73253107,-,L2b,LINE,L2,-59,3316,3089,73252831,73256195:ECS
chr10	73498556	73498573	chr10,73498267,73498573,-,AluSc,SINE,Alu,-3,306,1,73498264,73498573:PCPlacental
chr10	73506776	73507113	chr10,73506776,73507113,+,L1ME3A,LINE,L1,5532,5884,-289,73501245,73507402:PCPlacental;chr10,73506776,73507113,+,L1ME3A,LINE,L1,5532,5884,-289,73501245,73507402:PCPlacental
chr10	73519994	73520070	chr10,73519994,73520073,+,A-rich,Low_complexity,Low_complexity,1,85,0,73519994,73520073:PCPrimate;chr10,73519994,73520073,+,A-rich,Low_complexity,Low_complexity,1,85,0,73519994,73520073:PCPlacental;chr10,73519994,73520073,+,A-rich,Low_complexity,Low_complexity,1,85,0,73519994,73520073:PCVertebrate
chr10	75273342	75273411	chr10,75273342,75273502,+,L2c,LINE,L2,3020,3190,-197,75270323,75273699:ECS
chr10	75401879	75401904	chr10,75401879,75401904,+,(CCG)n,Simple_repeat,Simple_repeat,1,26,0,75401879,75401904:Enriched
chr10	75431535	75431564	chr10,75431535,75431564,+,(GGC)n,Simple_repeat,Simple_repeat,1,30,0,75431535,75431564:Enriched
chr10	76437408	76437436	chr10,76437259,76437436,-,MIR3,SINE,MIR,-16,214,24,76437243,76437459:ECS
chr10	76979629	76979691	chr10,76979629,76979691,+,MIRc,SINE,MIR,207,268,0,76979423,76979691:SameSense
chr10	78251547	78251728	chr10,78251547,78251728,-,MIRb,SINE,MIR,-64,204,23,78251483,78251750:ECS;chr10,78251547,78251728,-,MIRb,SINE,MIR,-64,204,23,78251483,78251750:ECS
chr10	78353092	78353155	chr10,78352963,78353155,-,MIR,SINE,MIR,0,262,63,78352963,78353217:ECS
chr10	78550638	78550742	chr10,78550530,78550742,-,MIR,SINE,MIR,-2,260,28,78550528,78550769:ECS
chr10	78696062	78696141	chr10,78695470,78696141,-,L1MC4,LINE,L1,-124,7918,7269,78695346,78703409:ECS;chr10,78695470,78696141,-,L1MC4,LINE,L1,-124,7918,7269,78695346,78703409:ECS
chr10	78696154	78696250	chr10,78696154,78696250,-,L2b,LINE,L2,-24,3351,3258,78696130,78699507:ECS;chr10,78696154,78696250,-,L2b,LINE,L2,-24,3351,3258,78696130,78699507:ECS
chr10	78696265	78696349	chr10,78696265,78696352,-,MIRb,SINE,MIR,-10,252,168,78696255,78696519:ECS
chr10	79001333	79001447	chr10,79001333,79001447,+,L2c,LINE,L2,3036,3165,-261,78998298,79001708:ECS
chr10	79048774	79048813	chr10,79048751,79048813,+,MIR3,SINE,MIR,61,125,-83,79048691,79048896:ECS;chr10,79048751,79048813,+,MIR3,SINE,MIR,61,125,-83,79048691,79048896:ECS
chr10	79409104	79409150	chr10,79409104,79409150,+,MIR3,SINE,MIR,155,197,-11,79408950,79409161:ECS;chr10,79409104,79409150,+,MIR3,SINE,MIR,155,197,-11,79408950,79409161:ECS
chr10	79682698	79682972	chr10,79682698,79682972,+,AluJb,SINE,Alu,1,291,-21,79682698,79682993:PCVertebrate
chr10	79717045	79717194	chr10,79717045,79717194,-,MIRc,SINE,MIR,-61,207,53,79716984,79717246:SameSense
chr10	79763635	79764186	chr10,79763635,79764186,-,L1PA15,LINE,L1,-92,6073,5523,79763543,79769708:SameSense
chr10	79826314	79826404	chr10,79826314,79826404,+,(GGC)n,Simple_repeat,Simple_repeat,1,95,0,79826314,79826404:Enriched;chr10,79826314,79826404,+,(GGC)n,Simple_repeat,Simple_repeat,1,95,0,79826314,79826404:Enriched
chr10	84140030	84140083	chr10,84140030,84140083,-,MIRc,SINE,MIR,-102,166,114,84139928,84140196:SameSense
chr10	84291847	84292062	chr10,84291847,84292062,-,MIRb,SINE,MIR,-14,254,21,84291833,84292082:ECS
chr10	85645650	85645720	chr10,85645650,85645720,-,MIR,SINE,MIR,-165,97,29,85645485,85645748:ECS
chr10	85647608	85647779	chr10,85647608,85647779,-,L2b,LINE,L2,-4,3371,3191,85647604,85650969:ECS
chr10	86521952	86521987	chr10,86521952,86521987,+,G-rich,Low_complexity,Low_complexity,1,36,0,86521952,86521987:Enriched
chr10	87003385	87003421	chr10,87003385,87003521,+,MIR3,SINE,MIR,83,207,-1,87003303,87003522:ECS;chr10,87003385,87003521,+,MIR3,SINE,MIR,83,207,-1,87003303,87003522:ECS
chr10	87288157	87288401	chr10,87288157,87288401,-,MIRb,SINE,MIR,-7,261,9,87288150,87288409:ECS
chr10	87342358	87342445	chr10,87342358,87342445,+,(GGC)n,Simple_repeat,Simple_repeat,1,92,0,87342358,87342445:Enriched
chr10	87659194	87659279	chr10,87659194,87659340,+,MIRb,SINE,MIR,14,178,-90,87659181,87659430:ECS
chr10	87659907	87659924	chr10,87659907,87659924,+,(CGC)n,Simple_repeat,Simple_repeat,1,17,0,87659907,87659924:Enriched
chr10	89456134	89456248	chr10,89456134,89456278,+,MIR,SINE,MIR,64,262,0,89456071,89456278:ECS;chr10,89456134,89456278,+,MIR,SINE,MIR,64,262,0,89456071,89456278:ECS;chr10,89456134,89456278,+,MIR,SINE,MIR,64,262,0,89456071,89456278:ECS
chr10	89650059	89650231	chr10,89650016,89650400,-,L2a,LINE,L2,-488,2931,2523,89649528,89652922:ECS
chr10	89650766	89650822	chr10,89650766,89650842,+,L2b,LINE,L2,3299,3374,-1,89647468,89650843:PCVertebrate;chr10,89650766,89650842,+,L2b,LINE,L2,3299,3374,-1,89647468,89650843:PCPlacental;chr10,89650766,89650842,+,L2b,LINE,L2,3299,3374,-1,89647468,89650843:ECS
chr10	89667679	89667823	chr10,89667679,89667823,+,L1ME1,LINE,L1,6012,6169,-10,89661668,89667833:PCPlacental
chr10	89667976	89668106	chr10,89667976,89668106,-,MIRc,SINE,MIR,-72,196,61,89667904,89668166:ECS;chr10,89667976,89668106,-,MIRc,SINE,MIR,-72,196,61,89667904,89668166:SameSense
chr10	89694552	89694614	chr10,89694552,89694614,-,MIRc,SINE,MIR,-122,146,79,89694430,89694692:SameSense;chr10,89694552,89694614,-,MIRc,SINE,MIR,-122,146,79,89694430,89694692:ECS
chr10	89916086	89916176	chr10,89916086,89916176,+,L2b,LINE,L2,3289,3378,-9,89912798,89916185:ECS
chr10	91782839	91783040	chr10,91782790,91783040,-,MLT1C,LTR,ERVL-MaLR,-2,465,213,91782788,91783252:PCVertebrate
chr10	93073371	93073441	chr10,93073371,93073441,+,MIR3,SINE,MIR,107,179,-29,93073265,93073470:ECS;chr10,93073371,93073441,+,MIR3,SINE,MIR,107,179,-29,93073265,93073470:ECS
chr10	94100022	94100189	chr10,94100022,94100189,+,MIR,SINE,MIR,36,199,-63,94099987,94100252:PCPlacental;chr10,94100022,94100189,+,MIR,SINE,MIR,36,199,-63,94099987,94100252:PCVertebrate
chr10	94104161	94104240	chr10,94104161,94104350,-,MIR,SINE,MIR,-4,258,26,94104157,94104375:ECS
chr10	94105871	94106109	chr10,94105871,94106109,-,MIR,SINE,MIR,-3,259,10,94105868,94106118:ECS
chr10	97102761	97102870	chr10,97102761,97102870,+,MIR3,SINE,MIR,18,135,-73,97102744,97102943:ECS
chr10	99437041	99437234	chr10,99437041,99437234,+,MIRc,SINE,MIR,31,252,-10,99437011,99437244:SameSense;chr10,99437041,99437234,+,MIRc,SINE,MIR,31,252,-10,99437011,99437244:ECS;chr10,99437041,99437234,+,MIRc,SINE,MIR,31,252,-10,99437011,99437244:ECS
chr10	101060239	101060404	chr10,101060239,101060404,-,L2b,LINE,L2,-3,3372,3191,101060236,101063594:PCPlacental;chr10,101060239,101060404,-,L2b,LINE,L2,-3,3372,3191,101060236,101063594:PCVertebrate
chr10	101191427	101191510	chr10,101191427,101191630,-,MIR,SINE,MIR,-8,254,40,101191419,101191669:ECS
chr10	101236480	101236503	chr10,101236480,101236503,+,(CGC)n,Simple_repeat,Simple_repeat,1,23,0,101236480,101236503:Enriched
chr10	101237625	101237710	chr10,101237625,101237761,+,MIRc,SINE,MIR,7,151,-57,101237619,101237818:ECS;chr10,101237625,101237761,+,MIRc,SINE,MIR,7,151,-57,101237619,101237818:ECS
chr10	101311018	101311058	chr10,101310959,101311058,+,(CT)n,Simple_repeat,Simple_repeat,1,104,0,101310959,101311058:PCVertebrate
chr10	101819078	101819248	chr10,101819017,101819314,-,L2c,LINE,L2,-108,3267,2973,101818909,101822286:ECS
chr10	102452342	102452354	chr10,102452342,102452354,-,MIRb,SINE,MIR,-63,205,197,102452279,102452550:ECS
chr10	102452664	102452826	chr10,102452664,102452826,-,MIRb,SINE,MIR,-72,196,36,102452592,102452861:ECS
chr10	102643328	102643365	chr10,102643328,102643365,+,A-rich,Low_complexity,Low_complexity,1,37,0,102643328,102643365:PCVertebrate
chr10	102643548	102643604	chr10,102643548,102643604,+,G-rich,Low_complexity,Low_complexity,1,56,0,102643548,102643604:Enriched
chr10	103450306	103450434	chr10,103450306,103450434,-,MIRb,SINE,MIR,-130,138,4,103450176,103450437:ECS
chr10	103511779	103511882	chr10,103511634,103511882,+,L2b,LINE,L2,3103,3372,-3,103508532,103511885:ECS
chr10	103512042	103512141	chr10,103512042,103512141,-,L2b,LINE,L2,0,3375,3263,103512042,103515403:ECS;chr10,103512042,103512141,-,L2b,LINE,L2,0,3375,3263,103512042,103515403:ECS
chr10	103609561	103609682	chr10,103609561,103609682,-,L2a,LINE,L2,0,3426,3305,103609561,103612986:ECS;chr10,103609561,103609682,-,L2a,LINE,L2,0,3426,3305,103609561,103612986:ECS
chr10	103609806	103610042	chr10,103609806,103610042,+,MIRb,SINE,MIR,3,260,-8,103609804,103610050:ECS
chr10	103879211	103879761	chr10,103879211,103879935,-,L2a,LINE,L2,-37,3389,2492,103879174,103882426:ECS;chr10,103879211,103879935,-,L2a,LINE,L2,-37,3389,2492,103879174,103882426:ECS;chr10,103879211,103879935,-,L2a,LINE,L2,-37,3389,2492,103879174,103882426:ECS
chr10	106183879	106183898	chr10,106183879,106184128,+,MIRb,SINE,MIR,11,260,-8,106183869,106184136:ECS
chr10	109946142	109946295	chr10,109946142,109946736,+,MLT1K,LTR,ERVL-MaLR,1,587,-8,109946142,109946744:PCVertebrate
chr10	110208411	110208438	chr10,110208411,110208438,+,(T)n,Simple_repeat,Simple_repeat,1,27,0,110208411,110208438:PCPrimate;chr10,110208411,110208438,+,(T)n,Simple_repeat,Simple_repeat,1,27,0,110208411,110208438:PCVertebrate;chr10,110208411,110208438,+,(T)n,Simple_repeat,Simple_repeat,1,27,0,110208411,110208438:PCPlacental
chr10	110870132	110870184	chr10,110870132,110870184,-,L2c,LINE,L2,-58,3329,3278,110870074,110873461:ECS
chr10	110872099	110872134	chr10,110872099,110872134,+,G-rich,Low_complexity,Low_complexity,1,36,0,110872099,110872134:Enriched
chr10	112823861	112824051	chr10,112823861,112824051,-,MIR3,SINE,MIR,-7,201,11,112823854,112824061:ECS;chr10,112823861,112824051,-,MIR3,SINE,MIR,-7,201,11,112823854,112824061:ECS
chr10	112824689	112824867	chr10,112824689,112824867,+,MIR3,SINE,MIR,33,196,-12,112824657,112824879:ECS;chr10,112824689,112824867,+,MIR3,SINE,MIR,33,196,-12,112824657,112824879:ECS
chr10	112905977	112906008	chr10,112905865,112906008,+,L2a,LINE,L2,3259,3398,-28,112902607,112906036:ECS
chr10	114425000	114425471	chr10,114425000,114425471,-,L1PA16,LINE,L1,0,6166,5667,114425000,114431137:SameSense
chr10	114426332	114426420	chr10,114426332,114426420,+,MIRb,SINE,MIR,29,120,-148,114426304,114426568:ECS
chr10	116832797	116832863	chr10,116832797,116832863,-,MIR,SINE,MIR,-16,246,182,116832781,116833044:ECS
chr10	116835198	116835257	chr10,116835162,116835275,+,MIRb,SINE,MIR,46,157,-111,116835117,116835386:ECS;chr10,116835162,116835275,+,MIRb,SINE,MIR,46,157,-111,116835117,116835386:PCPrimate;chr10,116835162,116835275,+,MIRb,SINE,MIR,46,157,-111,116835117,116835386:ECS
chr10	117436229	117436324	chr10,117436229,117436410,+,MIRc,SINE,MIR,1,186,-82,117436229,117436492:ECS
chr10	117487074	117487111	chr10,117487074,117487111,+,L2b,LINE,L2,3081,3120,-267,117483994,117487378:ECS
chr10	117489458	117489660	chr10,117489458,117489660,+,MIR,SINE,MIR,44,251,-11,117489415,117489671:ECS;chr10,117489458,117489660,+,MIR,SINE,MIR,44,251,-11,117489415,117489671:ECS
chr10	117542302	117542494	chr10,117542302,117542494,+,GA-rich,Low_complexity,Low_complexity,1,192,0,117542302,117542494:PCPlacental;chr10,117542302,117542494,+,GA-rich,Low_complexity,Low_complexity,1,192,0,117542302,117542494:PCVertebrate;chr10,117542302,117542494,+,GA-rich,Low_complexity,Low_complexity,1,192,0,117542302,117542494:ECS;chr10,117542302,117542494,+,GA-rich,Low_complexity,Low_complexity,1,192,0,117542302,1175…
chr10	117736203	117736267	chr10,117735876,117736267,+,L2a,LINE,L2,2970,3426,0,117732907,117736267:ECS
chr10	118049512	118049556	chr10,118049464,118049556,-,MIR,SINE,MIR,-75,187,88,118049389,118049643:PCVertebrate
chr10	118054146	118054222	chr10,118054146,118054222,+,MIRc,SINE,MIR,189,264,-4,118053958,118054226:SameSense
chr10	118206631	118206691	chr10,118206631,118206691,+,(TA)n,Simple_repeat,Simple_repeat,1,60,0,118206631,118206691:PCPrimate
chr10	118207584	118207740	chr10,118207584,118207740,+,MIR3,SINE,MIR,14,151,-57,118207571,118207797:ECS;chr10,118207584,118207740,+,MIR3,SINE,MIR,14,151,-57,118207571,118207797:ECS
chr10	118209566	118209599	chr10,118209566,118209599,+,(TTTA)n,Simple_repeat,Simple_repeat,1,33,0,118209566,118209599:PCVertebrate;chr10,118209566,118209599,+,(TTTA)n,Simple_repeat,Simple_repeat,1,33,0,118209566,118209599:PCPlacental
chr10	118364912	118365085	chr10,118364912,118365085,+,L2a,LINE,L2,3253,3425,-1,118361660,118365086:ECS
chr10	119335921	119335940	chr10,119335823,119335940,+,MIRb,SINE,MIR,69,186,-82,119335755,119336022:ECS
chr10	120599386	120599630	chr10,120599386,120599630,-,MIR,SINE,MIR,-2,260,14,120599384,120599643:ECS
chr10	120599995	120600104	chr10,120599995,120600104,+,L2a,LINE,L2,3308,3425,-1,120596688,120600105:ECS;chr10,120599995,120600104,+,L2a,LINE,L2,3308,3425,-1,120596688,120600105:ECS
chr10	121185485	121185627	chr10,121185485,121185627,-,MIRb,SINE,MIR,-45,223,75,121185440,121185701:ECS
chr10	121967201	121967497	chr10,121967201,121967497,-,AluJb,SINE,Alu,-15,297,1,121967186,121967497:PCVertebrate
chr10	124447617	124447687	chr10,124447617,124447687,+,(GCC)n,Simple_repeat,Simple_repeat,1,75,0,124447617,124447687:Enriched
chr10	124448315	124448390	chr10,124448315,124448390,+,L2c,LINE,L2,3306,3387,0,124445010,124448390:ECS
chr10	124705572	124705700	chr10,124705405,124705714,+,L2b,LINE,L2,3096,3371,-4,124702310,124705718:ECS;chr10,124705405,124705714,+,L2b,LINE,L2,3096,3371,-4,124702310,124705718:ECS
chr10	124917174	124917214	chr10,124917174,124917214,+,(CGC)n,Simple_repeat,Simple_repeat,1,40,0,124917174,124917214:Enriched
chr10	124917225	124917259	chr10,124917225,124917259,+,GA-rich,Low_complexity,Low_complexity,1,34,0,124917225,124917259:PCVertebrate;chr10,124917225,124917259,+,GA-rich,Low_complexity,Low_complexity,1,34,0,124917225,124917259:PCPlacental
chr10	125686289	125686434	chr10,125686289,125686434,-,MIRc,SINE,MIR,-98,170,27,125686191,125686460:ECS
chr10	125697806	125697823	chr10,125697806,125697944,+,MIR,SINE,MIR,3,140,-68,125697804,125698012:ECS
chr10	126414370	126414435	chr10,126414370,126414435,+,L2b,LINE,L2,3313,3374,-1,126411058,126414436:PCVertebrate;chr10,126414370,126414435,+,L2b,LINE,L2,3313,3374,-1,126411058,126414436:ECS
chr10	127929432	127929533	chr10,127929432,127929533,-,L2c,LINE,L2,-1,3386,3291,127929431,127932823:ECS;chr10,127929432,127929533,-,L2c,LINE,L2,-1,3386,3291,127929431,127932823:ECS
chr10	130439067	130439089	chr10,130438949,130439130,+,MIRc,SINE,MIR,19,236,-32,130438931,130439162:ECS
chr10	131832618	131832986	chr10,131832618,131832986,+,L1MC4,LINE,L1,7544,7960,-82,131825075,131833068:ECS
chr10	131997213	131997312	chr10,131997213,131997312,+,LTR78,LTR,ERV1,1001,1100,-204,131996213,131997516:SameSense
chr10	131999116	131999263	chr10,131999116,131999263,-,MIRc,SINE,MIR,-82,186,10,131999034,131999272:ECS
chr10	132521090	132521267	chr10,132521090,132521267,-,MIRc,SINE,MIR,-75,193,15,132521015,132521281:ECS;chr10,132521090,132521267,-,MIRc,SINE,MIR,-75,193,15,132521015,132521281:SameSense;chr10,132521090,132521267,-,MIRc,SINE,MIR,-75,193,15,132521015,132521281:ECS
chr10	132944628	132944968	chr10,132944628,132944968,-,MLT1B,LTR,ERVL-MaLR,0,390,1,132944628,132944968:SameSense
chr10	132946205	132946261	chr10,132946205,132946261,-,L2a,LINE,L2,-54,3372,3316,132946151,132949576:ECS
chr10	133088333	133088374	chr10,133088333,133088374,+,G-rich,Low_complexity,Low_complexity,1,41,0,133088333,133088374:Enriched
chr11	131467	131524	chr11,131384,131804,-,MER1A,DNA,hAT-Charlie,-90,439,1,131294,131804:PCVertebrate
chr11	324111	324821	chr11,324060,324821,-,HERV3-int,LTR,ERV1,-3386,5040,4262,320674,329082:Enriched
chr11	558440	558547	chr11,558440,558547,+,G-rich,Low_complexity,Low_complexity,1,110,0,558440,558547:Enriched
chr11	778113	778285	chr11,778084,778379,-,AluSz,SINE,Alu,-5,307,1,778079,778379:PCVertebrate;chr11,778084,778379,-,AluSz,SINE,Alu,-5,307,1,778079,778379:PCVertebrate
chr11	1985443	1985513	chr11,1985369,1985513,+,MIR,SINE,MIR,2,144,-118,1985368,1985631:ECS;chr11,1985369,1985513,+,MIR,SINE,MIR,2,144,-118,1985368,1985631:ECS
chr11	2617009	2618208	chr11,2617009,2618208,-,L1MA9,LINE,L1,-82,6466,5195,2616927,2623402:SameSense
chr11	2618419	2619848	chr11,2618419,2619848,-,L1MA9,LINE,L1,-1182,5194,3727,2617237,2623574:SameSense
chr11	2619852	2620211	chr11,2619852,2620211,-,L1PA16,LINE,L1,-6,6160,5830,2619846,2626040:SameSense
chr11	2620515	2620963	chr11,2620515,2620963,-,L1PA16,LINE,L1,-326,5829,5422,2620189,2626384:SameSense
chr11	2621277	2622705	chr11,2621277,2621550,-,L1PA16,LINE,L1,-734,5421,5151,2620543,2626700:SameSense;chr11,2621518,2622705,-,L1MA9,LINE,L1,-2629,3750,2213,2618889,2624917:SameSense
chr11	2627175	2627750	chr11,2627175,2627750,-,L1MA9,LINE,L1,0,7731,7163,2627175,2634912:SameSense
chr11	2628046	2629333	chr11,2628046,2629333,-,L1MA9,LINE,L1,-569,7162,5822,2627477,2635154:SameSense
chr11	2629666	2630451	chr11,2629666,2630451,-,L1MA9,LINE,L1,-1737,5822,5024,2627929,2635474:SameSense
chr11	2630480	2631686	chr11,2630480,2631686,-,L1MA9,LINE,L1,-4162,3404,2096,2626318,2633781:SameSense
chr11	2632523	2632682	chr11,2632523,2632682,-,L1MA5,LINE,L1,0,6300,6140,2632523,2638821:SameSense
chr11	2632684	2633770	chr11,2632684,2633770,-,L1MA5,LINE,L1,-400,5900,4744,2632284,2638513:SameSense
chr11	2633996	2634139	chr11,2633996,2634139,-,L1MA5,LINE,L1,-1406,4737,4597,2632590,2638735:SameSense
chr11	2634174	2640355	chr11,2634174,2640355,-,L1PA5,LINE,L1,-5,6149,2,2634169,2640356:SameSense
chr11	2650914	2651202	chr11,2650914,2651202,+,L2c,LINE,L2,2556,2864,-555,2648359,2651757:ECS;chr11,2650914,2651202,+,L2c,LINE,L2,2556,2864,-555,2648359,2651757:ECS
chr11	2651555	2651617	chr11,2651555,2651617,+,L2c,LINE,L2,3313,3377,-10,2648243,2651627:ECS;chr11,2651555,2651617,+,L2c,LINE,L2,3313,3377,-10,2648243,2651627:ECS
chr11	2653381	2653963	chr11,2653381,2653963,-,MLT1K,LTR,ERVL-MaLR,-10,585,4,2653371,2653966:PCVertebrate;chr11,2653381,2653963,-,MLT1K,LTR,ERVL-MaLR,-10,585,4,2653371,2653966:PCPrimate;chr11,2653381,2653963,-,MLT1K,LTR,ERVL-MaLR,-10,585,4,2653371,2653966:PCPlacental;chr11,2653381,2653963,-,MLT1K,LTR,ERVL-MaLR,-10,585,4,2653371,2653966:PCVertebrate;chr11,2653381,2653963,-,MLT1K,LTR,ERVL-MaLR,-10,585,4,2653371,2653966:P…
chr11	2656206	2656313	chr11,2656206,2656313,+,MIRc,SINE,MIR,51,169,-99,2656156,2656412:ECS;chr11,2656206,2656313,+,MIRc,SINE,MIR,51,169,-99,2656156,2656412:ECS
chr11	2657490	2660215	chr11,2657490,2660215,-,L1MD3,LINE,L1,-29,7966,4971,2657461,2665185:SameSense
chr11	2667104	2667242	chr11,2667104,2667242,+,MIRc,SINE,MIR,1,139,-129,2667104,2667371:ECS;chr11,2667104,2667242,+,MIRc,SINE,MIR,1,139,-129,2667104,2667371:ECS
chr11	2667568	2667603	chr11,2667568,2667603,+,G-rich,Low_complexity,Low_complexity,1,36,0,2667568,2667603:Enriched
chr11	2667826	2669518	chr11,2667826,2669518,-,L1ME3A,LINE,L1,-6,6167,4394,2667820,2673911:PCPrimate;chr11,2667826,2669518,-,L1ME3A,LINE,L1,-6,6167,4394,2667820,2673911:PCPlacental
chr11	2669547	2669744	chr11,2669547,2669744,+,MIRb,SINE,MIR,41,259,-9,2669507,2669753:ECS;chr11,2669547,2669744,+,MIRb,SINE,MIR,41,259,-9,2669507,2669753:ECS;chr11,2669547,2669744,+,MIRb,SINE,MIR,41,259,-9,2669507,2669753:ECS
chr11	2670371	2670598	chr11,2670371,2670495,-,L2b,LINE,L2,-8,3367,3249,2670363,2673743:ECS;chr11,2670371,2670495,-,L2b,LINE,L2,-8,3367,3249,2670363,2673743:ECS;chr11,2670465,2670598,-,MIR3,SINE,MIR,-28,180,49,2670437,2670646:ECS;chr11,2670465,2670598,-,MIR3,SINE,MIR,-28,180,49,2670437,2670646:ECS
chr11	2672633	2672764	chr11,2672633,2672764,-,MIRc,SINE,MIR,-130,138,3,2672503,2672766:ECS;chr11,2672633,2672764,-,MIRc,SINE,MIR,-130,138,3,2672503,2672766:SameSense;chr11,2672633,2672764,-,MIRc,SINE,MIR,-130,138,3,2672503,2672766:ECS
chr11	2674832	2674860	chr11,2674832,2674860,+,(A)n,Simple_repeat,Simple_repeat,1,28,0,2674832,2674860:ECS
chr11	2675928	2676172	chr11,2675928,2676172,-,L1ME4b,LINE,L1,-24,868,628,2675904,2676799:ECS
chr11	2680206	2680227	chr11,2680206,2680227,+,(A)n,Simple_repeat,Simple_repeat,1,21,0,2680206,2680227:ECS;chr11,2680206,2680227,+,(A)n,Simple_repeat,Simple_repeat,1,21,0,2680206,2680227:ECS
chr11	2682178	2682473	chr11,2682178,2682473,+,L2b,LINE,L2,3071,3361,-14,2679108,2682487:PCVertebrate;chr11,2682178,2682473,+,L2b,LINE,L2,3071,3361,-14,2679108,2682487:PCVertebrate;chr11,2682178,2682473,+,L2b,LINE,L2,3071,3361,-14,2679108,2682487:PCVertebrate;chr11,2682178,2682473,+,L2b,LINE,L2,3071,3361,-14,2679108,2682487:PCPlacental;chr11,2682178,2682473,+,L2b,LINE,L2,3071,3361,-14,2679108,2682487:PCPlacental;chr11,…
chr11	2687305	2687345	chr11,2687305,2687345,+,G-rich,Low_complexity,Low_complexity,1,42,0,2687305,2687345:Enriched
chr11	2690188	2690323	chr11,2690188,2690323,+,MIRb,SINE,MIR,55,195,-73,2690134,2690396:ECS
chr11	2692158	2692474	chr11,2692158,2692474,+,L2b,LINE,L2,2527,2860,-559,2689632,2693033:ECS
chr11	2692553	2692806	chr11,2692553,2692806,+,L2b,LINE,L2,3128,3375,0,2689426,2692806:ECS;chr11,2692553,2692806,+,L2b,LINE,L2,3128,3375,0,2689426,2692806:ECS
chr11	2694627	2695120	chr11,2694627,2695120,-,L2a,LINE,L2,-7,3419,2823,2694620,2697942:ECS
chr11	2698076	2698232	chr11,2698076,2698232,-,L2b,LINE,L2,-14,3412,3219,2698062,2701450:PCPrimate;chr11,2698076,2698232,-,L2b,LINE,L2,-14,3412,3219,2698062,2701450:PCVertebrate;chr11,2698076,2698232,-,L2b,LINE,L2,-14,3412,3219,2698062,2701450:PCPlacental
chr11	3029748	3029792	chr11,3029748,3029792,+,G-rich,Low_complexity,Low_complexity,1,44,0,3029748,3029792:Enriched
chr11	3189710	3189816	chr11,3189666,3189816,-,MIRb,SINE,MIR,-73,195,18,3189593,3189833:ECS
chr11	3226061	3226163	chr11,3226004,3226163,+,MIRb,SINE,MIR,14,189,-79,3225991,3226242:ECS
chr11	3340283	3340444	chr11,3340283,3340444,-,MIRb,SINE,MIR,-56,212,46,3340227,3340489:ECS
chr11	3481520	3481711	chr11,3479237,3481711,-,HERVE-int,LTR,ERV1,-5320,2493,3,3473917,3481713:Enriched
chr11	3816949	3817038	chr11,3816949,3817038,+,MIRc,SINE,MIR,116,203,-65,3816834,3817103:SameSense
chr11	3820847	3821014	chr11,3820847,3821014,-,MIRb,SINE,MIR,-84,184,16,3820763,3821029:ECS;chr11,3820847,3821014,-,MIRb,SINE,MIR,-84,184,16,3820763,3821029:ECS
chr11	7851577	7851695	chr11,7851577,7851695,+,L2c,LINE,L2,3280,3383,-4,7848298,7851699:ECS
chr11	8011309	8011528	chr11,8011309,8011528,-,MER63A,DNA,hAT-Blackjack,0,210,1,8011309,8011528:PCVertebrate;chr11,8011309,8011528,-,MER63A,DNA,hAT-Blackjack,0,210,1,8011309,8011528:PCPlacental
chr11	8039654	8039684	chr11,8039654,8039684,+,GA-rich,Low_complexity,Low_complexity,1,31,0,8039654,8039684:PCVertebrate;chr11,8039654,8039684,+,GA-rich,Low_complexity,Low_complexity,1,31,0,8039654,8039684:PCPlacental;chr11,8039654,8039684,+,GA-rich,Low_complexity,Low_complexity,1,31,0,8039654,8039684:PCPrimate
chr11	8067610	8067686	chr11,8067563,8067686,-,L2a,LINE,L2,0,3426,3303,8067563,8070988:ECS;chr11,8067563,8067686,-,L2a,LINE,L2,0,3426,3303,8067563,8070988:ECS
chr11	8068004	8068232	chr11,8068004,8068232,-,MIR,SINE,MIR,-4,258,2,8068000,8068233:ECS
chr11	8068598	8068895	chr11,8068598,8068895,+,L2c,LINE,L2,3072,3353,-22,8065527,8068917:ECS
chr11	8069009	8069205	chr11,8069009,8069205,-,MIR3,SINE,MIR,-2,206,7,8069007,8069211:ECS
chr11	8075813	8076572	chr11,8075813,8076572,-,LTR78,LTR,ERV1,-395,909,32,8075418,8076603:SameSense
chr11	8177255	8177306	chr11,8177255,8177306,+,MIRc,SINE,MIR,119,178,-90,8177137,8177396:SameSense;chr11,8177255,8177306,+,MIRc,SINE,MIR,119,178,-90,8177137,8177396:ECS
chr11	9065106	9065154	chr11,9065106,9065185,-,MIR,SINE,MIR,-14,248,174,9065092,9065358:ECS
chr11	9430585	9430604	chr11,9430585,9430708,-,MIRb,SINE,MIR,-48,220,82,9430537,9430789:ECS
chr11	9808843	9808886	chr11,9808843,9808886,+,A-rich,Low_complexity,Low_complexity,1,44,0,9808843,9808886:PCVertebrate
chr11	9809183	9809284	chr11,9809183,9809307,+,AluJr,SINE,Alu,1,124,-188,9809183,9809495:PCPlacental
chr11	10599777	10599932	chr11,10599777,10599947,+,L2c,LINE,L2,2685,2863,-556,10597093,10600503:ECS;chr11,10599777,10599947,+,L2c,LINE,L2,2685,2863,-556,10597093,10600503:ECS
chr11	10792095	10792184	chr11,10791685,10792184,+,L2a,LINE,L2,2843,3412,-14,10788843,10792198:ECS
chr11	10896506	10896683	chr11,10896506,10896683,+,MIRb,SINE,MIR,3,198,-70,10896504,10896753:ECS
chr11	15585709	15585802	chr11,15585709,15585941,+,L2b,LINE,L2,3112,3387,0,15582598,15585941:ECS
chr11	15927289	15927443	chr11,15927289,15927536,-,MLT1K,LTR,ERVL-MaLR,-273,322,47,15927016,15927582:PCPlacental;chr11,15927289,15927536,-,MLT1K,LTR,ERVL-MaLR,-273,322,47,15927016,15927582:PCVertebrate
chr11	17383151	17383241	chr11,17383151,17383241,+,MIRb,SINE,MIR,23,112,-156,17383129,17383397:ECS
chr11	18740424	18740487	chr11,18740327,18740487,-,MIRb,SINE,MIR,-28,240,60,18740299,18740546:ECS;chr11,18740327,18740487,-,MIRb,SINE,MIR,-28,240,60,18740299,18740546:ECS
chr11	19503097	19503126	chr11,19503097,19503126,+,L1MD,LINE,L1,5129,5153,-993,19497969,19504119:ECS
chr11	19506447	19506612	chr11,19506447,19506612,+,MIRb,SINE,MIR,88,265,-3,19506360,19506615:ECS
chr11	19510951	19511169	chr11,19510951,19511169,-,MIRc,SINE,MIR,-19,249,20,19510932,19511188:SameSense
chr11	20134551	20134889	chr11,20134551,20134889,+,L1MC4,LINE,L1,6712,7058,-984,20127840,20135873:ECS
chr11	22307347	22307374	chr11,22307347,22307503,-,MIRc,SINE,MIR,-61,207,36,22307286,22307538:ECS
chr11	27659194	27659321	chr11,27659194,27659321,-,MIR3,SINE,MIR,-41,167,23,27659153,27659343:ECS
chr11	29519151	29519358	chr11,29519151,29527353,+,HERV3-int,LTR,ERV1,19,8426,0,29519133,29527353:Enriched
chr11	29980404	29980453	chr11,29980404,29980453,+,(AAC)n,Simple_repeat,Simple_repeat,1,53,0,29980404,29980453:PCPlacental
chr11	31307493	31307521	chr11,31307493,31307521,+,A-rich,Low_complexity,Low_complexity,1,28,0,31307493,31307521:PCVertebrate;chr11,31307493,31307521,+,A-rich,Low_complexity,Low_complexity,1,28,0,31307493,31307521:PCPrimate;chr11,31307493,31307521,+,A-rich,Low_complexity,Low_complexity,1,28,0,31307493,31307521:PCPlacental;chr11,31307493,31307521,+,A-rich,Low_complexity,Low_complexity,1,28,0,31307493,31307521:PCPlacental
chr11	32053236	32053260	chr11,32053236,32053270,+,GA-rich,Low_complexity,Low_complexity,1,35,0,32053236,32053270:ECS
chr11	35420659	35420880	chr11,35420659,35420880,+,MIR,SINE,MIR,12,252,-10,35420648,35420890:ECS
chr11	36197379	36197525	chr11,36197379,36197525,+,MIR,SINE,MIR,2,168,-94,36197378,36197619:ECS;chr11,36197379,36197525,+,MIR,SINE,MIR,2,168,-94,36197378,36197619:ECS
chr11	37950773	37950800	chr11,37950773,37950834,+,L2a,LINE,L2,3364,3424,-2,37947410,37950836:ECS
chr11	38618264	38618312	chr11,38618031,38618502,+,MLT1F,LTR,ERVL-MaLR,24,546,-2,38618008,38618504:Enriched
chr11	38618329	38618417	chr11,38618031,38618502,+,MLT1F,LTR,ERVL-MaLR,24,546,-2,38618008,38618504:Enriched
chr11	43933365	43933410	chr11,43933365,43933515,+,MIRc,SINE,MIR,37,184,-84,43933329,43933599:ECS
chr11	43943937	43943991	chr11,43943937,43943991,+,G-rich,Low_complexity,Low_complexity,1,58,0,43943937,43943991:Enriched
chr11	43971443	43971527	chr11,43971323,43971572,-,MIR,SINE,MIR,-2,260,2,43971321,43971573:PCVertebrate;chr11,43971323,43971572,-,MIR,SINE,MIR,-2,260,2,43971321,43971573:PCPlacental
chr11	43973998	43974080	chr11,43973998,43974112,+,L2a,LINE,L2,3254,3423,-3,43970745,43974115:ECS;chr11,43973998,43974112,+,L2a,LINE,L2,3254,3423,-3,43970745,43974115:ECS;chr11,43973998,43974112,+,L2a,LINE,L2,3254,3423,-3,43970745,43974115:ECS
chr11	44604508	44604536	chr11,44604327,44604536,+,MIRb,SINE,MIR,19,261,-1,44604309,44604537:ECS
chr11	44604623	44604730	chr11,44604623,44604868,-,L2a,LINE,L2,-8,3418,3171,44604615,44608038:ECS
chr11	44606671	44606768	chr11,44606646,44606774,-,MIRb,SINE,MIR,-8,260,117,44606638,44606890:ECS
chr11	44696221	44696264	chr11,44696076,44696264,+,MIR,SINE,MIR,34,243,-19,44696043,44696283:ECS
chr11	44719392	44719537	chr11,44719392,44719500,-,L2a,LINE,L2,-47,3340,3228,44719345,44722727:ECS;chr11,44719456,44719537,+,MIRb,SINE,MIR,166,256,-6,44719291,44719543:ECS
chr11	45372610	45372682	chr11,45372610,45372682,-,MIRb,SINE,MIR,-171,97,29,45372439,45372710:ECS
chr11	45380089	45380138	chr11,45380089,45380295,+,MIRb,SINE,MIR,1,244,-24,45380089,45380319:ECS
chr11	45388297	45388505	chr11,45388297,45388505,+,MIRb,SINE,MIR,1,226,-42,45388297,45388547:ECS;chr11,45388297,45388505,+,MIRb,SINE,MIR,1,226,-42,45388297,45388547:ECS
chr11	45513273	45513291	chr11,45512722,45513291,+,L2a,LINE,L2,2766,3426,0,45509957,45513291:ECS
chr11	45513618	45513753	chr11,45513618,45513753,-,MIRb,SINE,MIR,-90,178,17,45513528,45513769:ECS
chr11	45531445	45531617	chr11,45531445,45531686,+,MIRc,SINE,MIR,2,261,-7,45531444,45531693:ECS;chr11,45531445,45531686,+,MIRc,SINE,MIR,2,261,-7,45531444,45531693:ECS
chr11	45823880	45823945	chr11,45823880,45823945,-,MIR3,SINE,MIR,-124,84,19,45823756,45823963:ECS
chr11	46176620	46176714	chr11,46176620,46176714,+,MIR,SINE,MIR,60,162,-100,46176561,46176814:ECS;chr11,46176620,46176714,+,MIR,SINE,MIR,60,162,-100,46176561,46176814:PCVertebrate;chr11,46176620,46176714,+,MIR,SINE,MIR,60,162,-100,46176561,46176814:PCPlacental
chr11	46238739	46238832	chr11,46238630,46238832,-,MIR,SINE,MIR,-1,261,34,46238629,46238865:PCPlacental;chr11,46238630,46238832,-,MIR,SINE,MIR,-1,261,34,46238629,46238865:ECS;chr11,46238630,46238832,-,MIR,SINE,MIR,-1,261,34,46238629,46238865:ECS;chr11,46238630,46238832,-,MIR,SINE,MIR,-1,261,34,46238629,46238865:PCVertebrate;chr11,46238630,46238832,-,MIR,SINE,MIR,-1,261,34,46238629,46238865:PCVertebrate;chr11,46238630,462…
chr11	46238836	46239023	chr11,46238836,46239023,-,MIR,SINE,MIR,-78,184,4,46238758,46239026:ECS;chr11,46238836,46239023,-,MIR,SINE,MIR,-78,184,4,46238758,46239026:PCPlacental;chr11,46238836,46239023,-,MIR,SINE,MIR,-78,184,4,46238758,46239026:PCPlacental;chr11,46238836,46239023,-,MIR,SINE,MIR,-78,184,4,46238758,46239026:PCVertebrate;chr11,46238836,46239023,-,MIR,SINE,MIR,-78,184,4,46238758,46239026:PCVertebrate;chr11,4623…
chr11	47383258	47383352	chr11,47383258,47383352,-,MIR3,SINE,MIR,-139,129,35,47383119,47383386:ECS;chr11,47383258,47383352,-,MIR3,SINE,MIR,-139,129,35,47383119,47383386:ECS
chr11	47383368	47383471	chr11,47383368,47383471,+,G-rich,Low_complexity,Low_complexity,1,110,0,47383368,47383471:Enriched
chr11	48014606	48014677	chr11,48014606,48014697,-,MIRb,SINE,MIR,-16,252,157,48014590,48014853:ECS;chr11,48014606,48014697,-,MIRb,SINE,MIR,-16,252,157,48014590,48014853:ECS
chr11	50298847	50298917	chr11,50298847,50298953,+,AluJo,SINE,Alu,199,304,-8,50298649,50298961:PCVertebrate
chr11	56875700	56875939	chr11,56875700,56875939,+,MIRc,SINE,MIR,3,256,-12,56875698,56875951:SameSense
chr11	56875956	56876186	chr11,56875956,56876186,-,MIR,SINE,MIR,-20,242,5,56875936,56876190:ECS
chr11	56876246	56876382	chr11,56876246,56876382,+,MIR3,SINE,MIR,37,187,-21,56876210,56876403:ECS
chr11	56877393	56878078	chr11,56877393,56878255,-,L1MD2,LINE,L1,-2,6357,5517,56877391,56883771:PCPlacental
chr11	58503756	58503816	chr11,58503756,58503816,+,MIRc,SINE,MIR,85,144,-124,58503672,58503940:ECS
chr11	59271415	59271490	chr11,59271415,59271490,+,MIRc,SINE,MIR,102,184,-84,59271314,59271574:ECS
chr11	60835996	60836147	chr11,60835884,60836059,+,MIRc,SINE,MIR,20,200,-68,60835865,60836127:ECS;chr11,60836039,60836188,+,L2a,LINE,L2,3262,3426,0,60832778,60836188:ECS
chr11	60850947	60851081	chr11,60850947,60851147,-,L2a,LINE,L2,-15,3411,3184,60850932,60854330:ECS
chr11	60918999	60919153	chr11,60918999,60919178,+,MIRb,SINE,MIR,25,204,-64,60918975,60919242:ECS
chr11	61525708	61525772	chr11,61525083,61525772,+,L2b,LINE,L2,2650,3375,0,61522434,61525772:PCPlacental;chr11,61525083,61525772,+,L2b,LINE,L2,2650,3375,0,61522434,61525772:PCVertebrate
chr11	61526393	61526602	chr11,61526393,61526655,+,L2b,LINE,L2,3089,3366,-9,61523305,61526664:ECS;chr11,61526393,61526655,+,L2b,LINE,L2,3089,3366,-9,61523305,61526664:ECS;chr11,61526393,61526655,+,L2b,LINE,L2,3089,3366,-9,61523305,61526664:PCVertebrate
chr11	61596893	61596979	chr11,61596838,61597027,-,MIR,SINE,MIR,-72,190,4,61596766,61597030:PCPlacental;chr11,61596838,61597027,-,MIR,SINE,MIR,-72,190,4,61596766,61597030:PCVertebrate
chr11	61606050	61606170	chr11,61606050,61606170,+,MIRc,SINE,MIR,38,183,-85,61606013,61606255:SameSense
chr11	62771425	62771480	chr11,62771425,62771480,+,(CGC)n,Simple_repeat,Simple_repeat,1,56,0,62771425,62771480:Enriched
chr11	62807794	62807981	chr11,62807794,62807981,+,MIR,SINE,MIR,51,262,0,62807744,62807981:ECS
chr11	64248505	64248589	chr11,64248505,64248589,-,MIRc,SINE,MIR,-142,126,35,64248363,64248623:SameSense;chr11,64248505,64248589,-,MIRc,SINE,MIR,-142,126,35,64248363,64248623:ECS
chr11	64249384	64249428	chr11,64249297,64249428,+,MIRc,SINE,MIR,24,173,-57,64249274,64249485:ECS;chr11,64249297,64249428,+,MIRc,SINE,MIR,24,173,-57,64249274,64249485:ECS
chr11	64299418	64299484	chr11,64299418,64299484,+,(CCG)n,Simple_repeat,Simple_repeat,1,68,0,64299418,64299484:Enriched
chr11	64329194	64329293	chr11,64329194,64329293,-,L2a,LINE,L2,-2,3424,3275,64329192,64332567:ECS;chr11,64329194,64329293,-,L2a,LINE,L2,-2,3424,3275,64329192,64332567:ECS
chr11	64420953	64421008	chr11,64420953,64421008,+,L2b,LINE,L2,3327,3375,0,64417627,64421008:PCVertebrate;chr11,64420953,64421008,+,L2b,LINE,L2,3327,3375,0,64417627,64421008:PCPlacental
chr11	64432304	64432368	chr11,64432104,64432688,+,MLT1F,LTR,ERVL-MaLR,3,568,-23,64432102,64432711:Enriched
chr11	64432460	64432670	chr11,64432104,64432688,+,MLT1F,LTR,ERVL-MaLR,3,568,-23,64432102,64432711:Enriched
chr11	64449344	64449484	chr11,64449344,64449484,+,LTR78,LTR,ERV1,248,378,-926,64449097,64450410:SameSense
chr11	64646500	64646578	chr11,64646500,64646713,+,MIR3,SINE,MIR,14,268,0,64646487,64646713:ECS
chr11	64890727	64890973	chr11,64890727,64890973,-,L2c,LINE,L2,-105,3270,3031,64890622,64894003:ECS
chr11	65181225	65181242	chr11,65181116,65181242,-,MIR3,SINE,MIR,-3,205,78,65181113,65181319:ECS
chr11	65440951	65441153	chr11,65440951,65441153,+,MIR,SINE,MIR,1,201,-67,65440951,65441220:PCVertebrate;chr11,65440951,65441153,+,MIR,SINE,MIR,1,201,-67,65440951,65441220:PCPlacental
chr11	65445385	65445433	chr11,65445385,65445433,+,G-rich,Low_complexity,Low_complexity,1,48,0,65445385,65445433:Enriched
chr11	66264777	66264862	chr11,66264654,66264866,+,L2b,LINE,L2,3060,3306,-69,66261595,66264935:ECS
chr11	66265352	66265418	chr11,66265321,66265418,+,L2b,LINE,L2,3097,3195,-180,66262225,66265598:ECS
chr11	66268055	66268129	chr11,66268043,66268167,+,MIRb,SINE,MIR,27,159,-109,66268017,66268276:ECS
chr11	66269832	66269847	chr11,66269644,66269847,+,MIRb,SINE,MIR,34,248,-20,66269611,66269867:ECS
chr11	66363623	66363760	chr11,66363623,66363767,+,MIR3,SINE,MIR,55,208,0,66363569,66363767:ECS
chr11	66473523	66473627	chr11,66473523,66473627,-,MIRc,SINE,MIR,-77,191,71,66473446,66473697:SameSense;chr11,66473523,66473627,-,MIRc,SINE,MIR,-77,191,71,66473446,66473697:ECS;chr11,66473523,66473627,-,MIRc,SINE,MIR,-77,191,71,66473446,66473697:ECS
chr11	66474656	66474719	chr11,66474656,66474719,-,MIR,SINE,MIR,-6,256,195,66474650,66474913:ECS
chr11	66477346	66477500	chr11,66477302,66477500,-,MIRb,SINE,MIR,-1,267,40,66477301,66477539:ECS;chr11,66477302,66477500,-,MIRb,SINE,MIR,-1,267,40,66477301,66477539:ECS;chr11,66477302,66477500,-,MIRb,SINE,MIR,-1,267,40,66477301,66477539:ECS
chr11	67354321	67354348	chr11,67354321,67354432,-,MIR,SINE,MIR,0,262,152,67354321,67354583:ECS
chr11	67605020	67605106	chr11,67605020,67605195,+,MIRb,SINE,MIR,34,233,-35,67604987,67605230:ECS
chr11	68870664	68870915	chr11,68870460,68870706,+,HERV3-int,LTR,ERV1,2230,2476,-5950,68868231,68876656:Enriched;chr11,68870698,68870819,+,HERV3-int,LTR,ERV1,3701,3824,-4602,68866998,68875421:Enriched;chr11,68870795,68873979,+,HERV3-int,LTR,ERV1,5136,8426,0,68865660,68873979:Enriched
chr11	68871543	68873979	chr11,68870795,68873979,+,HERV3-int,LTR,ERV1,5136,8426,0,68865660,68873979:Enriched
chr11	68941841	68941987	chr11,68941841,68942014,+,MIRb,SINE,MIR,36,205,-63,68941806,68942077:ECS;chr11,68941841,68942014,+,MIRb,SINE,MIR,36,205,-63,68941806,68942077:ECS
chr11	69002012	69002048	chr11,69002012,69002102,-,MIR,SINE,MIR,-85,177,67,69001927,69002168:ECS
chr11	69013986	69014020	chr11,69013986,69014020,+,G-rich,Low_complexity,Low_complexity,1,34,0,69013986,69014020:Enriched
chr11	69017656	69017916	chr11,69017656,69017916,-,L2b,LINE,L2,-190,3185,2927,69017466,69020842:PCVertebrate;chr11,69017656,69017916,-,L2b,LINE,L2,-190,3185,2927,69017466,69020842:PCPlacental
chr11	69108853	69109024	chr11,69108805,69109024,+,L2c,LINE,L2,3096,3344,-43,69105710,69109067:ECS
chr11	69414467	69414702	chr11,69414467,69414702,+,MIR,SINE,MIR,20,251,-11,69414448,69414713:ECS;chr11,69414467,69414702,+,MIR,SINE,MIR,20,251,-11,69414448,69414713:ECS;chr11,69414467,69414702,+,MIR,SINE,MIR,20,251,-11,69414448,69414713:ECS
chr11	69427831	69428264	chr11,69427831,69428264,+,MLT1B,LTR,ERVL-MaLR,1,390,0,69427831,69428264:SameSense
chr11	69428388	69428528	chr11,69428388,69428528,+,MIR,SINE,MIR,33,196,-66,69428356,69428594:ECS
chr11	69428957	69429021	chr11,69428957,69429021,-,L2c,LINE,L2,-58,3329,3267,69428899,69432287:ECS
chr11	69438365	69438401	chr11,69438274,69438401,-,MIRb,SINE,MIR,-71,197,63,69438203,69438463:ECS
chr11	70074936	70075062	chr11,70074886,70075062,-,MIR,SINE,MIR,-5,263,56,70074881,70075117:ECS
chr11	70129297	70129483	chr11,70129275,70129483,-,MIR,SINE,MIR,-33,229,10,70129242,70129492:ECS;chr11,70129275,70129483,-,MIR,SINE,MIR,-33,229,10,70129242,70129492:ECS;chr11,70129275,70129483,-,MIR,SINE,MIR,-33,229,10,70129242,70129492:ECS
chr11	70206857	70206920	chr11,70206857,70206920,-,MIR,SINE,MIR,-187,75,10,70206670,70206929:ECS
chr11	70362876	70362925	chr11,70362806,70362925,-,AluJo,SINE,Alu,-194,118,2,70362612,70362926:PCVertebrate
chr11	70398098	70398136	chr11,70397653,70398136,+,L2c,LINE,L2,2821,3316,-71,70394833,70398207:ECS
chr11	70398461	70398488	chr11,70398461,70398493,+,G-rich,Low_complexity,Low_complexity,1,32,0,70398461,70398493:Enriched
chr11	70603565	70603633	chr11,70603565,70603633,-,MIR,SINE,MIR,-135,127,59,70603430,70603691:ECS;chr11,70603565,70603633,-,MIR,SINE,MIR,-135,127,59,70603430,70603691:ECS
chr11	70705796	70706068	chr11,70705796,70706280,+,L2a,LINE,L2,2675,3117,-309,70703122,70706589:ECS;chr11,70705796,70706280,+,L2a,LINE,L2,2675,3117,-309,70703122,70706589:ECS
chr11	70864452	70864536	chr11,70864452,70864536,-,MIR3,SINE,MIR,-52,156,71,70864400,70864606:ECS
chr11	71451690	71452157	chr11,71451264,71452186,+,MER49,LTR,ERV1,3,923,0,71451262,71452186:Enriched
chr11	72017359	72017465	chr11,72017263,72017465,-,MIR,SINE,MIR,0,262,53,72017263,72017517:ECS
chr11	72351347	72351360	chr11,72351295,72351360,+,L2c,LINE,L2,3270,3336,-51,72348026,72351411:ECS;chr11,72351295,72351360,+,L2c,LINE,L2,3270,3336,-51,72348026,72351411:ECS
chr11	72352820	72352934	chr11,72352820,72352934,-,MIR3,SINE,MIR,-15,193,78,72352805,72353011:ECS
chr11	72363541	72363555	chr11,72363541,72363801,-,MIRc,SINE,MIR,-3,265,2,72363538,72363802:ECS
chr11	72649250	72649312	chr11,72649219,72649312,+,L2a,LINE,L2,3338,3426,0,72645882,72649312:ECS
chr11	72704831	72704946	chr11,72704831,72704946,-,L2b,LINE,L2,-6,3420,3260,72704825,72708205:PCPlacental;chr11,72704831,72704946,-,L2b,LINE,L2,-6,3420,3260,72704825,72708205:PCVertebrate
chr11	73238975	73239105	chr11,73238874,73239105,+,MIR,SINE,MIR,2,243,-19,73238873,73239124:ECS;chr11,73238874,73239105,+,MIR,SINE,MIR,2,243,-19,73238873,73239124:ECS
chr11	73239955	73240090	chr11,73239955,73240090,+,MIR3,SINE,MIR,2,140,-90,73239954,73240180:ECS;chr11,73239955,73240090,+,MIR3,SINE,MIR,2,140,-90,73239954,73240180:ECS
chr11	73240545	73240688	chr11,73240545,73240688,-,MIR3,SINE,MIR,-27,181,10,73240518,73240697:ECS;chr11,73240545,73240688,-,MIR3,SINE,MIR,-27,181,10,73240518,73240697:ECS
chr11	73241389	73241434	chr11,73241389,73241434,+,MIRb,SINE,MIR,127,169,-99,73241263,73241533:ECS
chr11	73928611	73928661	chr11,73928611,73928661,-,L2b,LINE,L2,-223,3152,3103,73928388,73931763:ECS
chr11	73964090	73964179	chr11,73964090,73964179,-,MIRc,SINE,MIR,-95,173,63,73963995,73964241:SameSense
chr11	74312153	74312217	chr11,74312153,74312217,-,L2b,LINE,L2,-221,3154,3088,74311932,74315304:ECS;chr11,74312153,74312217,-,L2b,LINE,L2,-221,3154,3088,74311932,74315304:ECS
chr11	74409060	74409165	chr11,74408949,74409193,-,L2c,LINE,L2,-14,3412,3123,74408935,74412315:ECS
chr11	75210362	75210407	chr11,75210340,75210471,+,MIRb,SINE,MIR,64,204,-64,75210277,75210535:ECS;chr11,75210340,75210471,+,MIRb,SINE,MIR,64,204,-64,75210277,75210535:ECS
chr11	75215427	75215472	chr11,75215427,75215472,-,MIRc,SINE,MIR,-143,125,77,75215284,75215548:SameSense
chr11	75260554	75260648	chr11,75260554,75260648,-,MIRc,SINE,MIR,-50,218,122,75260504,75260769:SameSense;chr11,75260554,75260648,-,MIRc,SINE,MIR,-50,218,122,75260504,75260769:ECS;chr11,75260554,75260648,-,MIRc,SINE,MIR,-50,218,122,75260504,75260769:ECS
chr11	75261362	75261565	chr11,75261362,75261565,-,Charlie15a,DNA,hAT-Charlie,-32,192,1,75261330,75261565:PCPrimate;chr11,75261362,75261565,-,Charlie15a,DNA,hAT-Charlie,-32,192,1,75261330,75261565:PCPrimate;chr11,75261362,75261565,-,Charlie15a,DNA,hAT-Charlie,-32,192,1,75261330,75261565:PCVertebrate;chr11,75261362,75261565,-,Charlie15a,DNA,hAT-Charlie,-32,192,1,75261330,75261565:PCPlacental;chr11,75261362,75261565,-,Char…
chr11	75508353	75508391	chr11,75508353,75508542,-,MIRb,SINE,MIR,-26,242,50,75508327,75508591:ECS
chr11	75596144	75596277	chr11,75596098,75596277,-,MIRc,SINE,MIR,-25,243,62,75596073,75596338:ECS
chr11	75764330	75764549	chr11,75764330,75764549,+,MIRb,SINE,MIR,18,256,-6,75764313,75764555:ECS
chr11	75776255	75776349	chr11,75776255,75776349,-,L2b,LINE,L2,0,3375,3275,75776255,75779623:ECS
chr11	75813812	75813859	chr11,75813812,75813859,-,L2c,LINE,L2,-225,3162,3116,75813587,75816974:ECS
chr11	76392429	76392537	chr11,76392429,76392537,-,MIR3,SINE,MIR,-74,134,27,76392355,76392563:ECS
chr11	76444205	76444301	chr11,76444187,76444301,+,MIRb,SINE,MIR,121,253,-15,76444067,76444316:PCPrimate;chr11,76444187,76444301,+,MIRb,SINE,MIR,121,253,-15,76444067,76444316:ECS
chr11	76625462	76625609	chr11,76625442,76625609,-,MIR,SINE,MIR,-12,250,48,76625430,76625656:ECS
chr11	76626573	76626663	chr11,76626414,76626663,-,MIRb,SINE,MIR,-7,261,6,76626407,76626668:ECS
chr11	76654306	76654444	chr11,76654306,76654444,-,MIRc,SINE,MIR,-111,157,19,76654195,76654462:SameSense
chr11	76654452	76654484	chr11,76654452,76654484,+,G-rich,Low_complexity,Low_complexity,1,32,0,76654452,76654484:Enriched
chr11	76663317	76663468	chr11,76663317,76663468,-,MIR3,SINE,MIR,-52,156,16,76663265,76663483:ECS
chr11	76663769	76663866	chr11,76663769,76663936,-,MIRb,SINE,MIR,0,268,84,76663769,76664019:ECS
chr11	76712455	76712552	chr11,76712455,76712552,-,MIRc,SINE,MIR,-83,185,89,76712372,76712640:SameSense
chr11	76759951	76760077	chr11,76759951,76760077,+,MIRb,SINE,MIR,82,212,-56,76759870,76760133:ECS
chr11	76802812	76803042	chr11,76802812,76803042,+,MIR,SINE,MIR,2,243,-19,76802811,76803061:ECS;chr11,76802812,76803042,+,MIR,SINE,MIR,2,243,-19,76802811,76803061:ECS
chr11	77473719	77473808	chr11,77473719,77473808,+,G-rich,Low_complexity,Low_complexity,1,95,0,77473719,77473808:Enriched
chr11	77474211	77474243	chr11,77474211,77474243,+,(CGG)n,Simple_repeat,Simple_repeat,1,33,0,77474211,77474243:Enriched
chr11	77475114	77475322	chr11,77475114,77475322,+,L2b,LINE,L2,2472,2684,-735,77472643,77476057:ECS
chr11	77476204	77476366	chr11,77476204,77476366,-,MIR,SINE,MIR,-25,237,72,77476179,77476437:PCVertebrate
chr11	77850633	77850761	chr11,77850633,77850761,-,L1MC4,LINE,L1,0,8042,7903,77850633,77858663:ECS
chr11	77850817	77850953	chr11,77850817,77850953,-,L1MC4,LINE,L1,-140,7902,7749,77850677,77858701:ECS;chr11,77850817,77850953,-,L1MC4,LINE,L1,-140,7902,7749,77850677,77858701:ECS
chr11	78427309	78427368	chr11,78427284,78427368,-,L2b,LINE,L2,0,3375,3287,78427284,78430654:ECS
chr11	78756245	78756347	chr11,78756027,78756347,+,L2c,LINE,L2,3019,3385,-2,78753009,78756349:ECS;chr11,78756027,78756347,+,L2c,LINE,L2,3019,3385,-2,78753009,78756349:ECS
chr11	79096031	79096264	chr11,79096031,79096264,+,MIR,SINE,MIR,1,252,-10,79096031,79096274:ECS
chr11	83191066	83191268	chr11,83191066,83191268,+,MIRb,SINE,MIR,13,255,-7,83191054,83191275:PCPrimate
chr11	83191595	83191658	chr11,83191595,83191658,+,MIR3,SINE,MIR,120,182,-26,83191476,83191684:ECS;chr11,83191595,83191658,+,MIR3,SINE,MIR,120,182,-26,83191476,83191684:ECS
chr11	84955340	84955460	chr11,84955232,84955460,-,MIR,SINE,MIR,-19,243,5,84955213,84955464:ECS
chr11	85853861	85854121	chr11,85853861,85854121,-,AluSz,SINE,Alu,-19,293,16,85853842,85854136:PCVertebrate
chr11	85916502	85916743	chr11,85916464,85916830,-,MLT1F,LTR,ERVL-MaLR,-6,542,161,85916458,85916990:Enriched
chr11	86761951	86762034	chr11,86761764,86762034,+,MER92-int,LTR,ERV1,4421,4714,-504,86757344,86762538:Enriched
chr11	86909032	86909163	chr11,86909032,86909163,-,MIRb,SINE,MIR,-122,146,6,86908910,86909168:ECS;chr11,86909032,86909163,-,MIRb,SINE,MIR,-122,146,6,86908910,86909168:ECS
chr11	86910806	86910935	chr11,86910806,86910935,+,L2a,LINE,L2,3273,3411,-15,86907534,86910950:ECS;chr11,86910806,86910935,+,L2a,LINE,L2,3273,3411,-15,86907534,86910950:ECS
chr11	86957982	86958026	chr11,86957898,86958090,-,MIRb,SINE,MIR,-12,256,18,86957886,86958107:ECS
chr11	87121255	87121499	chr11,87121255,87121499,-,L2a,LINE,L2,0,3426,3110,87121255,87124608:ECS
chr11	88165867	88166251	chr11,88165867,88166251,-,L2c,LINE,L2,-107,3280,2911,88165760,88169161:ECS
chr11	89577453	89577652	chr11,89577453,89577707,-,MIRb,SINE,MIR,-6,262,2,89577447,89577708:ECS;chr11,89577453,89577707,-,MIRb,SINE,MIR,-6,262,2,89577447,89577708:PCPrimate
chr11	90863448	90863620	chr11,90863448,90863620,-,L1MD,LINE,L1,-2064,4082,3935,90861384,90867554:ECS;chr11,90863448,90863620,-,L1MD,LINE,L1,-2064,4082,3935,90861384,90867554:ECS
chr11	91014126	91014786	chr11,91014126,91014786,+,L1ME1,LINE,L1,5483,6179,0,91008644,91014786:ECS
chr11	93171420	93171611	chr11,93171420,93171611,+,MIRc,SINE,MIR,28,268,0,93171393,93171611:SameSense
chr11	93286911	93287382	chr11,93286911,93287382,+,L2a,LINE,L2,2922,3426,0,93283990,93287382:ECS
chr11	94559075	94559280	chr11,94559075,94559280,-,MIRb,SINE,MIR,-45,223,9,94559030,94559288:ECS
chr11	94648017	94648108	chr11,94647446,94648137,-,L2b,LINE,L2,0,3375,2655,94647446,94650791:ECS
chr11	95157879	95157945	chr11,95157879,95157945,-,L2a,LINE,L2,-36,3390,3321,95157843,95161265:ECS
chr11	95231151	95231265	chr11,95231151,95231265,+,(GCC)n,Simple_repeat,Simple_repeat,1,118,0,95231151,95231265:Enriched
chr11	102108651	102108872	chr11,102108651,102108872,-,MIR,SINE,MIR,0,262,27,102108651,102108898:PCVertebrate
chr11	102606916	102606993	chr11,102606779,102607017,+,MIR,SINE,MIR,14,262,0,102606766,102607017:ECS
chr11	102627919	102628070	chr11,102627919,102628071,+,L2a,LINE,L2,3252,3426,0,102624668,102628071:ECS;chr11,102627919,102628071,+,L2a,LINE,L2,3252,3426,0,102624668,102628071:ECS
chr11	103051652	103051856	chr11,103051652,103051856,-,MIRc,SINE,MIR,-11,219,2,103051641,103051857:SameSense
chr11	103052405	103052482	chr11,103052405,103052482,-,L2c,LINE,L2,-18,3369,3291,103052387,103055772:ECS
chr11	103052974	103053076	chr11,103052974,103053076,+,Charlie15a,DNA,hAT-Charlie,99,209,-15,103052876,103053091:PCVertebrate
chr11	107314701	107315602	chr11,107314701,107315602,+,L1MC4,LINE,L1,468,1443,-4772,107314234,107320374:ECS
chr11	107315910	107316271	chr11,107315910,107316854,+,L1MC4,LINE,L1,1444,2452,-3763,107314467,107320617:ECS;chr11,107315910,107316854,+,L1MC4,LINE,L1,1444,2452,-3763,107314467,107320617:ECS
chr11	111416632	111416855	chr11,111416632,111416855,+,MIRb,SINE,MIR,5,258,-10,111416628,111416865:ECS
chr11	112290201	112290274	chr11,112290193,112290274,+,G-rich,Low_complexity,Low_complexity,1,81,0,112290193,112290274:Enriched
chr11	112362082	112362507	chr11,112362082,112362507,-,L2a,LINE,L2,-22,3404,2931,112362060,112365437:ECS
chr11	112795442	112795559	chr11,112795351,112795559,+,MIRc,SINE,MIR,61,266,-2,112795291,112795561:ECS;chr11,112795351,112795559,+,MIRc,SINE,MIR,61,266,-2,112795291,112795561:ECS
chr11	112963450	112963460	chr11,112963450,112963512,+,G-rich,Low_complexity,Low_complexity,1,64,0,112963450,112963512:Enriched
chr11	113411674	113411733	chr11,113411674,113411832,+,MIRc,SINE,MIR,31,204,-64,113411644,113411896:ECS
chr11	114362238	114362502	chr11,114362238,114362502,+,MER49,LTR,ERV1,1,288,-635,114362238,114363137:Enriched
chr11	114362592	114362636	chr11,114362592,114362636,+,MER49,LTR,ERV1,240,283,-617,114362353,114363253:Enriched
chr11	115397503	115397625	chr11,115397503,115397625,+,MIR3,SINE,MIR,15,145,-63,115397489,115397688:ECS
chr11	115641883	115642017	chr11,115641883,115642017,-,L2b,LINE,L2,-1,3374,3238,115641882,115645254:ECS;chr11,115641883,115642017,-,L2b,LINE,L2,-1,3374,3238,115641882,115645254:PCPrimate
chr11	115644839	115644960	chr11,115644839,115644960,-,L2b,LINE,L2,-22,3353,3238,115644817,115648197:PCPrimate;chr11,115644839,115644960,-,L2b,LINE,L2,-22,3353,3238,115644817,115648197:PCPlacental;chr11,115644839,115644960,-,L2b,LINE,L2,-22,3353,3238,115644817,115648197:PCVertebrate;chr11,115644839,115644960,-,L2b,LINE,L2,-22,3353,3238,115644817,115648197:ECS
chr11	115731963	115732054	chr11,115731963,115732054,-,L2a,LINE,L2,-18,3408,3316,115731945,115735369:ECS
chr11	115732166	115732288	chr11,115732166,115732288,-,L2a,LINE,L2,-111,3315,3178,115732055,115735465:ECS;chr11,115732166,115732288,-,L2a,LINE,L2,-111,3315,3178,115732055,115735465:ECS
chr11	115733128	115733273	chr11,115733128,115733273,+,MIRb,SINE,MIR,128,268,0,115733001,115733273:ECS
chr11	115733937	115734317	chr11,115733937,115734317,-,MLT1B,LTR,ERVL-MaLR,0,390,1,115733937,115734317:SameSense
chr11	115755309	115755505	chr11,115755309,115755505,-,MIR,SINE,MIR,-34,228,23,115755275,115755527:PCVertebrate;chr11,115755309,115755505,-,MIR,SINE,MIR,-34,228,23,115755275,115755527:PCPlacental
chr11	115843089	115843146	chr11,115843089,115843155,+,MIR,SINE,MIR,3,72,-190,115843087,115843345:ECS;chr11,115843089,115843155,+,MIR,SINE,MIR,3,72,-190,115843087,115843345:ECS
chr11	116775682	116775747	chr11,116775682,116775747,+,MIRb,SINE,MIR,109,175,-93,116775574,116775840:ECS
chr11	116813204	116813448	chr11,116813085,116813500,-,MLT1F,LTR,ERVL-MaLR,0,548,88,116813085,116813587:Enriched
chr11	116890482	116890721	chr11,116890482,116890894,-,L2c,LINE,L2,-17,3370,2910,116890465,116893803:ECS
chr11	117207581	117207699	chr11,117207581,117207699,+,MIRc,SINE,MIR,89,223,-45,117207493,117207744:ECS;chr11,117207581,117207699,+,MIRc,SINE,MIR,89,223,-45,117207493,117207744:SameSense
chr11	117208649	117208746	chr11,117208649,117208746,+,MIRb,SINE,MIR,129,229,-39,117208521,117208785:ECS;chr11,117208649,117208746,+,MIRb,SINE,MIR,129,229,-39,117208521,117208785:ECS
chr11	117292798	117292867	chr11,117292778,117292867,-,MIR3,SINE,MIR,-102,106,30,117292676,117292896:ECS
chr11	117611178	117611561	chr11,117611178,117611561,+,L2b,LINE,L2,3028,3374,-1,117608151,117611562:ECS;chr11,117611178,117611561,+,L2b,LINE,L2,3028,3374,-1,117608151,117611562:ECS
chr11	117838640	117838808	chr11,117838640,117838808,+,MIRc,SINE,MIR,9,198,-70,117838632,117838878:ECS;chr11,117838640,117838808,+,MIRc,SINE,MIR,9,198,-70,117838632,117838878:SameSense;chr11,117838640,117838808,+,MIRc,SINE,MIR,9,198,-70,117838632,117838878:ECS
chr11	118031821	118031855	chr11,118031646,118031855,+,L1MC4,LINE,L1,7238,7449,-593,118024409,118032448:ECS
chr11	118530504	118530520	chr11,118530368,118530520,+,MIRb,SINE,MIR,8,186,-82,118530361,118530602:ECS;chr11,118530368,118530520,+,MIRb,SINE,MIR,8,186,-82,118530361,118530602:ECS
chr11	119004661	119004773	chr11,119004661,119004773,+,AluJb,SINE,Alu,182,294,-18,119004480,119004791:PCVertebrate
chr11	119004785	119004893	chr11,119004785,119005082,+,AluJb,SINE,Alu,9,303,-9,119004777,119005091:PCVertebrate
chr11	119044361	119044390	chr11,119044361,119044390,+,A-rich,Low_complexity,Low_complexity,1,29,0,119044361,119044390:PCVertebrate;chr11,119044361,119044390,+,A-rich,Low_complexity,Low_complexity,1,29,0,119044361,119044390:PCPlacental
chr11	119067413	119067477	chr11,119067413,119067477,-,MIRc,SINE,MIR,-34,234,171,119067379,119067647:SameSense
chr11	119409501	119409704	chr11,119409403,119409704,+,L2a,LINE,L2,1634,2002,-1417,119407770,119411121:ECS
chr11	119469809	119469919	chr11,119469809,119469919,-,L2b,LINE,L2,-24,3351,3240,119469785,119473158:ECS
chr11	119500011	119500082	chr11,119500011,119500082,-,MIRb,SINE,MIR,0,268,199,119500011,119500280:ECS
chr11	119712892	119712934	chr11,119712868,119712934,+,L2a,LINE,L2,3314,3420,-6,119709555,119712940:ECS
chr11	119729596	119729745	chr11,119729596,119729745,-,MIR3,SINE,MIR,-24,184,30,119729572,119729774:ECS
chr11	120008604	120008827	chr11,120008514,120008827,+,L2c,LINE,L2,3070,3373,-2,120005445,120008829:ECS
chr11	120169771	120169889	chr11,120169750,120169889,-,MIR,SINE,MIR,-68,194,53,120169682,120169941:ECS;chr11,120169750,120169889,-,MIR,SINE,MIR,-68,194,53,120169682,120169941:ECS
chr11	120171218	120171357	chr11,120171218,120171357,+,MIRb,SINE,MIR,9,150,-118,120171210,120171475:ECS
chr11	120249759	120249956	chr11,120249733,120249956,-,MIRb,SINE,MIR,-10,252,16,120249723,120249971:ECS
chr11	120250301	120250393	chr11,120250301,120250393,-,L2c,LINE,L2,-12,3375,3274,120250289,120253666:ECS
chr11	120256863	120256993	chr11,120256863,120257116,+,MIRb,SINE,MIR,5,260,-8,120256859,120257124:PCPrimate
chr11	120870651	120870732	chr11,120870651,120870732,+,MIR3,SINE,MIR,78,151,-57,120870574,120870789:ECS;chr11,120870651,120870732,+,MIR3,SINE,MIR,78,151,-57,120870574,120870789:ECS
chr11	120871047	120871104	chr11,120871047,120871104,+,MIR3,SINE,MIR,152,208,0,120870896,120871104:ECS
chr11	120872153	120872346	chr11,120872153,120872346,-,MIRc,SINE,MIR,-37,193,2,120872116,120872347:ECS;chr11,120872153,120872346,-,MIRc,SINE,MIR,-37,193,2,120872116,120872347:ECS;chr11,120872153,120872346,-,MIRc,SINE,MIR,-37,193,2,120872116,120872347:ECS;chr11,120872153,120872346,-,MIRc,SINE,MIR,-37,193,2,120872116,120872347:SameSense
chr11	120873016	120873118	chr11,120873016,120873118,-,L2c,LINE,L2,-40,3347,3250,120872976,120876367:ECS
chr11	121448674	121449006	chr11,121448674,121449006,-,L2b,LINE,L2,0,3375,3029,121448674,121452034:PCPlacental;chr11,121448674,121449006,-,L2b,LINE,L2,0,3375,3029,121448674,121452034:PCVertebrate;chr11,121448674,121449006,-,L2b,LINE,L2,0,3375,3029,121448674,121452034:ECS
chr11	121449497	121449653	chr11,121449497,121449653,-,MIR3,SINE,MIR,-93,175,18,121449404,121449670:ECS
chr11	122100493	122100520	chr11,122100493,122100520,+,G-rich,Low_complexity,Low_complexity,1,27,0,122100493,122100520:Enriched
chr11	122101713	122101752	chr11,122101713,122101752,+,GA-rich,Low_complexity,Low_complexity,1,39,0,122101713,122101752:PCPlacental;chr11,122101713,122101752,+,GA-rich,Low_complexity,Low_complexity,1,39,0,122101713,122101752:PCPlacental;chr11,122101713,122101752,+,GA-rich,Low_complexity,Low_complexity,1,39,0,122101713,122101752:PCVertebrate;chr11,122101713,122101752,+,GA-rich,Low_complexity,Low_complexity,1,39,0,122101713,…
chr11	123314492	123314702	chr11,123314473,123314702,-,MIR,SINE,MIR,-1,261,17,123314472,123314718:ECS;chr11,123314473,123314702,-,MIR,SINE,MIR,-1,261,17,123314472,123314718:ECS
chr11	124801990	124802157	chr11,124801990,124802197,+,MIR,SINE,MIR,2,241,-21,124801989,124802218:PCPlacental;chr11,124801990,124802197,+,MIR,SINE,MIR,2,241,-21,124801989,124802218:PCVertebrate
chr11	125132847	125132869	chr11,125132621,125132869,+,L2c,LINE,L2,3142,3387,0,125129480,125132869:ECS
chr11	125160546	125160627	chr11,125160402,125160627,-,MIR,SINE,MIR,-12,250,21,125160390,125160647:PCPlacental;chr11,125160402,125160627,-,MIR,SINE,MIR,-12,250,21,125160390,125160647:PCVertebrate
chr11	125188115	125188158	chr11,125188001,125188165,-,MIR,SINE,MIR,-6,256,71,125187995,125188235:PCPlacental;chr11,125188001,125188165,-,MIR,SINE,MIR,-6,256,71,125187995,125188235:PCVertebrate
chr11	125497626	125497705	chr11,125497626,125497705,+,MIR,SINE,MIR,77,159,-103,125497550,125497808:ECS;chr11,125497626,125497705,+,MIR,SINE,MIR,77,159,-103,125497550,125497808:ECS
chr11	125498001	125498098	chr11,125498001,125498098,+,MIR,SINE,MIR,160,252,-16,125497842,125498114:PCVertebrate;chr11,125498001,125498098,+,MIR,SINE,MIR,160,252,-16,125497842,125498114:PCVertebrate
chr11	125498687	125498879	chr11,125498687,125498879,+,MIRb,SINE,MIR,80,255,-13,125498608,125498892:PCPrimate
chr11	125958302	125958418	chr11,125958302,125958418,+,MIRb,SINE,MIR,148,264,-4,125958155,125958422:ECS;chr11,125958302,125958418,+,MIRb,SINE,MIR,148,264,-4,125958155,125958422:ECS
chr11	125958547	125958565	chr11,125958547,125958565,+,(TA)n,Simple_repeat,Simple_repeat,1,18,0,125958547,125958565:PCPlacental
chr11	125958592	125958625	chr11,125958592,125958625,+,(TA)n,Simple_repeat,Simple_repeat,1,33,0,125958592,125958625:PCPrimate;chr11,125958592,125958625,+,(TA)n,Simple_repeat,Simple_repeat,1,33,0,125958592,125958625:PCPlacental
chr11	126102032	126102160	chr11,126102032,126102160,+,MIR,SINE,MIR,9,140,-122,126102024,126102282:ECS
chr11	127099454	127100256	chr11,127099454,127100256,+,L1MA9,LINE,L1,5391,6298,-14,127094064,127100270:SameSense
chr11	128526146	128526190	chr11,128526146,128526190,+,G-rich,Low_complexity,Low_complexity,1,44,0,128526146,128526190:Enriched
chr11	128526829	128526998	chr11,128526829,128526998,-,MIR3,SINE,MIR,-18,190,18,128526811,128527015:ECS
chr11	128616699	128616766	chr11,128616699,128616766,-,MIRc,SINE,MIR,-128,140,73,128616571,128616838:ECS;chr11,128616699,128616766,-,MIRc,SINE,MIR,-128,140,73,128616571,128616838:SameSense
chr11	128681482	128681872	chr11,128681482,128681872,-,MLT1B,LTR,ERVL-MaLR,0,390,4,128681482,128681875:SameSense
chr11	130003831	130003919	chr11,130003831,130003919,+,MIRb,SINE,MIR,157,233,-35,130003675,130003954:PCPrimate
chr11	130866804	130866866	chr11,130866804,130866866,+,MIRc,SINE,MIR,8,76,-192,130866797,130867058:ECS
chr11	130867778	130867870	chr11,130867778,130867870,-,MIR3,SINE,MIR,-25,183,86,130867753,130867955:ECS
chr11	131189498	131189740	chr11,131189498,131189740,+,L1ME4b,LINE,L1,646,892,0,131188853,131189740:ECS
chr11	131538220	131538407	chr11,131538220,131538407,-,MIR3,SINE,MIR,-4,204,6,131538216,131538412:ECS
chr11	133297852	133297951	chr11,133297852,133297951,-,MIRc,SINE,MIR,-19,249,151,133297833,133298101:SameSense
chr11	133783683	133783883	chr11,133783683,133783883,-,MIRb,SINE,MIR,-13,255,17,133783670,133783899:ECS;chr11,133783683,133783883,-,MIRb,SINE,MIR,-13,255,17,133783670,133783899:ECS
chr11	133901393	133901447	chr11,133901393,133901447,+,(AT)n,Simple_repeat,Simple_repeat,1,55,0,133901393,133901447:PCPlacental;chr11,133901393,133901447,+,(AT)n,Simple_repeat,Simple_repeat,1,55,0,133901393,133901447:PCPlacental
chr11	134027683	134027804	chr11,134027619,134027804,-,MIRb,SINE,MIR,-41,189,14,134027578,134027817:ECS
chr11	134037390	134037453	chr11,134037390,134037453,+,G-rich,Low_complexity,Low_complexity,1,64,0,134037390,134037453:Enriched
chr11	134039762	134039862	chr11,134039664,134039862,-,MIR,SINE,MIR,-3,259,15,134039661,134039876:ECS
chr11	134479882	134480010	chr11,134479882,134480010,-,MIR,SINE,MIR,-85,177,47,134479797,134480056:ECS
chr11	134485962	134486076	chr11,134485923,134486076,+,L2c,LINE,L2,3243,3382,-5,134482681,134486081:ECS
chr11	134505126	134505661	chr11,134505126,134505885,-,L1ME1,LINE,L1,-1,6178,5448,134505125,134511332:ECS
chr11	134951267	134951297	chr11,134951267,134951369,-,MIRc,SINE,MIR,-126,142,40,134951141,134951408:ECS
chr11	134985683	134985716	chr11,134985649,134985716,-,MER51E,LTR,ERV1,-282,200,134,134985367,134985849:Enriched
chr11	134985720	134985786	chr11,134985720,134985786,-,MER51E,LTR,ERV1,-283,199,134,134985437,134985919:Enriched
chr11	134985789	134985856	chr11,134985789,134985856,-,MER51E,LTR,ERV1,-282,200,134,134985507,134985989:Enriched
chr11	134985859	134985926	chr11,134985859,134985926,-,MER51E,LTR,ERV1,-282,200,134,134985577,134986059:Enriched
chr11	134985929	134986031	chr11,134985929,134985996,-,MER51E,LTR,ERV1,-282,200,134,134985647,134986129:Enriched;chr11,134985965,134986031,-,MER51E,LTR,ERV1,-283,199,134,134985682,134986164:Enriched
chr11	134986034	134986136	chr11,134986034,134986101,-,MER51E,LTR,ERV1,-282,200,134,134985752,134986234:Enriched;chr11,134986069,134986136,-,MER51E,LTR,ERV1,-282,200,134,134985787,134986269:Enriched
chr11	134986139	134986241	chr11,134986139,134986206,-,MER51E,LTR,ERV1,-282,200,134,134985857,134986339:Enriched;chr11,134986174,134986241,-,MER51E,LTR,ERV1,-282,200,134,134985892,134986374:Enriched
chr11	134986244	134986346	chr11,134986244,134986311,-,MER51E,LTR,ERV1,-282,200,134,134985962,134986444:Enriched;chr11,134986279,134986346,-,MER51E,LTR,ERV1,-282,200,134,134985997,134986479:Enriched
chr11	134986349	134986451	chr11,134986349,134986416,-,MER51E,LTR,ERV1,-282,200,134,134986067,134986549:Enriched;chr11,134986384,134986451,-,MER51E,LTR,ERV1,-282,200,134,134986102,134986584:Enriched
chr11	134986454	134986740	chr11,134986454,134986521,-,MER51E,LTR,ERV1,-282,200,134,134986172,134986654:Enriched;chr11,134986489,134986556,-,MER51E,LTR,ERV1,-282,200,134,134986207,134986689:Enriched;chr11,134986524,134986740,-,MER51E,LTR,ERV1,-282,200,1,134986242,134986740:Enriched
chr11	135075611	135075668	chr11,135075501,135075668,-,MER92-int,LTR,ERV1,-1250,3968,3799,135074251,135079466:Enriched
chr12	140240	140370	chr12,140219,140434,-,MIRb,SINE,MIR,-34,234,9,140185,140442:ECS
chr12	142285	142471	chr12,142285,142471,+,MIR3,SINE,MIR,30,207,-1,142256,142472:ECS;chr12,142285,142471,+,MIR3,SINE,MIR,30,207,-1,142256,142472:ECS
chr12	143302	143470	chr12,143302,143470,+,MIR3,SINE,MIR,14,194,-14,143289,143484:ECS
chr12	164664	164754	chr12,164414,164780,+,L2a,LINE,L2,2988,3420,-6,161427,164786:ECS
chr12	167576	167595	chr12,167576,167595,+,(A)n,Simple_repeat,Simple_repeat,1,19,0,167576,167595:ECS
chr12	204664	204694	chr12,204664,204694,+,GA-rich,Low_complexity,Low_complexity,1,30,0,204664,204694:PCVertebrate;chr12,204664,204694,+,GA-rich,Low_complexity,Low_complexity,1,30,0,204664,204694:PCPlacental
chr12	276313	276418	chr12,276313,276418,-,L2a,LINE,L2,-3,3423,3312,276310,279729:ECS;chr12,276313,276418,-,L2a,LINE,L2,-3,3423,3312,276310,279729:ECS
chr12	644342	644507	chr12,644342,644507,-,MIR,SINE,MIR,-30,238,61,644312,644567:PCVertebrate;chr12,644342,644507,-,MIR,SINE,MIR,-30,238,61,644312,644567:PCPlacental
chr12	644929	645041	chr12,644929,645041,-,L2a,LINE,L2,-613,2806,2700,644316,647740:ECS
chr12	991142	991190	chr12,991142,991354,+,(CGG)n,Simple_repeat,Simple_repeat,1,220,0,991142,991354:Enriched
chr12	1929226	1929389	chr12,1929226,1929389,+,MIRb,SINE,MIR,70,252,-16,1929157,1929405:ECS;chr12,1929226,1929389,+,MIRb,SINE,MIR,70,252,-16,1929157,1929405:ECS
chr12	1930366	1930518	chr12,1930366,1930518,-,L2b,LINE,L2,-11,3364,3212,1930355,1933729:ECS
chr12	2020167	2020418	chr12,2020167,2020418,-,MIR,SINE,MIR,0,262,12,2020167,2020429:ECS;chr12,2020167,2020418,-,MIR,SINE,MIR,0,262,12,2020167,2020429:ECS
chr12	2288019	2288052	chr12,2287992,2288052,-,L2b,LINE,L2,-6,3369,3307,2287986,2291358:ECS;chr12,2287992,2288052,-,L2b,LINE,L2,-6,3369,3307,2287986,2291358:ECS
chr12	2676004	2676191	chr12,2676004,2676191,-,MIRb,SINE,MIR,-52,216,14,2675952,2676204:ECS
chr12	2676712	2676987	chr12,2676712,2676987,+,L1ME4b,LINE,L1,609,883,-9,2676104,2676996:ECS
chr12	2805131	2805197	chr12,2805055,2805197,-,MIRb,SINE,MIR,-20,248,108,2805035,2805304:ECS
chr12	3041914	3042107	chr12,3041914,3042107,+,MIR,SINE,MIR,14,262,0,3041901,3042107:PCPlacental;chr12,3041914,3042107,+,MIR,SINE,MIR,14,262,0,3041901,3042107:PCPlacental;chr12,3041914,3042107,+,MIR,SINE,MIR,14,262,0,3041901,3042107:PCVertebrate;chr12,3041914,3042107,+,MIR,SINE,MIR,14,262,0,3041901,3042107:PCVertebrate
chr12	3173275	3173498	chr12,3173275,3173498,+,L2b,LINE,L2,2977,3205,-182,3170299,3173680:ECS
chr12	3323558	3323794	chr12,3323558,3323794,-,MIRb,SINE,MIR,-7,261,8,3323551,3323801:ECS
chr12	5025444	5025594	chr12,5025444,5025601,+,L2c,LINE,L2,3206,3374,-13,5022239,5025614:ECS;chr12,5025444,5025601,+,L2c,LINE,L2,3206,3374,-13,5022239,5025614:ECS
chr12	5234070	5234222	chr12,5234070,5234222,+,MIRc,SINE,MIR,1,165,-65,5234070,5234287:ECS;chr12,5234070,5234222,+,MIRc,SINE,MIR,1,165,-65,5234070,5234287:ECS
chr12	5234323	5234336	chr12,5234323,5234365,+,L2b,LINE,L2,3317,3358,-17,5231007,5234382:ECS;chr12,5234323,5234365,+,L2b,LINE,L2,3317,3358,-17,5231007,5234382:ECS
chr12	6155049	6155117	chr12,6155049,6155117,-,MIRb,SINE,MIR,-138,130,62,6154911,6155178:ECS;chr12,6155049,6155117,-,MIRb,SINE,MIR,-138,130,62,6154911,6155178:ECS
chr12	6395112	6395345	chr12,6395112,6395345,-,L1ME4b,LINE,L1,0,892,662,6395112,6396006:ECS
chr12	6447478	6447516	chr12,6447478,6447516,+,MIR3,SINE,MIR,109,146,-62,6447370,6447578:ECS
chr12	6583970	6584032	chr12,6583970,6584032,+,L1ME4b,LINE,L1,464,525,-367,6583507,6584399:ECS;chr12,6583970,6584032,+,L1ME4b,LINE,L1,464,525,-367,6583507,6584399:ECS
chr12	6666648	6666664	chr12,6666634,6666664,+,(A)n,Simple_repeat,Simple_repeat,1,30,0,6666634,6666664:ECS
chr12	6666802	6666838	chr12,6666802,6666838,+,(TA)n,Simple_repeat,Simple_repeat,1,37,0,6666802,6666838:PCPrimate;chr12,6666802,6666838,+,(TA)n,Simple_repeat,Simple_repeat,1,37,0,6666802,6666838:PCPlacental
chr12	6723302	6723355	chr12,6723302,6723355,+,MIRc,SINE,MIR,98,150,-118,6723205,6723473:SameSense
chr12	7111077	7111409	chr12,7111077,7111409,+,L1MEf,LINE,L1,1239,1594,-4606,7109839,7116015:ECS
chr12	7115130	7115194	chr12,7114990,7115194,+,L2b,LINE,L2,3089,3325,-50,7111902,7115244:ECS;chr12,7114990,7115194,+,L2b,LINE,L2,3089,3325,-50,7111902,7115244:ECS
chr12	7116888	7117390	chr12,7116888,7117390,-,MLT1F,LTR,ERVL-MaLR,-6,542,1,7116882,7117390:Enriched
chr12	7118380	7118432	chr12,7118380,7118432,-,MIR,SINE,MIR,-132,130,79,7118248,7118510:ECS
chr12	8371399	8371440	chr12,8371399,8371466,-,L2c,LINE,L2,-79,3308,3241,8371320,8374706:ECS
chr12	9240407	9240439	chr12,9240407,9240439,+,(CGG)n,Simple_repeat,Simple_repeat,1,32,0,9240407,9240439:Enriched
chr12	9242998	9243048	chr12,9242998,9243048,+,L1PA16,LINE,L1,6117,6166,0,9236882,9243048:SameSense
chr12	9368161	9368295	chr12,9368161,9368295,+,MIRb,SINE,MIR,4,149,-119,9368158,9368414:ECS
chr12	13371475	13371644	chr12,13371475,13371644,-,MIR3,SINE,MIR,-13,195,20,13371462,13371663:ECS
chr12	13376083	13376246	chr12,13376083,13376246,-,Charlie15a,DNA,hAT-Charlie,0,224,45,13376083,13376290:PCVertebrate;chr12,13376083,13376246,-,Charlie15a,DNA,hAT-Charlie,0,224,45,13376083,13376290:PCVertebrate;chr12,13376083,13376246,-,Charlie15a,DNA,hAT-Charlie,0,224,45,13376083,13376290:PCPlacental;chr12,13376083,13376246,-,Charlie15a,DNA,hAT-Charlie,0,224,45,13376083,13376290:PCPlacental
chr12	13376267	13376410	chr12,13376267,13376410,-,MIRc,SINE,MIR,-48,160,13,13376219,13376422:SameSense
chr12	13381925	13381951	chr12,13381731,13381951,-,MIRb,SINE,MIR,0,268,34,13381731,13381984:ECS
chr12	14216590	14216731	chr12,14216543,14216731,+,LTR12F,LTR,ERV1,327,506,-13,14216217,14216744:Enriched
chr12	14762517	14762728	chr12,14762517,14762728,-,MIRc,SINE,MIR,-31,237,5,14762486,14762732:SameSense
chr12	14763603	14763889	chr12,14763603,14763889,+,L1MD,LINE,L1,2734,3061,-3085,14760870,14766974:ECS;chr12,14763603,14763889,+,L1MD,LINE,L1,2734,3061,-3085,14760870,14766974:ECS
chr12	14764166	14764392	chr12,14764166,14764392,+,L1MD,LINE,L1,3062,3296,-2850,14761105,14767242:ECS;chr12,14764166,14764392,+,L1MD,LINE,L1,3062,3296,-2850,14761105,14767242:ECS
chr12	14844556	14844708	chr12,14844556,14844789,+,MIR,SINE,MIR,13,262,0,14844544,14844789:ECS
chr12	16695477	16695617	chr12,16695477,16695617,+,GA-rich,Low_complexity,Low_complexity,1,141,0,16695477,16695617:ECS
chr12	16695629	16695761	chr12,16695629,16695761,+,L1MA9,LINE,L1,6179,6310,-2,16689451,16695763:SameSense
chr12	17509353	17509467	chr12,17509159,17509472,-,L2b,LINE,L2,-410,2965,2643,17508749,17512114:ECS
chr12	17584282	17584363	chr12,17584282,17584770,+,MLT1F,LTR,ERVL-MaLR,1,546,-2,17584282,17584772:Enriched
chr12	17584458	17584522	chr12,17584282,17584770,+,MLT1F,LTR,ERVL-MaLR,1,546,-2,17584282,17584772:Enriched
chr12	22618554	22618867	chr12,22618554,22618952,+,MER41A,LTR,ERV1,156,554,0,22618399,22618952:PCVertebrate
chr12	22859846	22860050	chr12,22859846,22860050,-,L2a,LINE,L2,-1025,2394,2153,22858821,22862202:ECS
chr12	23188236	23188431	chr12,23188236,23188431,+,MLT1F,LTR,ERVL-MaLR,371,613,-11,23187866,23188442:Enriched
chr12	24368549	24368639	chr12,24368549,24368674,+,L2b,LINE,L2,3248,3372,-3,24365302,24368677:PCVertebrate;chr12,24368549,24368674,+,L2b,LINE,L2,3248,3372,-3,24365302,24368677:PCVertebrate;chr12,24368549,24368674,+,L2b,LINE,L2,3248,3372,-3,24365302,24368677:PCPlacental;chr12,24368549,24368674,+,L2b,LINE,L2,3248,3372,-3,24365302,24368677:PCVertebrate;chr12,24368549,24368674,+,L2b,LINE,L2,3248,3372,-3,24365302,24368677:PCP…
chr12	25386117	25386196	chr12,25386117,25386196,+,(CGC)n,Simple_repeat,Simple_repeat,1,83,0,25386117,25386196:Enriched
chr12	25814081	25814171	chr12,25814045,25814233,-,L2c,LINE,L2,-50,3337,3128,25813995,25817360:ECS
chr12	26400765	26400851	chr12,26400765,26400938,+,MIR3,SINE,MIR,2,196,-72,26400764,26401010:ECS
chr12	26649238	26649479	chr12,26649238,26649567,-,L1MC4,LINE,L1,-142,7900,7590,26649096,26657156:ECS
chr12	27700079	27700098	chr12,27700079,27700098,+,MIRb,SINE,MIR,200,221,-47,27699880,27700145:ECS
chr12	29277404	29277685	chr12,29277404,29277685,-,L2a,LINE,L2,-13,3413,3125,29277391,29280809:ECS
chr12	30780427	30780739	chr12,30780427,30780747,-,L1MD,LINE,L1,-3574,2572,2261,30776853,30783007:PCPrimate
chr12	31280779	31280803	chr12,31280779,31280803,+,(AATA)n,Simple_repeat,Simple_repeat,1,24,0,31280779,31280803:PCPrimate;chr12,31280779,31280803,+,(AATA)n,Simple_repeat,Simple_repeat,1,24,0,31280779,31280803:PCPlacental
chr12	31729529	31729661	chr12,31729529,31729661,-,MIRb,SINE,MIR,-16,252,128,31729513,31729788:ECS
chr12	32339576	32339613	chr12,32339576,32339613,+,(TTTC)n,Simple_repeat,Simple_repeat,1,38,0,32339576,32339613:SameSense
chr12	40141250	40141424	chr12,40141250,40141424,+,MIRb,SINE,MIR,27,221,-47,40141224,40141471:ECS
chr12	40141772	40142256	chr12,40141772,40142256,-,L2c,LINE,L2,0,3387,2910,40141772,40145165:ECS
chr12	43720898	43721033	chr12,43720898,43721033,+,MIR,SINE,MIR,98,261,-1,43720801,43721034:ECS
chr12	45727546	45727566	chr12,45727546,45727566,+,(GGC)n,Simple_repeat,Simple_repeat,1,21,0,45727546,45727566:Enriched
chr12	46390443	46390647	chr12,46390443,46390647,+,MIR,SINE,MIR,1,256,-6,46390443,46390653:ECS
chr12	47209114	47209273	chr12,47209114,47209273,+,MIRb,SINE,MIR,46,196,-72,47209069,47209345:ECS;chr12,47209114,47209273,+,MIRb,SINE,MIR,46,196,-72,47209069,47209345:ECS
chr12	47248209	47248289	chr12,47248209,47248289,-,MIR3,SINE,MIR,-48,160,83,47248161,47248371:ECS
chr12	47265789	47265907	chr12,47265789,47265907,-,MIR,SINE,MIR,-107,155,37,47265682,47265943:ECS;chr12,47265789,47265907,-,MIR,SINE,MIR,-107,155,37,47265682,47265943:ECS
chr12	47728693	47728829	chr12,47728693,47728829,-,L2a,LINE,L2,-4,3422,3286,47728689,47732114:ECS
chr12	47730351	47730399	chr12,47730351,47730399,+,GA-rich,Low_complexity,Low_complexity,1,48,0,47730351,47730399:PCVertebrate;chr12,47730351,47730399,+,GA-rich,Low_complexity,Low_complexity,1,48,0,47730351,47730399:ECS;chr12,47730351,47730399,+,GA-rich,Low_complexity,Low_complexity,1,48,0,47730351,47730399:ECS
chr12	47741830	47741989	chr12,47741830,47741989,+,MIRc,SINE,MIR,87,254,-8,47741744,47741997:ECS;chr12,47741830,47741989,+,MIRc,SINE,MIR,87,254,-8,47741744,47741997:SameSense
chr12	47742033	47742072	chr12,47742033,47742072,+,L2a,LINE,L2,3355,3373,-53,47738679,47742125:ECS
chr12	47768529	47768548	chr12,47768276,47768548,-,L2b,LINE,L2,-607,2812,2520,47767669,47771067:ECS
chr12	47817597	47817733	chr12,47817597,47817733,+,MIR3,SINE,MIR,6,141,-121,47817592,47817854:ECS
chr12	48011192	48011227	chr12,48011092,48011260,-,L2a,LINE,L2,-22,3404,3246,48011070,48014505:ECS
chr12	48025020	48025237	chr12,48025020,48025237,+,MIRb,SINE,MIR,27,258,-10,48024994,48025247:ECS;chr12,48025020,48025237,+,MIRb,SINE,MIR,27,258,-10,48024994,48025247:ECS;chr12,48025020,48025237,+,MIRb,SINE,MIR,27,258,-10,48024994,48025247:ECS;chr12,48025020,48025237,+,MIRb,SINE,MIR,27,258,-10,48024994,48025247:ECS;chr12,48025020,48025237,+,MIRb,SINE,MIR,27,258,-10,48024994,48025247:ECS;chr12,48025020,48025237,+,MIRb,SIN…
chr12	48328309	48328397	chr12,48328309,48328397,-,MIRc,SINE,MIR,-153,115,20,48328156,48328416:SameSense
chr12	48995163	48995346	chr12,48995163,48995346,-,MIRb,SINE,MIR,-15,253,73,48995148,48995418:PCPrimate
chr12	49017568	49017634	chr12,49017568,49017634,+,MIRc,SINE,MIR,186,254,-14,49017383,49017648:SameSense
chr12	49093273	49093312	chr12,49093273,49093405,+,AluJo,SINE,Alu,1,134,-178,49093273,49093583:PCVertebrate
chr12	49297594	49297653	chr12,49297594,49297653,+,G-rich,Low_complexity,Low_complexity,1,59,0,49297594,49297653:Enriched
chr12	49839698	49839984	chr12,49839698,49839984,-,AluSz,SINE,Alu,-16,296,1,49839682,49839984:PCVertebrate
chr12	49841065	49841143	chr12,49841065,49841372,+,L1ME4b,LINE,L1,518,852,-40,49840548,49841412:ECS
chr12	49909015	49909207	chr12,49909015,49909207,+,MIR,SINE,MIR,16,260,-2,49909000,49909209:ECS
chr12	49911088	49911171	chr12,49911088,49911171,+,MIR3,SINE,MIR,40,123,-85,49911049,49911256:ECS
chr12	49922079	49922334	chr12,49922079,49922334,-,L2c,LINE,L2,-292,3095,2828,49921787,49925161:ECS
chr12	49925027	49925077	chr12,49925027,49925077,-,MIRb,SINE,MIR,-12,256,207,49925015,49925283:ECS
chr12	49925262	49925388	chr12,49925246,49925422,-,MIRb,SINE,MIR,-27,241,20,49925219,49925441:ECS
chr12	49926948	49926964	chr12,49926817,49926964,-,MIR,SINE,MIR,-2,260,116,49926815,49927079:ECS
chr12	49959339	49959417	chr12,49959339,49959417,+,MIR3,SINE,MIR,43,138,-70,49959297,49959487:ECS;chr12,49959339,49959417,+,MIR3,SINE,MIR,43,138,-70,49959297,49959487:ECS
chr12	50123364	50123643	chr12,50123300,50123643,-,MLT1A0,LTR,ERVL-MaLR,0,365,1,50123300,50123643:PCPrimate;chr12,50123300,50123643,-,MLT1A0,LTR,ERVL-MaLR,0,365,1,50123300,50123643:PCPlacental;chr12,50123300,50123643,-,MLT1A0,LTR,ERVL-MaLR,0,365,1,50123300,50123643:PCVertebrate
chr12	50954225	50954286	chr12,50954225,50954286,+,MIR,SINE,MIR,201,261,-1,50954025,50954287:PCPlacental
chr12	51810521	51810560	chr12,51810521,51810560,+,(AT)n,Simple_repeat,Simple_repeat,1,40,0,51810521,51810560:PCPlacental;chr12,51810521,51810560,+,(AT)n,Simple_repeat,Simple_repeat,1,40,0,51810521,51810560:PCPrimate
chr12	51835442	51835496	chr12,51835442,51835507,-,MIR,SINE,MIR,-163,99,33,51835279,51835539:ECS
chr12	52210577	52210679	chr12,52210430,52210679,+,MIRb,SINE,MIR,16,268,0,52210415,52210679:ECS
chr12	52245890	52245979	chr12,52245890,52245979,-,MIRc,SINE,MIR,-62,206,117,52245828,52246095:SameSense
chr12	52246315	52246388	chr12,52246315,52246388,-,L2c,LINE,L2,-57,3330,3256,52246258,52249643:ECS
chr12	52401992	52402259	chr12,52401984,52402259,+,MIR,SINE,MIR,1,262,0,52401984,52402259:ECS;chr12,52401984,52402259,+,MIR,SINE,MIR,1,262,0,52401984,52402259:ECS;chr12,52401984,52402259,+,MIR,SINE,MIR,1,262,0,52401984,52402259:ECS
chr12	52614794	52614911	chr12,52614794,52614911,+,MIR3,SINE,MIR,41,156,-52,52614754,52614963:ECS
chr12	53761828	53761874	chr12,53761793,53761874,+,L2b,LINE,L2,3284,3374,-1,53758510,53761875:PCPlacental;chr12,53761793,53761874,+,L2b,LINE,L2,3284,3374,-1,53758510,53761875:PCVertebrate
chr12	54017342	54017405	chr12,54017342,54017405,+,GA-rich,Low_complexity,Low_complexity,1,64,0,54017342,54017405:PCVertebrate;chr12,54017342,54017405,+,GA-rich,Low_complexity,Low_complexity,1,64,0,54017342,54017405:PCPlacental;chr12,54017342,54017405,+,GA-rich,Low_complexity,Low_complexity,1,64,0,54017342,54017405:PCPrimate
chr12	54102385	54102496	chr12,54102385,54102496,-,L2a,LINE,L2,-10,3416,3250,54102375,54105745:ECS
chr12	54114728	54114830	chr12,54114721,54114830,+,MIRb,SINE,MIR,110,221,-47,54114612,54114877:ECS
chr12	54118604	54118640	chr12,54118555,54118640,+,L2a,LINE,L2,3229,3343,-83,54115327,54118723:ECS
chr12	54120283	54120417	chr12,54120283,54120417,+,MIR3,SINE,MIR,2,160,-48,54120282,54120465:ECS
chr12	54120664	54120861	chr12,54120664,54120861,+,MIRb,SINE,MIR,53,268,0,54120612,54120861:ECS
chr12	54122030	54122224	chr12,54122030,54122224,+,MIRb,SINE,MIR,47,257,-11,54121984,54122235:ECS;chr12,54122030,54122224,+,MIRb,SINE,MIR,47,257,-11,54121984,54122235:ECS
chr12	54132692	54132843	chr12,54132692,54132848,-,L2a,LINE,L2,-5,3421,3254,54132687,54136101:ECS
chr12	54145646	54145691	chr12,54145646,54145691,+,G-rich,Low_complexity,Low_complexity,1,45,0,54145646,54145691:Enriched
chr12	54436832	54437104	chr12,54436632,54437146,+,MLT1F,LTR,ERVL-MaLR,1,547,-1,54436632,54437147:Enriched
chr12	55730245	55730275	chr12,55730245,55730275,+,GA-rich,Low_complexity,Low_complexity,1,30,0,55730245,55730275:PCVertebrate;chr12,55730245,55730275,+,GA-rich,Low_complexity,Low_complexity,1,30,0,55730245,55730275:PCPlacental
chr12	56029677	56029766	chr12,56029677,56029859,-,MIRb,SINE,MIR,-53,215,20,56029624,56029878:PCPrimate
chr12	56162383	56162420	chr12,56162383,56162420,+,A-rich,Low_complexity,Low_complexity,1,37,0,56162383,56162420:PCVertebrate;chr12,56162383,56162420,+,A-rich,Low_complexity,Low_complexity,1,37,0,56162383,56162420:PCVertebrate;chr12,56162383,56162420,+,A-rich,Low_complexity,Low_complexity,1,37,0,56162383,56162420:PCPlacental;chr12,56162383,56162420,+,A-rich,Low_complexity,Low_complexity,1,37,0,56162383,56162420:PCPlacent…
chr12	57144620	57144763	chr12,57144461,57144763,+,L2a,LINE,L2,3106,3426,0,57141356,57144763:ECS
chr12	57895185	57895289	chr12,57895185,57895289,+,L2b,LINE,L2,3272,3375,0,57891914,57895289:ECS
chr12	57931528	57931737	chr12,57931474,57931762,-,MLT1K,LTR,ERVL-MaLR,-8,587,294,57931466,57932055:PCVertebrate;chr12,57931474,57931762,-,MLT1K,LTR,ERVL-MaLR,-8,587,294,57931466,57932055:PCPlacental;chr12,57931474,57931762,-,MLT1K,LTR,ERVL-MaLR,-8,587,294,57931466,57932055:PCVertebrate
chr12	58096747	58097005	chr12,58096747,58096924,+,MIR,SINE,MIR,8,249,-13,58096740,58096937:ECS;chr12,58096747,58096924,+,MIR,SINE,MIR,8,249,-13,58096740,58096937:ECS;chr12,58096912,58097005,-,MIR,SINE,MIR,-165,97,5,58096747,58097009:PCVertebrate;chr12,58096912,58097005,-,MIR,SINE,MIR,-165,97,5,58096747,58097009:ECS;chr12,58096912,58097005,-,MIR,SINE,MIR,-165,97,5,58096747,58097009:ECS
chr12	58105091	58105807	chr12,58105091,58105807,-,L2c,LINE,L2,-9,3378,2607,58105082,58108413:ECS
chr12	62621279	62621479	chr12,62621279,62621479,+,L2b,LINE,L2,3193,3374,-1,62618087,62621480:ECS
chr12	63152583	63152638	chr12,63152583,63152683,+,MIRc,SINE,MIR,142,237,-31,63152442,63152714:ECS
chr12	64709458	64709684	chr12,64709225,64709684,-,MLT1F,LTR,ERVL-MaLR,-75,473,1,64709150,64709684:Enriched
chr12	65171714	65171806	chr12,65171714,65171806,+,MIR,SINE,MIR,12,100,-162,65171703,65171968:ECS
chr12	65587343	65587397	chr12,65587177,65587397,-,L2b,LINE,L2,-111,3276,3038,65587066,65590434:ECS;chr12,65587177,65587397,-,L2b,LINE,L2,-111,3276,3038,65587066,65590434:ECS
chr12	65856325	65856484	chr12,65856325,65856484,-,MIR3,SINE,MIR,-40,168,2,65856285,65856485:ECS
chr12	65856563	65857023	chr12,65856563,65857023,-,MLT1C,LTR,ERVL-MaLR,0,467,1,65856563,65857023:PCVertebrate
chr12	67441017	67441073	chr12,67441017,67441073,-,MIRc,SINE,MIR,-110,158,102,67440907,67441174:ECS;chr12,67441017,67441073,-,MIRc,SINE,MIR,-110,158,102,67440907,67441174:SameSense
chr12	67542127	67542150	chr12,67542001,67542150,+,L2c,LINE,L2,3186,3347,-40,67538816,67542190:ECS
chr12	67709442	67709846	chr12,67709442,67709614,-,MLT1F,LTR,ERVL-MaLR,0,569,394,67709442,67710007:Enriched;chr12,67709601,67709846,-,MLT1F,LTR,ERVL-MaLR,-298,250,1,67709303,67709846:Enriched
chr12	68383501	68383605	chr12,68383501,68383704,+,MIR,SINE,MIR,31,248,-14,68383471,68383718:ECS
chr12	68687375	68687463	chr12,68687375,68687463,-,MIRc,SINE,MIR,-151,117,30,68687224,68687492:ECS;chr12,68687375,68687463,-,MIRc,SINE,MIR,-151,117,30,68687224,68687492:SameSense;chr12,68687375,68687463,-,MIRc,SINE,MIR,-151,117,30,68687224,68687492:ECS
chr12	69326574	69326981	chr12,69326125,69326981,+,L1ME1,LINE,L1,5255,6106,-73,69320871,69327054:ECS
chr12	69715146	69715287	chr12,69715146,69715287,-,L1MA4,LINE,L1,-8,6292,6155,69715138,69721441:PCPlacental
chr12	70219324	70219597	chr12,70219324,70219754,-,MLT1C,LTR,ERVL-MaLR,-2,465,6,70219322,70219759:PCVertebrate
chr12	70511128	70511222	chr12,70511128,70511222,+,MIRb,SINE,MIR,147,240,-28,70510982,70511250:ECS
chr12	70525394	70525426	chr12,70525394,70525504,+,L2c,LINE,L2,3276,3380,-7,70522119,70525511:ECS
chr12	70538271	70538455	chr12,70538271,70538455,-,MIRc,SINE,MIR,-32,236,23,70538239,70538477:ECS
chr12	71709171	71709251	chr12,71709116,71709251,-,MIR,SINE,MIR,-24,238,100,71709092,71709350:ECS
chr12	72255834	72256638	chr12,72255834,72256638,+,L2a,LINE,L2,2516,3426,0,72253319,72256638:ECS
chr12	75483547	75483867	chr12,75483547,75483867,-,L2c,LINE,L2,-71,3316,2984,75483476,75486850:ECS
chr12	75484303	75484468	chr12,75484303,75484468,-,MIR,SINE,MIR,-39,223,56,75484264,75484523:ECS
chr12	77324939	77324984	chr12,77324939,77324984,+,(GGC)n,Simple_repeat,Simple_repeat,1,50,0,77324939,77324984:Enriched
chr12	78451826	78451943	chr12,78451826,78452073,+,MIRc,SINE,MIR,39,268,0,78451788,78452073:ECS
chr12	79940656	79940862	chr12,79940656,79940862,-,L2a,LINE,L2,-2,3424,3207,79940654,79944068:ECS
chr12	82481960	82482028	chr12,82481928,82482105,-,L2c,LINE,L2,-5,3382,3191,82481923,82485295:ECS
chr12	89011566	89011902	chr12,89011566,89011902,-,L2b,LINE,L2,-1,3374,3039,89011565,89014940:ECS
chr12	89012685	89012985	chr12,89012685,89012985,+,L2a,LINE,L2,3112,3426,0,89009574,89012985:ECS
chr12	89352703	89352748	chr12,89352703,89352748,+,GA-rich,Low_complexity,Low_complexity,1,45,0,89352703,89352748:PCPrimate;chr12,89352703,89352748,+,GA-rich,Low_complexity,Low_complexity,1,45,0,89352703,89352748:PCVertebrate;chr12,89352703,89352748,+,GA-rich,Low_complexity,Low_complexity,1,45,0,89352703,89352748:PCPlacental
chr12	89372111	89372252	chr12,89372111,89372252,+,MIR,SINE,MIR,116,262,0,89371996,89372252:PCPlacental;chr12,89372111,89372252,+,MIR,SINE,MIR,116,262,0,89371996,89372252:PCVertebrate;chr12,89372111,89372252,+,MIR,SINE,MIR,116,262,0,89371996,89372252:ECS
chr12	89540653	89541734	chr12,89540653,89541734,+,LTR78,LTR,ERV1,210,1288,-16,89540444,89541750:SameSense
chr12	89543712	89543839	chr12,89543712,89543839,+,MIRc,SINE,MIR,26,158,-104,89543687,89543943:SameSense
chr12	89544708	89545134	chr12,89544708,89545134,-,LTR33,LTR,ERVL,-19,496,30,89544689,89545163:PCPrimate
chr12	89593796	89593930	chr12,89593796,89593930,-,MIR3,SINE,MIR,-39,169,30,89593757,89593959:ECS
chr12	89709270	89709343	chr12,89709270,89709343,+,(CGC)n,Simple_repeat,Simple_repeat,1,74,0,89709270,89709343:Enriched
chr12	89709427	89709462	chr12,89709427,89709462,+,G-rich,Low_complexity,Low_complexity,1,37,0,89709427,89709462:Enriched
chr12	89709929	89709970	chr12,89709929,89709970,+,G-rich,Low_complexity,Low_complexity,1,43,0,89709929,89709970:Enriched
chr12	92145573	92145597	chr12,92145535,92145597,+,(GGC)n,Simple_repeat,Simple_repeat,1,66,0,92145535,92145597:Enriched
chr12	92188505	92188693	chr12,92188505,92188693,-,MIRc,SINE,MIR,-44,224,25,92188461,92188717:ECS;chr12,92188505,92188693,-,MIRc,SINE,MIR,-44,224,25,92188461,92188717:ECS
chr12	92482932	92483314	chr12,92482932,92483314,+,MLT1B,LTR,ERVL-MaLR,1,387,-3,92482932,92483317:SameSense
chr12	92489737	92489815	chr12,92489737,92489815,+,MIRc,SINE,MIR,2,79,-189,92489736,92490004:SameSense
chr12	92491207	92491415	chr12,92491207,92491415,+,MIRc,SINE,MIR,3,222,-46,92491205,92491461:SameSense
chr12	93003880	93003973	chr12,93003880,93003983,-,MIRb,SINE,MIR,-10,258,157,93003870,93004139:ECS
chr12	93006175	93006233	chr12,93006175,93006233,-,L2b,LINE,L2,-188,3187,3130,93005987,93009362:PCPlacental;chr12,93006175,93006233,-,L2b,LINE,L2,-188,3187,3130,93005987,93009362:PCVertebrate
chr12	93837771	93837931	chr12,93837771,93837931,-,MIR3,SINE,MIR,-37,171,7,93837734,93837937:ECS
chr12	95823177	95823307	chr12,95823177,95823383,+,MIRb,SINE,MIR,18,244,-24,95823160,95823407:ECS
chr12	97151902	97152289	chr12,97151902,97152289,-,MLT1K,LTR,ERVL-MaLR,-2,593,138,97151900,97152426:PCPlacental;chr12,97151902,97152289,-,MLT1K,LTR,ERVL-MaLR,-2,593,138,97151900,97152426:PCVertebrate
chr12	98113720	98113756	chr12,98113673,98113756,+,L2b,LINE,L2,3253,3337,-38,98110421,98113794:ECS
chr12	98516104	98516167	chr12,98516104,98516167,+,G-rich,Low_complexity,Low_complexity,1,63,0,98516104,98516167:Enriched
chr12	99097016	99097116	chr12,99096986,99097116,+,L2c,LINE,L2,3261,3387,0,99093726,99097116:ECS
chr12	100032340	100032706	chr12,100032340,100032706,-,L2b,LINE,L2,-1,3374,3033,100032339,100035738:PCPlacental;chr12,100032340,100032706,-,L2b,LINE,L2,-1,3374,3033,100032339,100035738:PCPlacental;chr12,100032340,100032706,-,L2b,LINE,L2,-1,3374,3033,100032339,100035738:PCPlacental;chr12,100032340,100032706,-,L2b,LINE,L2,-1,3374,3033,100032339,100035738:PCVertebrate;chr12,100032340,100032706,-,L2b,LINE,L2,-1,3374,3033,10003…
chr12	100033051	100033323	chr12,100033051,100033323,-,L2b,LINE,L2,-613,2806,2505,100032438,100035827:ECS;chr12,100033051,100033323,-,L2b,LINE,L2,-613,2806,2505,100032438,100035827:ECS
chr12	101038596	101038778	chr12,101038596,101038778,-,MIRc,SINE,MIR,-61,207,17,101038535,101038794:SameSense
chr12	101923410	101923465	chr12,101923358,101923503,+,L2c,LINE,L2,3260,3387,0,101920099,101923503:ECS
chr12	102809834	102809974	chr12,102809834,102809974,-,L1PA3,LINE,L1,-2,6153,6014,102809832,102815987:SameSense
chr12	103559723	103559806	chr12,103559723,103559806,+,L2b,LINE,L2,3344,3426,0,103556380,103559806:ECS
chr12	104552604	104552913	chr12,104552604,104552913,+,L2a,LINE,L2,3072,3416,-10,104549533,104552923:ECS;chr12,104552604,104552913,+,L2a,LINE,L2,3072,3416,-10,104549533,104552923:ECS
chr12	104553289	104553350	chr12,104553289,104553350,-,L2c,LINE,L2,-219,3156,3096,104553070,104556445:ECS
chr12	105102477	105102720	chr12,105102477,105103065,+,L1MEg,LINE,L1,90,695,-5389,105102388,105108454:PCVertebrate;chr12,105102477,105103065,+,L1MEg,LINE,L1,90,695,-5389,105102388,105108454:PCPlacental
chr12	105304867	105305149	chr12,105303344,105308170,-,HERVK9-int,LTR,ERVK,0,6021,1125,105303344,105309294:Enriched
chr12	105308629	105308738	chr12,105308171,105308738,-,HERVK9-int,LTR,ERVK,-5441,580,1,105302730,105308738:Enriched
chr12	105741756	105741893	chr12,105741739,105741893,-,L2a,LINE,L2,-1,3425,3269,105741738,105745161:ECS
chr12	106251023	106251165	chr12,106251023,106251165,+,MIRb,SINE,MIR,1,171,-97,106251023,106251262:ECS;chr12,106251023,106251165,+,MIRb,SINE,MIR,1,171,-97,106251023,106251262:ECS
chr12	106251423	106251511	chr12,106251423,106251511,+,MIR,SINE,MIR,166,254,-8,106251258,106251519:ECS
chr12	106496471	106496546	chr12,106496471,106496634,+,MIR,SINE,MIR,58,224,-38,106496414,106496672:ECS;chr12,106496471,106496634,+,MIR,SINE,MIR,58,224,-38,106496414,106496672:ECS
chr12	106680761	106681004	chr12,106680761,106681004,-,MIR,SINE,MIR,0,262,13,106680761,106681016:ECS
chr12	106954673	106954800	chr12,106954673,106954800,-,MIRc,SINE,MIR,-9,259,108,106954664,106954907:SameSense
chr12	107122991	107123002	chr12,107122946,107123002,+,L2b,LINE,L2,3075,3130,-296,107119872,107123298:ECS
chr12	107864442	107864562	chr12,107864193,107865394,+,LTR12D,LTR,ERV1,1,1254,0,107864193,107865394:Enriched
chr12	108447442	108447509	chr12,108447365,108447509,-,MLT1F,LTR,ERVL-MaLR,-1,568,425,108447364,108447933:Enriched
chr12	108448386	108448496	chr12,108448330,108448522,-,MLT1F,LTR,ERVL-MaLR,-183,365,167,108448147,108448688:Enriched
chr12	108479962	108480096	chr12,108479962,108480096,+,MIR3,SINE,MIR,85,207,-1,108479878,108480097:ECS
chr12	108635849	108635962	chr12,108635755,108635962,-,MIRb,SINE,MIR,-11,257,12,108635744,108635973:ECS
chr12	108640920	108641061	chr12,108640920,108641061,-,L2a,LINE,L2,-703,2716,2554,108640217,108643614:ECS
chr12	109052621	109052654	chr12,109052621,109052654,+,(CGG)n,Simple_repeat,Simple_repeat,1,33,0,109052621,109052654:Enriched
chr12	109053889	109053952	chr12,109053889,109054092,+,MIR,SINE,MIR,14,255,-7,109053876,109054099:PCPlacental;chr12,109053889,109054092,+,MIR,SINE,MIR,14,255,-7,109053876,109054099:PCVertebrate
chr12	109125460	109125580	chr12,109125460,109125580,-,L2b,LINE,L2,-609,2810,2688,109124851,109128267:PCVertebrate;chr12,109125460,109125580,-,L2b,LINE,L2,-609,2810,2688,109124851,109128267:PCPlacental
chr12	109734226	109734396	chr12,109734226,109734396,-,L2c,LINE,L2,-555,2864,2690,109733671,109737085:ECS;chr12,109734226,109734396,-,L2c,LINE,L2,-555,2864,2690,109733671,109737085:ECS
chr12	110502728	110502907	chr12,110502728,110502907,+,MIR,SINE,MIR,52,219,-43,110502677,110502950:ECS
chr12	110744549	110744616	chr12,110744430,110744616,-,L2a,LINE,L2,0,3426,3220,110744430,110747835:ECS
chr12	110744632	110744852	chr12,110744632,110744852,-,MIR,SINE,MIR,-44,224,12,110744588,110744863:PCVertebrate;chr12,110744632,110744852,-,MIR,SINE,MIR,-44,224,12,110744588,110744863:PCPlacental;chr12,110744632,110744852,-,MIR,SINE,MIR,-44,224,12,110744588,110744863:ECS;chr12,110744632,110744852,-,MIR,SINE,MIR,-44,224,12,110744588,110744863:PCPlacental;chr12,110744632,110744852,-,MIR,SINE,MIR,-44,224,12,110744588,11074486…
chr12	110745333	110745424	chr12,110745333,110745424,+,MIR3,SINE,MIR,100,185,-23,110745234,110745447:ECS
chr12	110938377	110938512	chr12,110938377,110938533,-,L2a,LINE,L2,-245,3181,3012,110938132,110941544:ECS
chr12	111840111	111840363	chr12,111840111,111840363,+,L2b,LINE,L2,2382,2654,-765,111837730,111841128:PCVertebrate
chr12	111841327	111841497	chr12,111841073,111841497,+,L2b,LINE,L2,2935,3370,-5,111838139,111841502:ECS
chr12	111841557	111841731	chr12,111841557,111841731,+,MIRb,SINE,MIR,35,204,-64,111841523,111841795:ECS
chr12	111842514	111842580	chr12,111842514,111842580,+,(GCC)n,Simple_repeat,Simple_repeat,1,67,0,111842514,111842580:Enriched
chr12	112932916	112933001	chr12,112932916,112933001,+,MIRc,SINE,MIR,80,161,-101,112932837,112933102:SameSense
chr12	113745493	113745811	chr12,113745493,113745811,-,MLT1K,LTR,ERVL-MaLR,-43,552,201,113745450,113746011:PCPlacental;chr12,113745493,113745811,-,MLT1K,LTR,ERVL-MaLR,-43,552,201,113745450,113746011:PCVertebrate
chr12	115078706	115078917	chr12,115078706,115078917,+,MIR,SINE,MIR,40,262,0,115078667,115078917:ECS
chr12	115569673	115569758	chr12,115569673,115569787,-,MIR3,SINE,MIR,-19,189,76,115569654,115569862:ECS;chr12,115569673,115569787,-,MIR3,SINE,MIR,-19,189,76,115569654,115569862:ECS
chr12	115576832	115577017	chr12,115576832,115577044,-,MIR,SINE,MIR,-1,261,38,115576831,115577081:ECS
chr12	115601655	115601827	chr12,115601473,115601827,+,L2a,LINE,L2,3039,3420,-6,115598435,115601833:ECS
chr12	116384343	116384453	chr12,116384306,116384453,-,MIRb,SINE,MIR,-93,175,27,116384213,116384479:ECS
chr12	116535373	116535521	chr12,116535373,116535523,+,MIRc,SINE,MIR,57,206,-56,116535317,116535579:ECS
chr12	116603498	116603572	chr12,116603426,116603572,-,MIRb,SINE,MIR,-54,214,48,116603372,116603619:ECS
chr12	116801023	116801186	chr12,116801020,116801186,-,MIRb,SINE,MIR,-43,225,54,116800977,116801239:ECS;chr12,116801020,116801186,-,MIRb,SINE,MIR,-43,225,54,116800977,116801239:ECS
chr12	117890791	117890842	chr12,117890791,117890842,+,MIRc,SINE,MIR,11,62,-206,117890781,117891048:SameSense
chr12	118891389	118891481	chr12,118891352,118891901,-,L2a,LINE,L2,0,3426,2783,118891352,118894683:ECS
chr12	119182089	119182199	chr12,119182089,119182199,+,MIRb,SINE,MIR,40,153,-55,119182050,119182254:ECS
chr12	119182874	119182932	chr12,119182744,119182932,-,MIRb,SINE,MIR,-39,229,43,119182705,119182974:ECS
chr12	119182936	119183074	chr12,119182936,119183074,+,MIRb,SINE,MIR,55,188,-20,119182882,119183094:ECS
chr12	119236919	119237016	chr12,119236919,119237152,+,MIR,SINE,MIR,38,262,0,119236882,119237152:ECS;chr12,119236919,119237152,+,MIR,SINE,MIR,38,262,0,119236882,119237152:PCVertebrate;chr12,119236919,119237152,+,MIR,SINE,MIR,38,262,0,119236882,119237152:PCPlacental
chr12	120118223	120118346	chr12,120118223,120118346,-,L1ME4b,LINE,L1,-2213,564,450,120116010,120118795:ECS
chr12	120118660	120118783	chr12,120118660,120118783,+,MIRc,SINE,MIR,30,135,-133,120118631,120118916:SameSense
chr12	120209991	120210120	chr12,120209991,120210120,+,MIRb,SINE,MIR,7,146,-122,120209985,120210242:ECS;chr12,120209991,120210120,+,MIRb,SINE,MIR,7,146,-122,120209985,120210242:ECS;chr12,120209991,120210120,+,MIRb,SINE,MIR,7,146,-122,120209985,120210242:ECS
chr12	120395855	120395914	chr12,120395795,120395914,-,MIR,SINE,MIR,-72,190,76,120395723,120395989:ECS;chr12,120395795,120395914,-,MIR,SINE,MIR,-72,190,76,120395723,120395989:PCVertebrate
chr12	120490878	120491137	chr12,120490878,120491137,-,MIRb,SINE,MIR,-8,260,1,120490870,120491137:ECS
chr12	120699053	120699077	chr12,120699053,120699077,+,(T)n,Simple_repeat,Simple_repeat,1,24,0,120699053,120699077:PCPlacental;chr12,120699053,120699077,+,(T)n,Simple_repeat,Simple_repeat,1,24,0,120699053,120699077:PCPrimate;chr12,120699053,120699077,+,(T)n,Simple_repeat,Simple_repeat,1,24,0,120699053,120699077:PCVertebrate
chr12	120971128	120971296	chr12,120971128,120971296,-,MIR,SINE,MIR,-36,172,5,120971092,120971300:ECS;chr12,120971128,120971296,-,MIR,SINE,MIR,-36,172,5,120971092,120971300:ECS
chr12	121648757	121648936	chr12,121648757,121648936,-,L1ME4b,LINE,L1,0,892,684,121648757,121649619:ECS;chr12,121648757,121648936,-,L1ME4b,LINE,L1,0,892,684,121648757,121649619:ECS
chr12	122064181	122064568	chr12,122064181,122064568,+,MLT1K,LTR,ERVL-MaLR,145,559,-36,122064037,122064604:PCVertebrate;chr12,122064181,122064568,+,MLT1K,LTR,ERVL-MaLR,145,559,-36,122064037,122064604:PCPlacental
chr12	122064651	122064682	chr12,122064651,122064838,+,MIR,SINE,MIR,64,262,0,122064588,122064838:ECS
chr12	122065489	122065646	chr12,122065489,122065646,-,MIRc,SINE,MIR,-61,207,45,122065428,122065690:ECS;chr12,122065489,122065646,-,MIRc,SINE,MIR,-61,207,45,122065428,122065690:ECS
chr12	122870469	122870742	chr12,122870469,122870742,+,AluJo,SINE,Alu,10,299,-13,122870460,122870755:PCVertebrate
chr12	122872695	122873329	chr12,122872695,122873329,+,L1MD1,LINE,L1,5557,6240,-2,122867139,122873331:ECS;chr12,122872695,122873329,+,L1MD1,LINE,L1,5557,6240,-2,122867139,122873331:ECS
chr12	122873482	122873578	chr12,122873482,122873578,-,L2a,LINE,L2,-2,3424,3320,122873480,122876897:ECS
chr12	122875845	122875866	chr12,122875845,122875866,+,(A)n,Simple_repeat,Simple_repeat,1,21,0,122875845,122875866:ECS
chr12	122879728	122879829	chr12,122879728,122879829,+,L2c,LINE,L2,3291,3416,-10,122876438,122879839:ECS
chr12	122881137	122881329	chr12,122881137,122881329,-,MIRb,SINE,MIR,-9,259,52,122881128,122881380:ECS
chr12	122887198	122887803	chr12,122887198,122887803,+,L2b,LINE,L2,2727,3374,-1,122884472,122887804:ECS;chr12,122887198,122887803,+,L2b,LINE,L2,2727,3374,-1,122884472,122887804:ECS;chr12,122887198,122887803,+,L2b,LINE,L2,2727,3374,-1,122884472,122887804:PCVertebrate
chr12	122977519	122977676	chr12,122977519,122977676,+,MIR,SINE,MIR,95,262,0,122977425,122977676:ECS
chr12	122979852	122980035	chr12,122979852,122980035,+,MIR,SINE,MIR,6,212,-50,122979847,122980085:ECS
chr12	122981712	122981795	chr12,122981712,122981795,+,GA-rich,Low_complexity,Low_complexity,1,84,0,122981712,122981795:PCVertebrate;chr12,122981712,122981795,+,GA-rich,Low_complexity,Low_complexity,1,84,0,122981712,122981795:PCVertebrate;chr12,122981712,122981795,+,GA-rich,Low_complexity,Low_complexity,1,84,0,122981712,122981795:PCVertebrate;chr12,122981712,122981795,+,GA-rich,Low_complexity,Low_complexity,1,84,0,12298171…
chr12	123088525	123088563	chr12,123088525,123088563,+,G-rich,Low_complexity,Low_complexity,1,38,0,123088525,123088563:Enriched
chr12	123089997	123090369	chr12,123089997,123090369,-,MLT1F,LTR,ERVL-MaLR,-6,542,163,123089991,123090531:Enriched
chr12	123090672	123090826	chr12,123090672,123090826,-,MLT1F,LTR,ERVL-MaLR,-386,162,1,123090286,123090826:Enriched
chr12	123152332	123152402	chr12,123152332,123152402,-,L2c,LINE,L2,-13,3374,3283,123152319,123155684:ECS
chr12	123575935	123576283	chr12,123575935,123576283,-,MLT1F,LTR,ERVL-MaLR,0,548,153,123575935,123576435:Enriched
chr12	123582309	123582482	chr12,123582309,123582482,-,MIRc,SINE,MIR,-63,205,29,123582246,123582510:SameSense
chr12	123655528	123655676	chr12,123655504,123655676,+,MIRb,SINE,MIR,3,199,-69,123655502,123655745:ECS
chr12	123961190	123961244	chr12,123961190,123961310,+,L2c,LINE,L2,3258,3369,-18,123957933,123961328:ECS
chr12	124206724	124206786	chr12,124206724,124206786,+,MIR,SINE,MIR,181,242,-20,124206544,124206806:ECS
chr12	124207624	124207752	chr12,124207624,124207752,+,L2c,LINE,L2,3258,3382,-5,124204367,124207757:ECS;chr12,124207624,124207752,+,L2c,LINE,L2,3258,3382,-5,124204367,124207757:ECS
chr12	124207796	124207921	chr12,124207796,124207921,-,MIRc,SINE,MIR,-50,218,93,124207746,124208013:ECS
chr12	124513578	124513697	chr12,124513578,124513713,+,MIR,SINE,MIR,74,213,-49,124513505,124513762:ECS;chr12,124513578,124513713,+,MIR,SINE,MIR,74,213,-49,124513505,124513762:PCVertebrate;chr12,124513578,124513713,+,MIR,SINE,MIR,74,213,-49,124513505,124513762:PCPlacental
chr12	124529782	124530228	chr12,124529782,124530476,+,L1ME1,LINE,L1,5460,6175,-4,124524323,124530480:ECS
chr12	124622513	124622583	chr12,124622513,124622583,+,L2b,LINE,L2,3024,3093,-282,124619490,124622865:ECS
chr12	124725921	124725934	chr12,124725921,124726253,-,MLT1K,LTR,ERVL-MaLR,-7,588,241,124725914,124726493:PCVertebrate;chr12,124725921,124726253,-,MLT1K,LTR,ERVL-MaLR,-7,588,241,124725914,124726493:PCPrimate;chr12,124725921,124726253,-,MLT1K,LTR,ERVL-MaLR,-7,588,241,124725914,124726493:PCPlacental
chr12	125140996	125141149	chr12,125140996,125141149,-,MIR,SINE,MIR,-35,227,63,125140961,125141211:ECS;chr12,125140996,125141149,-,MIR,SINE,MIR,-35,227,63,125140961,125141211:ECS
chr12	125162615	125162858	chr12,125162615,125162858,+,MIR,SINE,MIR,2,260,-2,125162614,125162860:ECS
chr12	126729787	126729966	chr12,126729754,126729974,-,L2a,LINE,L2,-558,2861,2640,126729196,126732613:ECS
chr12	126772157	126772411	chr12,126772157,126772431,-,LTR12F,LTR,ERV1,-13,506,223,126772144,126772653:Enriched
chr12	127898343	127898463	chr12,127898343,127898463,+,L2a,LINE,L2,3288,3421,-5,127895056,127898468:ECS
chr12	128813762	128813955	chr12,128813762,128813955,+,L1ME1,LINE,L1,5998,6189,-255,128807765,128814210:ECS
chr12	128814585	128814709	chr12,128814585,128814709,+,MIRb,SINE,MIR,139,260,-8,128814447,128814717:ECS
chr12	130044290	130044492	chr12,130044290,130044492,+,L2b,LINE,L2,3133,3367,-8,130041158,130044500:ECS
chr12	130145861	130146095	chr12,130145861,130146095,+,L2a,LINE,L2,3081,3329,-97,130142781,130146192:ECS
chr12	130146272	130146374	chr12,130146272,130146374,+,L2a,LINE,L2,3321,3426,0,130142952,130146374:ECS
chr12	130150496	130150617	chr12,130150496,130150617,-,MIR3,SINE,MIR,-35,233,87,130150461,130150703:ECS
chr12	130266355	130266717	chr12,130266355,130266717,+,L1PA16,LINE,L1,5789,6157,-9,130260567,130266726:SameSense
chr12	130430589	130430625	chr12,130430589,130430625,+,L1MA9,LINE,L1,6182,6217,-95,130424408,130430720:SameSense
chr12	131296073	131296291	chr12,131296073,131296291,-,L2a,LINE,L2,0,3426,3198,131296073,131299488:ECS;chr12,131296073,131296291,-,L2a,LINE,L2,0,3426,3198,131296073,131299488:ECS
chr12	131296604	131296658	chr12,131296604,131296658,+,G-rich,Low_complexity,Low_complexity,1,55,0,131296604,131296658:Enriched;chr12,131296604,131296658,+,G-rich,Low_complexity,Low_complexity,1,55,0,131296604,131296658:Enriched
chr12	131479194	131479345	chr12,131479194,131479345,+,L1MD1,LINE,L1,6085,6239,-3,131473110,131479348:ECS
chr12	131622912	131623100	chr12,131622912,131623100,+,MIRb,SINE,MIR,3,196,-72,131622910,131623172:ECS
chr12	131664524	131664704	chr12,131664524,131664740,+,L2a,LINE,L2,3198,3426,0,131661327,131664740:ECS
chr12	132275605	132275668	chr12,132275605,132275668,+,MLT1K,LTR,ERVL-MaLR,525,586,-9,132275081,132275677:PCPlacental;chr12,132275605,132275668,+,MLT1K,LTR,ERVL-MaLR,525,586,-9,132275081,132275677:PCVertebrate
chr12	132363107	132363346	chr12,132363107,132363346,+,L1MC2,LINE,L1,6076,6342,-2,132357032,132363348:SameSense
chr13	18860494	18860589	chr13,18860494,18860589,+,MIRc,SINE,MIR,17,126,-142,18860478,18860731:SameSense
chr13	18905439	18905576	chr13,18904497,18905945,+,REP522,Satellite,telo,1,1660,-157,18904497,18906102:Enriched
chr13	18906497	18906658	chr13,18906487,18906659,-,REP522,Satellite,telo,-1082,735,560,18905405,18907218:Enriched
chr13	19263251	19263283	chr13,19263251,19263684,-,L2c,LINE,L2,0,3387,2915,19263251,19266598:ECS
chr13	20712877	20713017	chr13,20712877,20713017,+,(TTTC)n,Simple_repeat,Simple_repeat,1,142,0,20712877,20713017:SameSense
chr13	21303515	21303538	chr13,21303427,21303538,-,L2a,LINE,L2,-3,3423,3303,21303424,21306840:ECS
chr13	21347312	21347439	chr13,21347228,21347439,+,MIRb,SINE,MIR,30,256,-12,21347199,21347451:ECS;chr13,21347228,21347439,+,MIRb,SINE,MIR,30,256,-12,21347199,21347451:ECS
chr13	26053348	26053385	chr13,26053313,26053459,-,L2b,LINE,L2,-2,3373,3225,26053311,26056683:ECS
chr13	27220621	27220817	chr13,27219588,27220817,+,LTR12D,LTR,ERV1,1,1254,0,27219588,27220817:Enriched
chr13	29239521	29239638	chr13,29239521,29239638,-,L2c,LINE,L2,-8,3379,3256,29239513,29242893:ECS
chr13	29476730	29476854	chr13,29476730,29476854,-,L1ME4b,LINE,L1,-603,321,187,29476127,29477040:ECS
chr13	30103468	30103820	chr13,30103468,30103820,-,MLT1K,LTR,ERVL-MaLR,-2,593,251,30103466,30104070:PCPrimate
chr13	30151886	30152149	chr13,30151844,30152377,-,MLT1F,LTR,ERVL-MaLR,0,548,2,30151844,30152378:Enriched
chr13	30154824	30155059	chr13,30154824,30155059,-,MIR,SINE,MIR,-22,240,1,30154802,30155059:ECS
chr13	30156513	30156635	chr13,30156513,30156635,+,MIRb,SINE,MIR,41,173,-95,30156473,30156730:ECS
chr13	30157352	30157453	chr13,30157352,30157453,+,MIRb,SINE,MIR,104,212,-56,30157249,30157509:ECS
chr13	30345404	30345917	chr13,30345404,30345917,-,MLT1F,LTR,ERVL-MaLR,0,548,1,30345404,30345917:Enriched
chr13	30357361	30357392	chr13,30357361,30357514,+,MIRc,SINE,MIR,100,259,-9,30357262,30357523:ECS
chr13	30374003	30374093	chr13,30373941,30374128,+,L2c,LINE,L2,3182,3409,-17,30370760,30374145:ECS
chr13	30882973	30883109	chr13,30882973,30883109,-,MIRc,SINE,MIR,-120,148,2,30882853,30883110:ECS;chr13,30882973,30883109,-,MIRc,SINE,MIR,-120,148,2,30882853,30883110:ECS;chr13,30882973,30883109,-,MIRc,SINE,MIR,-120,148,2,30882853,30883110:ECS;chr13,30882973,30883109,-,MIRc,SINE,MIR,-120,148,2,30882853,30883110:ECS
chr13	32425519	32425728	chr13,32425519,32425728,-,MIRc,SINE,MIR,-10,258,22,32425509,32425749:SameSense;chr13,32425519,32425728,-,MIRc,SINE,MIR,-10,258,22,32425509,32425749:ECS
chr13	32787448	32787626	chr13,32787448,32787626,+,MIRc,SINE,MIR,43,237,-31,32787406,32787657:SameSense
chr13	33359528	33359587	chr13,33359528,33359678,+,AluSz,SINE,Alu,147,296,-16,33359382,33359694:PCVertebrate
chr13	33849188	33849335	chr13,33849188,33849335,-,L2a,LINE,L2,-350,3069,2909,33848838,33852243:ECS
chr13	34671082	34671182	chr13,34671082,34671609,+,MLT1F,LTR,ERVL-MaLR,5,548,0,34671078,34671609:Enriched
chr13	36346431	36346499	chr13,36346429,36346499,+,(CGC)n,Simple_repeat,Simple_repeat,1,72,0,36346429,36346499:Enriched
chr13	38043984	38047325	chr13,38043984,38047325,+,L1PA15,LINE,L1,11,4211,-3944,38043974,38051269:SameSense
chr13	40080745	40081250	chr13,40080745,40081250,+,L1ME1,LINE,L1,5650,6171,-8,40075096,40081258:ECS
chr13	40186146	40186184	chr13,40186129,40186184,-,MIRc,SINE,MIR,-114,154,100,40186015,40186283:ECS
chr13	40535677	40535778	chr13,40535677,40535778,-,MIRc,SINE,MIR,-129,139,39,40535548,40535816:SameSense
chr13	41146427	41146507	chr13,41146051,41146979,-,L1MD,LINE,L1,-832,5314,4381,41145219,41151359:ECS;chr13,41146051,41146979,-,L1MD,LINE,L1,-832,5314,4381,41145219,41151359:ECS
chr13	41229194	41229535	chr13,41229194,41229535,-,L1MA5,LINE,L1,-1,6299,5959,41229193,41235493:SameSense
chr13	43544224	43544388	chr13,43544224,43544388,+,MIRb,SINE,MIR,78,257,-11,43544147,43544399:ECS
chr13	44029146	44029265	chr13,44029146,44029265,+,MLT1B,LTR,ERVL-MaLR,1,125,-265,44029146,44029530:SameSense
chr13	44029360	44029622	chr13,44029360,44029622,+,MLT1B,LTR,ERVL-MaLR,131,390,0,44029230,44029622:SameSense
chr13	44147985	44148076	chr13,44147985,44148176,+,L2c,LINE,L2,3184,3387,0,44144802,44148176:ECS
chr13	44196006	44196131	chr13,44195961,44196131,-,MIRb,SINE,MIR,-65,203,6,44195896,44196136:ECS
chr13	44405967	44405984	chr13,44405967,44406087,+,MIRc,SINE,MIR,26,147,-121,44405942,44406208:ECS
chr13	44651851	44651868	chr13,44651851,44651957,-,MIRb,SINE,MIR,-85,183,70,44651766,44652026:ECS
chr13	44684623	44684746	chr13,44684623,44684746,-,MIR3,SINE,MIR,-28,180,36,44684595,44684781:ECS
chr13	44804720	44804748	chr13,44804622,44804748,+,LTR33,LTR,ERVL,19,140,-375,44804604,44805123:PCPrimate
chr13	45343426	45343540	chr13,45343260,45343542,-,AluSx1,SINE,Alu,-31,281,2,45343229,45343543:PCVertebrate
chr13	45369959	45370316	chr13,45369932,45370316,+,L2a,LINE,L2,2960,3415,-11,45366973,45370327:ECS
chr13	45376606	45377215	chr13,45376606,45377218,-,HERVE-int,LTR,ERV1,-3967,3846,3249,45372639,45380466:Enriched
chr13	45378530	45378671	chr13,45378076,45378674,-,HERVE-int,LTR,ERV1,-3967,3846,3249,45374109,45381922:Enriched
chr13	45379195	45379338	chr13,45378752,45379338,-,HERVE-int,LTR,ERV1,-3979,3834,3249,45374773,45382586:Enriched
chr13	45379416	45380001	chr13,45379416,45380004,-,HERVE-int,LTR,ERV1,-3979,3834,3249,45375437,45383252:Enriched
chr13	45381142	45381217	chr13,45380619,45381220,-,HERVE-int,LTR,ERV1,-3967,3846,3249,45376652,45384468:Enriched
chr13	45382825	45383235	chr13,45382636,45383238,-,HERVE-int,LTR,ERV1,-3967,3846,3249,45378669,45386486:Enriched
chr13	45383760	45383838	chr13,45383316,45383907,-,HERVE-int,LTR,ERV1,-3979,3834,3249,45379337,45387155:Enriched
chr13	45393121	45393155	chr13,45393121,45393155,+,G-rich,Low_complexity,Low_complexity,1,34,0,45393121,45393155:Enriched
chr13	46099657	46099729	chr13,46099657,46099729,-,MIR,SINE,MIR,-39,223,149,46099618,46099877:ECS
chr13	46100392	46100670	chr13,46100392,46100670,+,LTR78,LTR,ERV1,111,398,-906,46100282,46101576:SameSense
chr13	46119914	46119959	chr13,46119914,46119959,+,G-rich,Low_complexity,Low_complexity,1,45,0,46119914,46119959:Enriched
chr13	46464675	46464819	chr13,46464671,46464930,+,HERVE-int,LTR,ERV1,3249,3505,-4308,46461423,46469238:Enriched
chr13	46465843	46466006	chr13,46465839,46466098,+,HERVE-int,LTR,ERV1,3249,3505,-4308,46462591,46470406:Enriched
chr13	46466609	46466783	chr13,46466605,46467206,+,HERVE-int,LTR,ERV1,3249,3846,-3967,46463357,46471173:Enriched
chr13	48001540	48001602	chr13,48001540,48001602,+,MIRc,SINE,MIR,67,148,-82,48001474,48001684:SameSense
chr13	50125824	50125845	chr13,50125824,50125845,+,(GGC)n,Simple_repeat,Simple_repeat,1,21,0,50125824,50125845:Enriched
chr13	51452367	51452399	chr13,51452365,51452399,+,G-rich,Low_complexity,Low_complexity,1,37,0,51452365,51452399:Enriched
chr13	53815419	53815493	chr13,53815232,53815498,+,L2b,LINE,L2,2918,3174,-201,53812315,53815699:ECS
chr13	53873454	53873979	chr13,53873454,53873903,-,MER51E,LTR,ERV1,-19,463,2,53873435,53873904:Enriched;chr13,53873903,53873979,-,MER51E,LTR,ERV1,-407,75,3,53873496,53873981:Enriched
chr13	62029501	62029548	chr13,62029501,62029586,+,MIRb,SINE,MIR,39,124,-144,62029463,62029730:PCPrimate
chr13	62212577	62212615	chr13,62211749,62212615,-,LTR12D,LTR,ERV1,0,1254,1,62211749,62212615:Enriched
chr13	63737909	63738018	chr13,63737818,63738351,-,HERVE-int,LTR,ERV1,-4034,3779,3250,63733784,63741600:Enriched
chr13	63839080	63839225	chr13,63839080,63839676,+,HERVE-int,LTR,ERV1,3251,3843,-3970,63835830,63843646:Enriched
chr13	63839749	63840345	chr13,63839745,63840345,+,HERVE-int,LTR,ERV1,3249,3846,-3967,63836497,63844312:Enriched
chr13	63841519	63841623	chr13,63841519,63842116,+,HERVE-int,LTR,ERV1,3249,3846,-3967,63838271,63846083:Enriched
chr13	63843314	63843845	chr13,63843244,63843845,+,HERVE-int,LTR,ERV1,3249,3846,-3967,63839996,63847812:Enriched
chr13	70107434	70107483	chr13,70107434,70107483,+,GA-rich,Low_complexity,Low_complexity,1,49,0,70107434,70107483:ECS;chr13,70107434,70107483,+,GA-rich,Low_complexity,Low_complexity,1,49,0,70107434,70107483:PCPlacental;chr13,70107434,70107483,+,GA-rich,Low_complexity,Low_complexity,1,49,0,70107434,70107483:PCVertebrate;chr13,70107434,70107483,+,GA-rich,Low_complexity,Low_complexity,1,49,0,70107434,70107483:PCVertebrate;c…
chr13	74426100	74426282	chr13,74426100,74426282,-,LTR12C,LTR,ERV1,-1395,184,3,74424705,74426284:PCVertebrate;chr13,74426100,74426282,-,LTR12C,LTR,ERV1,-1395,184,3,74424705,74426284:PCPlacental
chr13	74435033	74435134	chr13,74435033,74435134,+,MIRc,SINE,MIR,164,268,0,74434870,74435134:SameSense
chr13	75549773	75549789	chr13,75549746,75549789,+,(GGC)n,Simple_repeat,Simple_repeat,1,43,0,75549746,75549789:Enriched
chr13	75876886	75876965	chr13,75876786,75877036,-,MIRb,SINE,MIR,-10,258,2,75876776,75877037:ECS
chr13	75933736	75933961	chr13,75933736,75933961,+,L1MC4,LINE,L1,5458,5703,-488,75928279,75934449:ECS
chr13	76889003	76889357	chr13,76889003,76889357,-,L2a,LINE,L2,-7,3419,3021,76888996,76892377:ECS
chr13	76890900	76890978	chr13,76890900,76890978,+,MIRc,SINE,MIR,188,265,-3,76890713,76890981:ECS;chr13,76890900,76890978,+,MIRc,SINE,MIR,188,265,-3,76890713,76890981:SameSense
chr13	77599841	77600020	chr13,77599841,77600027,+,MIR3,SINE,MIR,11,190,-18,77599831,77600045:ECS
chr13	79420760	79420815	chr13,79420698,79420826,-,MIR3,SINE,MIR,-15,193,67,79420683,79420892:ECS;chr13,79420698,79420826,-,MIR3,SINE,MIR,-15,193,67,79420683,79420892:ECS
chr13	79805407	79805539	chr13,79805407,79805539,-,MIRb,SINE,MIR,-94,174,34,79805313,79805572:PCPrimate
chr13	79914716	79914835	chr13,79914674,79914835,-,MIR,SINE,MIR,-89,173,5,79914585,79914839:PCVertebrate;chr13,79914674,79914835,-,MIR,SINE,MIR,-89,173,5,79914585,79914839:PCPlacental;chr13,79914674,79914835,-,MIR,SINE,MIR,-89,173,5,79914585,79914839:ECS;chr13,79914674,79914835,-,MIR,SINE,MIR,-89,173,5,79914585,79914839:PCVertebrate;chr13,79914674,79914835,-,MIR,SINE,MIR,-89,173,5,79914585,79914839:PCVertebrate
chr13	81226544	81226670	chr13,81226544,81226670,-,L1MA9,LINE,L1,-245,6057,5915,81226299,81232584:SameSense
chr13	84562819	84562946	chr13,84562819,84562946,+,MLT1B,LTR,ERVL-MaLR,240,374,0,84562580,84562946:SameSense
chr13	85363601	85364056	chr13,85362954,85364056,+,LTR12D,LTR,ERV1,1,1254,0,85362954,85364056:Enriched
chr13	94701540	94701582	chr13,94701540,94701582,+,G-rich,Low_complexity,Low_complexity,1,43,0,94701540,94701582:Enriched
chr13	94960397	94960624	chr13,94960397,94960624,+,MIR,SINE,MIR,1,238,-30,94960397,94960654:PCPlacental
chr13	95479694	95479799	chr13,95479694,95479799,-,MIRb,SINE,MIR,-114,154,44,95479580,95479842:ECS;chr13,95479694,95479799,-,MIRb,SINE,MIR,-114,154,44,95479580,95479842:ECS
chr13	95673132	95673794	chr13,95673132,95673794,-,L1MD3,LINE,L1,-1,7994,7314,95673131,95681107:SameSense
chr13	97172827	97172864	chr13,97172827,97172911,+,L2a,LINE,L2,3313,3406,-20,97169515,97172931:ECS
chr13	97437366	97437537	chr13,97437366,97437537,+,MIRb,SINE,MIR,89,260,-8,97437278,97437545:ECS
chr13	98577829	98577864	chr13,98577829,98577864,+,G-rich,Low_complexity,Low_complexity,1,37,0,98577829,98577864:Enriched
chr13	100538042	100538246	chr13,100538042,100538246,-,MIRb,SINE,MIR,-33,235,16,100538009,100538261:ECS
chr13	102367257	102367399	chr13,102367044,102367593,-,MLT1F,LTR,ERVL-MaLR,0,548,1,102367044,102367593:Enriched
chr13	102367539	102367593	chr13,102367044,102367593,-,MLT1F,LTR,ERVL-MaLR,0,548,1,102367044,102367593:Enriched
chr13	106377947	106378130	chr13,106377947,106378130,-,MIR3,SINE,MIR,-7,201,4,106377940,106378133:ECS
chr13	106653916	106653942	chr13,106653841,106653942,-,MIR,SINE,MIR,-92,170,70,106653749,106654011:ECS
chr13	109785836	109785895	chr13,109785836,109785895,+,(GCC)n,Simple_repeat,Simple_repeat,1,62,0,109785836,109785895:Enriched
chr13	110613520	110613909	chr13,110613520,110613909,+,LTR12F,LTR,ERV1,1,386,-133,110613520,110614042:Enriched
chr13	110614209	110614348	chr13,110614209,110614348,+,LTR12F,LTR,ERV1,387,519,0,110613823,110614348:Enriched
chr13	110811922	110812152	chr13,110811922,110812152,-,MIR,SINE,MIR,-30,238,7,110811892,110812158:ECS;chr13,110811922,110812152,-,MIR,SINE,MIR,-30,238,7,110811892,110812158:ECS;chr13,110811922,110812152,-,MIR,SINE,MIR,-30,238,7,110811892,110812158:ECS
chr13	112603828	112603886	chr13,112603828,112603886,+,G-rich,Low_complexity,Low_complexity,1,61,0,112603828,112603886:Enriched
chr13	112605857	112605934	chr13,112605857,112605934,-,MIRb,SINE,MIR,-132,136,51,112605725,112605984:ECS
chr13	112754494	112754535	chr13,112754412,112754535,-,MIR,SINE,MIR,-80,182,60,112754332,112754594:ECS
chr13	112965999	112966131	chr13,112965999,112966147,+,MIRb,SINE,MIR,88,251,-17,112965912,112966164:ECS;chr13,112965999,112966147,+,MIRb,SINE,MIR,88,251,-17,112965912,112966164:ECS
chr13	112967507	112967643	chr13,112967507,112967643,+,L2c,LINE,L2,3207,3335,-52,112964301,112967695:ECS
chr13	113008966	113009023	chr13,113008966,113009023,+,G-rich,Low_complexity,Low_complexity,1,55,0,113008966,113009023:Enriched
chr13	113339926	113339958	chr13,113339926,113340011,-,L1MD,LINE,L1,-2471,3675,3589,113337455,113343599:ECS
chr13	113402936	113402991	chr13,113402936,113402991,+,G-rich,Low_complexity,Low_complexity,1,56,0,113402936,113402991:Enriched
chr13	113923391	113923512	chr13,113923391,113923643,-,MER49,LTR,ERV1,-641,282,6,113922750,113923648:Enriched
chr14	18920109	18920407	chr14,18918437,18921045,+,REP522,Satellite,telo,1,2644,-1270,18918437,18922315:Enriched
chr14	18921623	18921776	chr14,18921613,18921975,+,REP522,Satellite,telo,1019,1419,-398,18920595,18922373:Enriched
chr14	19348220	19348387	chr14,19348220,19348387,-,MIR,SINE,MIR,-66,196,20,19348154,19348406:ECS;chr14,19348220,19348387,-,MIR,SINE,MIR,-66,196,20,19348154,19348406:ECS
chr14	19357022	19357132	chr14,19357022,19358029,-,ALR/Alpha,Satellite,centr,-18,1007,1,19357004,19358029:Enriched
chr14	19640545	19640731	chr14,19640545,19640731,-,MER92-int,LTR,ERV1,-3958,1260,1066,19636587,19641796:Enriched
chr14	19641036	19641215	chr14,19641036,19641215,-,MER92-int,LTR,ERV1,-4153,1065,889,19636883,19642103:Enriched
chr14	20261832	20262200	chr14,20261832,20262200,+,L1MC1,LINE,L1,5961,6328,-5,20255872,20262205:PCVertebrate
chr14	20262581	20262701	chr14,20262581,20262701,-,MIR3,SINE,MIR,-87,121,2,20262494,20262702:ECS
chr14	20262891	20262919	chr14,20262891,20262919,+,G-rich,Low_complexity,Low_complexity,1,28,0,20262891,20262919:Enriched
chr14	20343643	20343683	chr14,20343643,20343683,+,(GGC)n,Simple_repeat,Simple_repeat,1,43,0,20343643,20343683:Enriched
chr14	21032828	21032937	chr14,21032828,21032937,-,L1MD2,LINE,L1,-13,6346,6238,21032815,21039174:PCPlacental
chr14	21200186	21200717	chr14,21200186,21200717,+,L1ME3A,LINE,L1,5602,6173,0,21194585,21200717:PCPlacental;chr14,21200186,21200717,+,L1ME3A,LINE,L1,5602,6173,0,21194585,21200717:PCPlacental;chr14,21200186,21200717,+,L1ME3A,LINE,L1,5602,6173,0,21194585,21200717:PCPrimate;chr14,21200186,21200717,+,L1ME3A,LINE,L1,5602,6173,0,21194585,21200717:PCPlacental;chr14,21200186,21200717,+,L1ME3A,LINE,L1,5602,6173,0,21194585,2120071…
chr14	22598340	22598372	chr14,22598340,22598372,+,(CT)n,Simple_repeat,Simple_repeat,1,32,0,22598340,22598372:PCVertebrate;chr14,22598340,22598372,+,(CT)n,Simple_repeat,Simple_repeat,1,32,0,22598340,22598372:PCVertebrate
chr14	23939575	23940044	chr14,23939575,23940044,-,LTR7C,LTR,ERV1,0,471,1,23939575,23940044:Enriched
chr14	24139793	24139938	chr14,24139793,24139938,+,L1ME4b,LINE,L1,260,396,-496,24139534,24140434:ECS
chr14	30370376	30370569	chr14,30370376,30370569,+,MIRc,SINE,MIR,30,220,-48,30370347,30370617:SameSense
chr14	30876516	30876552	chr14,30876516,30876563,+,MIR3,SINE,MIR,92,144,-64,30876425,30876627:ECS
chr14	31420928	31420977	chr14,31420928,31421076,-,MIR3,SINE,MIR,-18,190,12,31420910,31421087:ECS
chr14	31452591	31452869	chr14,31452591,31452869,+,L1MA5,LINE,L1,6009,6300,0,31446583,31452869:SameSense
chr14	32075795	32075883	chr14,32075795,32075883,+,MIR3,SINE,MIR,87,192,-16,32075709,32075899:ECS
chr14	32076734	32076786	chr14,32076734,32076786,+,G-rich,Low_complexity,Low_complexity,1,53,0,32076734,32076786:Enriched
chr14	32880026	32880302	chr14,32880026,32880302,+,(TTTC)n,Simple_repeat,Simple_repeat,1,281,0,32880026,32880302:SameSense
chr14	32882394	32882830	chr14,32882394,32883033,-,L1ME1,LINE,L1,0,6179,5495,32882394,32888527:PCPlacental
chr14	34541508	34541714	chr14,34541508,34541740,+,MIRc,SINE,MIR,9,263,-5,34541500,34541745:ECS
chr14	35874794	35874994	chr14,35874794,35874882,+,MLT1B,LTR,ERVL-MaLR,26,114,-276,35874769,35875158:SameSense;chr14,35874862,35874994,+,MLT1B,LTR,ERVL-MaLR,248,388,-2,35874615,35874996:SameSense
chr14	35947771	35947902	chr14,35947771,35947902,-,MIRc,SINE,MIR,-136,132,2,35947635,35947903:SameSense
chr14	36519374	36519421	chr14,36519374,36519421,+,GA-rich,Low_complexity,Low_complexity,1,47,0,36519374,36519421:PCPrimate;chr14,36519374,36519421,+,GA-rich,Low_complexity,Low_complexity,1,47,0,36519374,36519421:PCPlacental;chr14,36519374,36519421,+,GA-rich,Low_complexity,Low_complexity,1,47,0,36519374,36519421:PCVertebrate
chr14	36522100	36522206	chr14,36522100,36522206,+,MIRc,SINE,MIR,114,236,-32,36521987,36522238:SameSense
chr14	37098277	37098535	chr14,37098277,37098535,+,MIR3,SINE,MIR,5,181,-87,37098273,37098622:ECS
chr14	39266881	39266906	chr14,39266881,39266906,+,(CGC)n,Simple_repeat,Simple_repeat,1,25,0,39266881,39266906:Enriched
chr14	40387764	40387937	chr14,40387764,40387937,+,MIRc,SINE,MIR,82,253,-15,40387683,40387952:ECS;chr14,40387764,40387937,+,MIRc,SINE,MIR,82,253,-15,40387683,40387952:SameSense
chr14	40975341	40975434	chr14,40975004,40975434,-,MLT1F,LTR,ERVL-MaLR,-78,482,1,40974926,40975434:Enriched
chr14	45369325	45369451	chr14,45369325,45369451,+,MIRc,SINE,MIR,19,148,-120,45369307,45369571:SameSense
chr14	48491645	48491767	chr14,48491607,48491786,+,L1MEf,LINE,L1,268,449,-5645,48491340,48497431:ECS
chr14	49057721	49057786	chr14,49057721,49057786,-,MIR,SINE,MIR,-3,259,194,49057718,49057979:PCVertebrate;chr14,49057721,49057786,-,MIR,SINE,MIR,-3,259,194,49057718,49057979:PCPlacental;chr14,49057721,49057786,-,MIR,SINE,MIR,-3,259,194,49057718,49057979:PCVertebrate;chr14,49057721,49057786,-,MIR,SINE,MIR,-3,259,194,49057718,49057979:PCPlacental
chr14	49942063	49942553	chr14,49942063,49942553,-,MLT1F,LTR,ERVL-MaLR,-57,491,3,49942006,49942555:Enriched
chr14	50047467	50047589	chr14,50047179,50047651,-,L2a,LINE,L2,-311,3115,2601,50046868,50050251:ECS
chr14	51454512	51454639	chr14,51454495,51454639,+,MIR,SINE,MIR,36,186,-22,51454460,51454661:ECS;chr14,51454495,51454639,+,MIR,SINE,MIR,36,186,-22,51454460,51454661:ECS;chr14,51454495,51454639,+,MIR,SINE,MIR,36,186,-22,51454460,51454661:ECS
chr14	51750560	51750774	chr14,51748586,51751343,+,HERVE-int,LTR,ERV1,1108,3874,-3939,51747479,51755282:Enriched
chr14	51825312	51825407	chr14,51825312,51825407,+,L1PA16,LINE,L1,6060,6157,-9,51819253,51825416:SameSense
chr14	55782217	55782381	chr14,55782217,55782381,+,MIRc,SINE,MIR,91,256,-12,55782127,55782393:ECS
chr14	56117386	56117423	chr14,56117386,56117423,+,MIR,SINE,MIR,218,254,-8,56117169,56117431:PCVertebrate;chr14,56117386,56117423,+,MIR,SINE,MIR,218,254,-8,56117169,56117431:PCPlacental
chr14	56638219	56638318	chr14,56638219,56638409,+,MIR3,SINE,MIR,24,205,-3,56638196,56638412:ECS
chr14	56813216	56813262	chr14,56813216,56813262,+,GA-rich,Low_complexity,Low_complexity,1,47,0,56813216,56813262:PCVertebrate;chr14,56813216,56813262,+,GA-rich,Low_complexity,Low_complexity,1,47,0,56813216,56813262:PCPlacental;chr14,56813216,56813262,+,GA-rich,Low_complexity,Low_complexity,1,47,0,56813216,56813262:PCVertebrate;chr14,56813216,56813262,+,GA-rich,Low_complexity,Low_complexity,1,47,0,56813216,56813262:PCVer…
chr14	56893543	56893710	chr14,56893543,56893742,+,MIRb,SINE,MIR,16,212,-56,56893528,56893798:PCPrimate
chr14	56930009	56930099	chr14,56930009,56930099,+,L2a,LINE,L2,3309,3403,-23,56926701,56930122:ECS
chr14	60240532	60240652	chr14,60240532,60240652,-,MIRb,SINE,MIR,-34,234,99,60240498,60240750:ECS
chr14	60241407	60241528	chr14,60241407,60241528,+,MIR,SINE,MIR,117,242,-20,60241291,60241548:PCVertebrate
chr14	61303327	61303871	chr14,61303327,61303871,-,L1MEf,LINE,L1,-3643,2676,2106,61299684,61305976:ECS;chr14,61303327,61303871,-,L1MEf,LINE,L1,-3643,2676,2106,61299684,61305976:ECS;chr14,61303327,61303871,-,L1MEf,LINE,L1,-3643,2676,2106,61299684,61305976:ECS
chr14	61304075	61305190	chr14,61304075,61304542,-,L1MEf,LINE,L1,-4297,2118,1664,61299778,61306205:ECS;chr14,61304542,61304837,+,AluJo,SINE,Alu,1,296,-16,61304542,61304853:PCVertebrate;chr14,61304837,61305190,-,L1MEf,LINE,L1,-4752,1448,1106,61300085,61306295:ECS;chr14,61304837,61305190,-,L1MEf,LINE,L1,-4752,1448,1106,61300085,61306295:ECS;chr14,61304837,61305190,-,L1MEf,LINE,L1,-4752,1448,1106,61300085,61306295:ECS
chr14	61305463	61306685	chr14,61305463,61306685,-,L1MEf,LINE,L1,-5095,1320,24,61300368,61306708:ECS;chr14,61305463,61306685,-,L1MEf,LINE,L1,-5095,1320,24,61300368,61306708:ECS
chr14	61545167	61545287	chr14,61545167,61545469,+,L2c,LINE,L2,3029,3337,-50,61542139,61545519:ECS;chr14,61545167,61545469,+,L2c,LINE,L2,3029,3337,-50,61542139,61545519:ECS
chr14	61563989	61564079	chr14,61563989,61564079,+,MIRc,SINE,MIR,78,172,-36,61563912,61564115:ECS;chr14,61563989,61564079,+,MIRc,SINE,MIR,78,172,-36,61563912,61564115:ECS
chr14	61657705	61658688	chr14,61657705,61658688,+,L1PA5,LINE,L1,5170,6153,-1,61652536,61658689:SameSense
chr14	61715558	61715681	chr14,61715491,61715681,+,MIR,SINE,MIR,1,240,-22,61715491,61715703:PCVertebrate;chr14,61715491,61715681,+,MIR,SINE,MIR,1,240,-22,61715491,61715703:PCPlacental;chr14,61715491,61715681,+,MIR,SINE,MIR,1,240,-22,61715491,61715703:PCVertebrate
chr14	62104828	62104908	chr14,62104691,62104908,+,MIR,SINE,MIR,4,242,-20,62104688,62104928:PCPlacental;chr14,62104691,62104908,+,MIR,SINE,MIR,4,242,-20,62104688,62104928:ECS;chr14,62104691,62104908,+,MIR,SINE,MIR,4,242,-20,62104688,62104928:PCVertebrate
chr14	65318557	65318655	chr14,65318557,65318655,+,MIR3,SINE,MIR,15,111,-97,65318543,65318752:ECS;chr14,65318557,65318655,+,MIR3,SINE,MIR,15,111,-97,65318543,65318752:ECS
chr14	69357010	69357259	chr14,69357005,69357259,-,L2c,LINE,L2,-10,3377,3125,69356995,69360383:ECS
chr14	69358837	69359287	chr14,69358837,69359287,+,L2c,LINE,L2,2938,3387,0,69355900,69359287:ECS;chr14,69358837,69359287,+,L2c,LINE,L2,2938,3387,0,69355900,69359287:ECS;chr14,69358837,69359287,+,L2c,LINE,L2,2938,3387,0,69355900,69359287:ECS
chr14	70291530	70291859	chr14,70291530,70292189,+,L2a,LINE,L2,2778,3426,0,70288753,70292189:ECS
chr14	70425812	70426004	chr14,70425416,70426004,-,HERV3-int,LTR,ERV1,-5709,622,34,70419707,70426037:PCVertebrate;chr14,70425416,70426004,-,HERV3-int,LTR,ERV1,-5709,622,34,70419707,70426037:Enriched
chr14	70611086	70611146	chr14,70611086,70611146,-,L2b,LINE,L2,-698,2721,2662,70610388,70613807:PCPrimate
chr14	70712129	70712153	chr14,70712129,70712450,+,L2c,LINE,L2,2592,2911,-508,70709538,70712958:ECS
chr14	71141860	71141986	chr14,71141860,71141986,-,MIR,SINE,MIR,-114,148,23,71141746,71142008:ECS
chr14	71218135	71218177	chr14,71218135,71218177,+,(TTTC)n,Simple_repeat,Simple_repeat,1,42,0,71218135,71218177:SameSense
chr14	71219375	71219919	chr14,71219375,71219919,-,MER41A,LTR,ERV1,0,554,1,71219375,71219919:PCVertebrate
chr14	71219920	71220050	chr14,71219920,71220050,-,AluJo,SINE,Alu,-182,130,1,71219738,71220050:PCVertebrate
chr14	71221240	71221345	chr14,71221240,71221345,+,L2c,LINE,L2,3254,3359,-28,71217987,71221373:ECS;chr14,71221240,71221345,+,L2c,LINE,L2,3254,3359,-28,71217987,71221373:ECS
chr14	71295263	71295456	chr14,71295188,71295654,-,MLT1F,LTR,ERVL-MaLR,-1,559,7,71295187,71295660:Enriched
chr14	73581590	73581764	chr14,73581590,73581764,-,MIR,SINE,MIR,-17,213,32,73581573,73581795:ECS
chr14	73803095	73803193	chr14,73803095,73803193,+,MIR3,SINE,MIR,44,140,-68,73803052,73803261:ECS
chr14	74293427	74293950	chr14,74293427,74293657,+,MIRb,SINE,MIR,21,268,0,74293407,74293657:ECS;chr14,74293652,74293950,-,L2b,LINE,L2,-6,3369,3062,74293646,74297011:ECS
chr14	75008390	75008481	chr14,75008390,75008882,-,L2b,LINE,L2,0,3375,2817,75008390,75011698:PCPlacental;chr14,75008390,75008882,-,L2b,LINE,L2,0,3375,2817,75008390,75011698:PCVertebrate
chr14	75271936	75271950	chr14,75271936,75272451,-,L2a,LINE,L2,0,3426,2866,75271936,75275316:ECS
chr14	75837154	75837376	chr14,75836955,75837400,-,MLT1F,LTR,ERVL-MaLR,0,548,120,75836955,75837519:Enriched
chr14	75847671	75847698	chr14,75847515,75847754,-,MIR,SINE,MIR,-12,250,9,75847503,75847762:ECS
chr14	76279541	76279683	chr14,76279541,76279683,+,L2c,LINE,L2,3262,3387,0,76276280,76279683:ECS
chr14	76279991	76280021	chr14,76279991,76280021,+,G-rich,Low_complexity,Low_complexity,1,33,0,76279991,76280021:Enriched
chr14	76774648	76774767	chr14,76774648,76774767,+,L2c,LINE,L2,3259,3381,-6,76771390,76774773:ECS;chr14,76774648,76774767,+,L2c,LINE,L2,3259,3381,-6,76771390,76774773:ECS
chr14	76774778	76774913	chr14,76774778,76774998,+,MIRb,SINE,MIR,3,232,-36,76774776,76775034:ECS
chr14	76786461	76786486	chr14,76786461,76786486,-,MIRc,SINE,MIR,-235,33,12,76786226,76786497:SameSense
chr14	76962331	76962607	chr14,76962285,76962610,-,L2c,LINE,L2,0,3387,3045,76962285,76965654:ECS;chr14,76962285,76962610,-,L2c,LINE,L2,0,3387,3045,76962285,76965654:ECS;chr14,76962285,76962610,-,L2c,LINE,L2,0,3387,3045,76962285,76965654:ECS
chr14	77067789	77068038	chr14,77067789,77068038,-,MIR,SINE,MIR,-1,261,2,77067788,77068039:PCPlacental;chr14,77067789,77068038,-,MIR,SINE,MIR,-1,261,2,77067788,77068039:ECS;chr14,77067789,77068038,-,MIR,SINE,MIR,-1,261,2,77067788,77068039:PCVertebrate;chr14,77067789,77068038,-,MIR,SINE,MIR,-1,261,2,77067788,77068039:PCVertebrate
chr14	77068658	77068840	chr14,77068658,77068840,-,MIR,SINE,MIR,-25,243,1,77068633,77068840:PCVertebrate;chr14,77068658,77068840,-,MIR,SINE,MIR,-25,243,1,77068633,77068840:PCPlacental
chr14	77074719	77074868	chr14,77074719,77074868,-,MLT1F,LTR,ERVL-MaLR,-395,153,1,77074324,77074868:Enriched
chr14	77141538	77141578	chr14,77141538,77141578,+,(GCC)n,Simple_repeat,Simple_repeat,1,40,0,77141538,77141578:Enriched
chr14	77142137	77142362	chr14,77142137,77142362,+,MIR,SINE,MIR,5,241,-21,77142133,77142383:ECS
chr14	77142375	77142619	chr14,77142375,77142619,-,MIRb,SINE,MIR,-1,267,9,77142374,77142627:ECS
chr14	78744535	78744654	chr14,78744535,78744654,-,MIRc,SINE,MIR,-29,179,63,78744506,78744716:SameSense
chr14	79632278	79632341	chr14,79631286,79632341,+,LTR12D,LTR,ERV1,1,1131,-123,79631286,79632464:Enriched
chr14	82030106	82030244	chr14,82030037,82030244,-,MIR3,SINE,MIR,-27,203,2,82030010,82030245:ECS
chr14	85234789	85234849	chr14,85234772,85234849,+,L2c,LINE,L2,3095,3173,-214,85231678,85235063:ECS;chr14,85234772,85234849,+,L2c,LINE,L2,3095,3173,-214,85231678,85235063:ECS
chr14	85524810	85525006	chr14,85524810,85525006,-,MIRc,SINE,MIR,-49,219,27,85524761,85525032:SameSense
chr14	85934710	85934812	chr14,85934517,85934812,+,LTR12F,LTR,ERV1,237,506,-13,85934281,85934825:Enriched
chr14	86921781	86922755	chr14,86921781,86923333,-,L1MD1,LINE,L1,-1542,4995,3404,86920239,86926736:ECS;chr14,86921781,86923333,-,L1MD1,LINE,L1,-1542,4995,3404,86920239,86926736:ECS
chr14	87813478	87813680	chr14,87813478,87813718,+,MIR,SINE,MIR,19,267,-1,87813460,87813719:ECS;chr14,87813478,87813718,+,MIR,SINE,MIR,19,267,-1,87813460,87813719:PCVertebrate;chr14,87813478,87813718,+,MIR,SINE,MIR,19,267,-1,87813460,87813719:PCPlacental
chr14	87837916	87838297	chr14,87837916,87838297,+,MLT1B,LTR,ERVL-MaLR,2,389,-1,87837915,87838298:SameSense
chr14	88552087	88552211	chr14,88552087,88552211,-,MIR3,SINE,MIR,-48,160,30,88552039,88552240:ECS;chr14,88552087,88552211,-,MIR3,SINE,MIR,-48,160,30,88552039,88552240:ECS
chr14	88590152	88590651	chr14,88590152,88590651,+,L2a,LINE,L2,2699,3292,-134,88587454,88590785:ECS
chr14	88821411	88821528	chr14,88821411,88821528,-,MIR,SINE,MIR,-124,138,28,88821287,88821555:ECS
chr14	89576537	89576567	chr14,89576537,89576567,+,A-rich,Low_complexity,Low_complexity,1,30,0,89576537,89576567:PCPlacental
chr14	90384200	90384341	chr14,90384200,90384341,-,MIRb,SINE,MIR,-130,138,2,90384070,90384342:ECS
chr14	90385724	90385836	chr14,90385724,90385836,+,L2c,LINE,L2,3279,3387,0,90382446,90385836:ECS
chr14	90456174	90456222	chr14,90456174,90456222,-,L2b,LINE,L2,-38,3337,3290,90456136,90459511:ECS
chr14	90491214	90491381	chr14,90491214,90491381,+,MIR,SINE,MIR,54,230,-32,90491161,90491413:ECS
chr14	91258609	91258804	chr14,91258609,91258804,+,MIR,SINE,MIR,2,211,-57,91258608,91258861:PCPlacental;chr14,91258609,91258804,+,MIR,SINE,MIR,2,211,-57,91258608,91258861:PCVertebrate
chr14	91421021	91421173	chr14,91421021,91421173,+,MIRc,SINE,MIR,87,252,-16,91420935,91421189:SameSense
chr14	91573163	91573205	chr14,91573163,91573205,-,L2a,LINE,L2,0,3426,3383,91573163,91576587:ECS
chr14	92891588	92891626	chr14,92891588,92891626,-,L2a,LINE,L2,-10,3416,3379,92891578,92895004:ECS
chr14	92906087	92906333	chr14,92906087,92906333,+,MIRb,SINE,MIR,1,252,-16,92906087,92906349:ECS
chr14	92906505	92906619	chr14,92906505,92906619,-,MIR,SINE,MIR,-94,168,20,92906411,92906638:ECS;chr14,92906505,92906619,-,MIR,SINE,MIR,-94,168,20,92906411,92906638:ECS
chr14	92907206	92907314	chr14,92907206,92907314,+,MIRc,SINE,MIR,97,200,-68,92907110,92907382:ECS;chr14,92907206,92907314,+,MIRc,SINE,MIR,97,200,-68,92907110,92907382:ECS
chr14	93070644	93070741	chr14,93070644,93070741,+,L2b,LINE,L2,3135,3238,-137,93067510,93070878:ECS;chr14,93070644,93070741,+,L2b,LINE,L2,3135,3238,-137,93067510,93070878:ECS
chr14	93896725	93896817	chr14,93896725,93896817,+,GA-rich,Low_complexity,Low_complexity,1,94,0,93896725,93896817:ECS
chr14	93897219	93897420	chr14,93897219,93897420,+,MLT1C,LTR,ERVL-MaLR,380,588,-7,93896840,93897427:PCVertebrate
chr14	93897681	93897759	chr14,93897681,93897986,+,L1ME4b,LINE,L1,550,843,-49,93897132,93898035:ECS
chr14	93923895	93924000	chr14,93923895,93924050,-,L2a,LINE,L2,-20,3406,3199,93923875,93927248:ECS
chr14	93997999	93998038	chr14,93997878,93998038,+,MIRb,SINE,MIR,15,187,-81,93997864,93998119:ECS
chr14	94464597	94464682	chr14,94464597,94464682,+,MIR3,SINE,MIR,103,193,-15,94464495,94464697:ECS
chr14	95332645	95332784	chr14,95332632,95332804,-,L2a,LINE,L2,-5,3421,3224,95332627,95336027:ECS;chr14,95332632,95332804,-,L2a,LINE,L2,-5,3421,3224,95332627,95336027:ECS
chr14	95334294	95334391	chr14,95334294,95334391,+,MIRb,SINE,MIR,35,150,-118,95334260,95334509:ECS;chr14,95334294,95334391,+,MIRb,SINE,MIR,35,150,-118,95334260,95334509:ECS
chr14	95335147	95335275	chr14,95335147,95335275,-,MIRb,SINE,MIR,-135,133,4,95335012,95335278:ECS;chr14,95335147,95335275,-,MIRb,SINE,MIR,-135,133,4,95335012,95335278:ECS
chr14	95533945	95534006	chr14,95533945,95534006,+,L2b,LINE,L2,3314,3375,0,95530632,95534006:ECS;chr14,95533945,95534006,+,L2b,LINE,L2,3314,3375,0,95530632,95534006:ECS
chr14	95577807	95577873	chr14,95577807,95577873,-,MIRb,SINE,MIR,-8,260,195,95577799,95578067:ECS
chr14	95577932	95577946	chr14,95577932,95577946,-,MIRb,SINE,MIR,-76,192,181,95577856,95578126:ECS
chr14	95581877	95581956	chr14,95581877,95582039,+,L2b,LINE,L2,3189,3371,-4,95578689,95582043:ECS
chr14	95639953	95640088	chr14,95639903,95640088,-,MIR3,SINE,MIR,-24,184,5,95639879,95640092:ECS;chr14,95639903,95640088,-,MIR3,SINE,MIR,-24,184,5,95639879,95640092:ECS
chr14	95642336	95642444	chr14,95642336,95642444,+,L2b,LINE,L2,3311,3426,0,95639026,95642444:ECS
chr14	95671331	95671448	chr14,95670726,95671448,+,L2a,LINE,L2,2574,3425,-1,95668153,95671449:ECS
chr14	95672690	95672755	chr14,95672690,95672755,-,L2c,LINE,L2,-17,3370,3302,95672673,95676056:ECS
chr14	95755439	95755574	chr14,95755439,95755574,-,MIR,SINE,MIR,-131,137,10,95755308,95755583:ECS
chr14	95895811	95895943	chr14,95895652,95896054,+,L2a,LINE,L2,2916,3426,0,95892737,95896054:ECS
chr14	95925075	95925286	chr14,95925075,95925286,-,MIRb,SINE,MIR,-23,245,31,95925052,95925316:ECS
chr14	96087499	96087670	chr14,96087499,96087670,-,MIR3,SINE,MIR,-33,175,2,96087466,96087671:ECS
chr14	96089277	96089496	chr14,96089277,96089496,-,MIRb,SINE,MIR,-32,236,1,96089245,96089496:ECS
chr14	96091001	96091198	chr14,96091001,96091198,-,MIRb,SINE,MIR,-63,205,1,96090938,96091198:ECS;chr14,96091001,96091198,-,MIRb,SINE,MIR,-63,205,1,96090938,96091198:ECS
chr14	96931467	96931538	chr14,96931467,96931538,-,L2c,LINE,L2,0,3387,3300,96931467,96934837:ECS;chr14,96931467,96931538,-,L2c,LINE,L2,0,3387,3300,96931467,96934837:ECS
chr14	96992865	96992949	chr14,96992865,96992949,+,MIR3,SINE,MIR,69,152,-78,96992797,96993027:ECS;chr14,96992865,96992949,+,MIR3,SINE,MIR,69,152,-78,96992797,96993027:ECS
chr14	96994307	96994475	chr14,96994307,96994475,+,MIRb,SINE,MIR,7,156,-112,96994301,96994587:ECS
chr14	96994751	96995073	chr14,96994751,96995073,-,L2c,LINE,L2,0,3387,3023,96994751,96998095:ECS;chr14,96994751,96995073,-,L2c,LINE,L2,0,3387,3023,96994751,96998095:ECS
chr14	96995277	96995466	chr14,96995277,96995466,+,MIRb,SINE,MIR,48,252,-16,96995230,96995482:ECS;chr14,96995277,96995466,+,MIRb,SINE,MIR,48,252,-16,96995230,96995482:ECS
chr14	97116355	97116444	chr14,97116168,97116444,-,L2b,LINE,L2,0,3375,3102,97116168,97119545:ECS
chr14	97461923	97462332	chr14,97461923,97462390,+,MLT1H1,LTR,ERVL-MaLR,4,586,-9,97461920,97462399:PCVertebrate;chr14,97461923,97462390,+,MLT1H1,LTR,ERVL-MaLR,4,586,-9,97461920,97462399:PCPlacental
chr14	97646063	97646195	chr14,97646063,97646195,+,MIRb,SINE,MIR,103,253,-9,97645961,97646204:ECS
chr14	97925906	97926143	chr14,97925906,97926143,+,L2c,LINE,L2,3147,3387,0,97922760,97926143:ECS;chr14,97925906,97926143,+,L2c,LINE,L2,3147,3387,0,97922760,97926143:ECS;chr14,97925906,97926143,+,L2c,LINE,L2,3147,3387,0,97922760,97926143:ECS
chr14	98925552	98925678	chr14,98925552,98925678,+,MIR3,SINE,MIR,30,154,-54,98925523,98925732:ECS
chr14	98925876	98926085	chr14,98925876,98926085,+,MIR3,SINE,MIR,5,207,-1,98925872,98926086:ECS
chr14	98927606	98927805	chr14,98927606,98927823,-,MIRb,SINE,MIR,-16,252,20,98927590,98927842:ECS
chr14	99158416	99158546	chr14,99158390,99158564,-,MIR,SINE,MIR,-41,221,31,99158349,99158594:ECS
chr14	99625256	99625393	chr14,99625256,99625393,-,MIR,SINE,MIR,-118,144,2,99625138,99625394:ECS;chr14,99625256,99625393,-,MIR,SINE,MIR,-118,144,2,99625138,99625394:ECS
chr14	99691460	99691660	chr14,99691460,99691660,-,MIRc,SINE,MIR,-32,236,22,99691428,99691681:ECS;chr14,99691460,99691660,-,MIRc,SINE,MIR,-32,236,22,99691428,99691681:SameSense;chr14,99691460,99691660,-,MIRc,SINE,MIR,-32,236,22,99691428,99691681:ECS
chr14	100406599	100406624	chr14,100406585,100406624,-,MIR,SINE,MIR,-166,96,58,100406419,100406681:ECS;chr14,100406585,100406624,-,MIR,SINE,MIR,-166,96,58,100406419,100406681:ECS
chr14	100406705	100406763	chr14,100406705,100406803,+,L2c,LINE,L2,3281,3387,0,100403425,100406803:ECS;chr14,100406705,100406803,+,L2c,LINE,L2,3281,3387,0,100403425,100406803:ECS;chr14,100406705,100406803,+,L2c,LINE,L2,3281,3387,0,100403425,100406803:ECS
chr14	100587907	100587943	chr14,100587907,100587943,-,MIRc,SINE,MIR,-122,146,111,100587785,100588053:SameSense
chr14	100589295	100589326	chr14,100589295,100589331,+,G-rich,Low_complexity,Low_complexity,1,36,0,100589295,100589331:Enriched
chr14	100657968	100658105	chr14,100657968,100658284,-,L2c,LINE,L2,0,3387,3024,100657968,100661307:ECS
chr14	100663241	100663278	chr14,100663241,100663423,-,MIR,SINE,MIR,-4,258,74,100663237,100663496:ECS
chr14	100663369	100663423	chr14,100663241,100663423,-,MIR,SINE,MIR,-4,258,74,100663237,100663496:ECS;chr14,100663241,100663423,-,MIR,SINE,MIR,-4,258,74,100663237,100663496:ECS
chr14	100667290	100667372	chr14,100667290,100667372,-,MIRb,SINE,MIR,-90,178,96,100667200,100667467:ECS
chr14	100669322	100669446	chr14,100669322,100669472,-,L2c,LINE,L2,-214,3173,3014,100669108,100672485:ECS
chr14	100671574	100671784	chr14,100671574,100671694,+,MIR3,SINE,MIR,81,195,-13,100671494,100671707:ECS;chr14,100671574,100671694,+,MIR3,SINE,MIR,81,195,-13,100671494,100671707:ECS;chr14,100671679,100671784,-,MIRb,SINE,MIR,-7,261,154,100671672,100671937:ECS;chr14,100671679,100671784,-,MIRb,SINE,MIR,-7,261,154,100671672,100671937:ECS
chr14	100671793	100672143	chr14,100671793,100672143,-,L2a,LINE,L2,-11,3415,3025,100671782,100675167:ECS
chr14	100676427	100676548	chr14,100676427,100676605,+,L2b,LINE,L2,3088,3259,-116,100673340,100676721:ECS
chr14	100829465	100829639	chr14,100829465,100829630,+,MIRb,SINE,MIR,82,254,-14,100829384,100829644:PCPrimate;chr14,100829596,100829639,+,L2b,LINE,L2,3324,3366,-9,100826273,100829648:PCPlacental;chr14,100829596,100829639,+,L2b,LINE,L2,3324,3366,-9,100826273,100829648:PCPlacental;chr14,100829596,100829639,+,L2b,LINE,L2,3324,3366,-9,100826273,100829648:PCVertebrate;chr14,100829596,100829639,+,L2b,LINE,L2,3324,3366,-9,1008262…
chr14	100830216	100830344	chr14,100830216,100830344,+,MIRc,SINE,MIR,34,155,-113,100830183,100830457:SameSense;chr14,100830216,100830344,+,MIRc,SINE,MIR,34,155,-113,100830183,100830457:ECS
chr14	100830384	100830484	chr14,100830384,100830484,+,MIRc,SINE,MIR,156,248,-20,100830229,100830504:SameSense
chr14	100830607	100830697	chr14,100830607,100830697,-,L2c,LINE,L2,-4,3383,3305,100830603,100834001:ECS;chr14,100830607,100830697,-,L2c,LINE,L2,-4,3383,3305,100830603,100834001:ECS
chr14	100831360	100831580	chr14,100831360,100831580,+,L2b,LINE,L2,1817,2050,-1369,100829544,100832949:PCPlacental;chr14,100831360,100831580,+,L2b,LINE,L2,1817,2050,-1369,100829544,100832949:PCPlacental;chr14,100831360,100831580,+,L2b,LINE,L2,1817,2050,-1369,100829544,100832949:PCVertebrate;chr14,100831360,100831580,+,L2b,LINE,L2,1817,2050,-1369,100829544,100832949:PCVertebrate;chr14,100831360,100831580,+,L2b,LINE,L2,1817,…
chr14	100831770	100831895	chr14,100831770,100831895,+,MIRb,SINE,MIR,41,174,-94,100831730,100831989:ECS
chr14	100834648	100834738	chr14,100834648,100834738,+,L2b,LINE,L2,3282,3368,-7,100831367,100834745:PCPlacental;chr14,100834648,100834738,+,L2b,LINE,L2,3282,3368,-7,100831367,100834745:PCPlacental;chr14,100834648,100834738,+,L2b,LINE,L2,3282,3368,-7,100831367,100834745:PCVertebrate;chr14,100834648,100834738,+,L2b,LINE,L2,3282,3368,-7,100831367,100834745:PCVertebrate;chr14,100834648,100834738,+,L2b,LINE,L2,3282,3368,-7,1008…
chr14	100849758	100849799	chr14,100849758,100849804,+,A-rich,Low_complexity,Low_complexity,1,48,0,100849758,100849804:PCPrimate
chr14	100857301	100857381	chr14,100857301,100857381,+,MIRb,SINE,MIR,110,186,-82,100857192,100857463:ECS;chr14,100857301,100857381,+,MIRb,SINE,MIR,110,186,-82,100857192,100857463:ECS
chr14	100858050	100858141	chr14,100858050,100858141,-,MIRb,SINE,MIR,-155,113,14,100857895,100858154:ECS;chr14,100858050,100858141,-,MIRb,SINE,MIR,-155,113,14,100857895,100858154:ECS
chr14	100859743	100859802	chr14,100859743,100859802,+,MIRc,SINE,MIR,98,154,-114,100859646,100859916:SameSense;chr14,100859743,100859802,+,MIRc,SINE,MIR,98,154,-114,100859646,100859916:ECS
chr14	100859882	100860045	chr14,100859882,100860045,+,MIRb,SINE,MIR,51,246,-22,100859832,100860067:ECS;chr14,100859882,100860045,+,MIRb,SINE,MIR,51,246,-22,100859832,100860067:ECS
chr14	100860811	100861006	chr14,100860811,100861006,+,MIRb,SINE,MIR,33,254,-14,100860779,100861020:PCPrimate;chr14,100860811,100861006,+,MIRb,SINE,MIR,33,254,-14,100860779,100861020:PCPrimate
chr14	100910233	100910300	chr14,100910200,100910300,+,MIRc,SINE,MIR,148,234,-34,100910053,100910334:ECS
chr14	100959923	100960199	chr14,100959923,100960204,+,AluSp,SINE,Alu,21,313,0,100959903,100960204:PCVertebrate
chr14	101070442	101070490	chr14,101070425,101070490,+,L2c,LINE,L2,3323,3387,0,101067103,101070490:ECS
chr14	101070833	101071067	chr14,101070833,101070882,+,L2c,LINE,L2,3115,3162,-225,101067719,101071107:ECS;chr14,101070851,101071067,+,L2b,LINE,L2,3129,3364,-11,101067723,101071078:ECS;chr14,101070851,101071067,+,L2b,LINE,L2,3129,3364,-11,101067723,101071078:ECS
chr14	101074042	101074108	chr14,101074042,101074108,+,MIRc,SINE,MIR,31,96,-172,101074012,101074280:ECS
chr14	101277046	101277223	chr14,101277046,101277223,+,L1ME1,LINE,L1,5,185,-6448,101277042,101283671:ECS
chr14	101277232	101278318	chr14,101277232,101278661,+,L1ME1,LINE,L1,74,1636,-4997,101277159,101283658:ECS
chr14	101552827	101552972	chr14,101552827,101552972,-,MIRb,SINE,MIR,-83,185,39,101552744,101553010:ECS
chr14	101559856	101559896	chr14,101559856,101559896,+,(CGG)n,Simple_repeat,Simple_repeat,1,42,0,101559856,101559896:Enriched
chr14	101628984	101628994	chr14,101628884,101628994,-,MIRb,SINE,MIR,-113,155,40,101628771,101629033:ECS
chr14	101629064	101629306	chr14,101629064,101629306,-,MIRc,SINE,MIR,-2,266,2,101629062,101629307:SameSense;chr14,101629064,101629306,-,MIRc,SINE,MIR,-2,266,2,101629062,101629307:ECS;chr14,101629064,101629306,-,MIRc,SINE,MIR,-2,266,2,101629062,101629307:ECS
chr14	101731935	101731976	chr14,101731935,101732011,+,MIRb,SINE,MIR,13,89,-179,101731923,101732190:ECS
chr14	101732236	101732251	chr14,101732202,101732251,+,MIRb,SINE,MIR,141,189,-79,101732062,101732330:ECS
chr14	101949312	101949425	chr14,101949312,101949661,-,L2a,LINE,L2,-3,3423,2989,101949309,101952649:ECS
chr14	102937111	102937177	chr14,102937111,102937314,+,L1MC4,LINE,L1,7413,7617,-425,102929699,102937739:ECS
chr14	103122768	103122866	chr14,103122768,103122866,+,MIRb,SINE,MIR,20,122,-146,103122749,103123012:ECS
chr14	103854296	103854429	chr14,103854276,103854429,-,L2a,LINE,L2,-32,3394,3229,103854244,103857657:ECS;chr14,103854276,103854429,-,L2a,LINE,L2,-32,3394,3229,103854244,103857657:ECS;chr14,103854276,103854429,-,L2a,LINE,L2,-32,3394,3229,103854244,103857657:ECS
chr14	103856240	103856309	chr14,103856240,103856309,-,MIRc,SINE,MIR,-141,127,52,103856099,103856360:ECS
chr14	104690655	104690739	chr14,104690655,104690753,+,MIR3,SINE,MIR,57,155,-53,104690599,104690806:ECS;chr14,104690655,104690753,+,MIR3,SINE,MIR,57,155,-53,104690599,104690806:ECS
chr14	104844449	104844526	chr14,104844449,104844526,-,MIRb,SINE,MIR,-124,144,65,104844325,104844590:ECS;chr14,104844449,104844526,-,MIRb,SINE,MIR,-124,144,65,104844325,104844590:ECS
chr14	105098473	105098573	chr14,105098193,105098700,-,L1MD,LINE,L1,-1719,4427,3888,105096474,105102587:ECS
chr14	106494448	106494906	chr14,106494448,106494906,+,L1PA16,LINE,L1,5367,5826,-340,106489082,106495246:SameSense
chr15	20141794	20144713	chr15,20141433,20144713,+,G-rich,Low_complexity,Low_complexity,1,3520,0,20141433,20144713:Enriched
chr15	20144796	20144963	chr15,20144796,20144963,-,REP522,Satellite,telo,-592,185,1,20144204,20144963:Enriched;chr15,20144796,20144963,-,REP522,Satellite,telo,-592,185,1,20144204,20144963:Enriched
chr15	20145507	20145984	chr15,20145507,20145984,-,REP522,Satellite,telo,-148,1669,1155,20145359,20147138:Enriched;chr15,20145507,20145984,-,REP522,Satellite,telo,-148,1669,1155,20145359,20147138:Enriched
chr15	20147702	20147758	chr15,20147275,20147758,-,REP522,Satellite,telo,0,1817,1297,20147275,20149054:Enriched
chr15	20662205	20662263	chr15,20662205,20662263,+,A-rich,Low_complexity,Low_complexity,1,62,0,20662205,20662263:PCVertebrate;chr15,20662205,20662263,+,A-rich,Low_complexity,Low_complexity,1,62,0,20662205,20662263:PCPlacental
chr15	20663015	20663067	chr15,20663015,20663067,+,A-rich,Low_complexity,Low_complexity,1,50,0,20663015,20663067:PCVertebrate;chr15,20663015,20663067,+,A-rich,Low_complexity,Low_complexity,1,50,0,20663015,20663067:PCPlacental
chr15	20756055	20756072	chr15,20756055,20756072,+,(CCG)n,Simple_repeat,Simple_repeat,1,17,0,20756055,20756072:Enriched
chr15	20940438	20940766	chr15,20939505,20942010,-,REP522,Satellite,telo,-203,2450,1,20939302,20942010:Enriched
chr15	21127698	21127991	chr15,21127404,21128336,-,MER49,LTR,ERV1,-2,921,5,21127402,21128340:Enriched
chr15	21148334	21151253	chr15,21147973,21151253,+,G-rich,Low_complexity,Low_complexity,1,3518,0,21147973,21151253:Enriched
chr15	21151336	21151503	chr15,21151336,21151503,-,REP522,Satellite,telo,-592,185,1,21150744,21151503:Enriched
chr15	21152047	21152524	chr15,21152047,21152524,-,REP522,Satellite,telo,-148,1669,1155,21151899,21153678:Enriched
chr15	21325113	21325130	chr15,21325113,21325130,+,(CCG)n,Simple_repeat,Simple_repeat,1,17,0,21325113,21325130:Enriched
chr15	24851549	24851611	chr15,24851549,24851611,+,G-rich,Low_complexity,Low_complexity,1,65,0,24851549,24851611:Enriched
chr15	25032433	25032891	chr15,25032433,25032891,-,L1MEf,LINE,L1,-5525,569,34,25026908,25032924:ECS;chr15,25032433,25032891,-,L1MEf,LINE,L1,-5525,569,34,25026908,25032924:ECS
chr15	26050572	26050729	chr15,26050572,26050729,-,MIRb,SINE,MIR,-13,255,93,26050559,26050821:ECS
chr15	26051667	26051828	chr15,26051667,26051828,-,L2b,LINE,L2,-7,3380,3227,26051660,26055054:ECS
chr15	26051944	26052072	chr15,26051944,26052072,-,MIR,SINE,MIR,-43,219,88,26051901,26052159:ECS;chr15,26051944,26052072,-,MIR,SINE,MIR,-43,219,88,26051901,26052159:ECS
chr15	27157615	27157693	chr15,27157568,27157693,+,MIRc,SINE,MIR,30,170,-98,27157539,27157791:ECS
chr15	27365339	27365704	chr15,27365339,27365704,-,L1MC4,LINE,L1,-358,7684,7300,27364981,27373003:ECS
chr15	29610021	29610131	chr15,29610021,29610131,-,L2b,LINE,L2,0,3375,3244,29610021,29613374:ECS
chr15	30210894	30211362	chr15,30210894,30211362,+,L2a,LINE,L2,2942,3426,0,30207953,30211362:ECS
chr15	30211729	30211773	chr15,30211729,30211773,+,GA-rich,Low_complexity,Low_complexity,7,50,0,30211723,30211773:ECS
chr15	32717843	32717922	chr15,32717843,32717922,+,G-rich,Low_complexity,Low_complexity,1,79,0,32717843,32717922:Enriched
chr15	33303781	33303883	chr15,33303781,33303883,+,MIR3,SINE,MIR,29,148,-60,33303753,33303943:ECS
chr15	34811640	34811810	chr15,34811640,34811810,+,MIR,SINE,MIR,2,177,-85,34811639,34811895:ECS;chr15,34811640,34811810,+,MIR,SINE,MIR,2,177,-85,34811639,34811895:ECS;chr15,34811640,34811810,+,MIR,SINE,MIR,2,177,-85,34811639,34811895:PCPlacental;chr15,34811640,34811810,+,MIR,SINE,MIR,2,177,-85,34811639,34811895:PCVertebrate;chr15,34811640,34811810,+,MIR,SINE,MIR,2,177,-85,34811639,34811895:ECS
chr15	34812120	34812325	chr15,34812120,34812325,-,MIR,SINE,MIR,-41,221,3,34812079,34812327:ECS;chr15,34812120,34812325,-,MIR,SINE,MIR,-41,221,3,34812079,34812327:ECS
chr15	35858252	35858290	chr15,35858252,35858290,+,(TA)n,Simple_repeat,Simple_repeat,1,38,0,35858252,35858290:PCPrimate;chr15,35858252,35858290,+,(TA)n,Simple_repeat,Simple_repeat,1,38,0,35858252,35858290:PCPlacental
chr15	36046221	36046285	chr15,36046221,36046335,+,MIR3,SINE,MIR,24,147,-61,36046198,36046396:ECS
chr15	36342765	36342857	chr15,36342765,36342857,+,L1MEf,LINE,L1,381,474,-5949,36342385,36348806:ECS;chr15,36342765,36342857,+,L1MEf,LINE,L1,381,474,-5949,36342385,36348806:ECS
chr15	36342945	36344166	chr15,36342945,36344311,+,L1MEf,LINE,L1,954,2516,-4521,36341992,36348832:ECS;chr15,36342945,36344311,+,L1MEf,LINE,L1,954,2516,-4521,36341992,36348832:ECS
chr15	36440047	36440470	chr15,36440047,36440470,-,LTR78,LTR,ERV1,-16,1280,832,36440031,36441301:SameSense
chr15	37099804	37099848	chr15,37099804,37099848,+,A-rich,Low_complexity,Low_complexity,1,44,0,37099804,37099848:PCPrimate;chr15,37099804,37099848,+,A-rich,Low_complexity,Low_complexity,1,44,0,37099804,37099848:PCPlacental;chr15,37099804,37099848,+,A-rich,Low_complexity,Low_complexity,1,44,0,37099804,37099848:PCVertebrate;chr15,37099804,37099848,+,A-rich,Low_complexity,Low_complexity,1,44,0,37099804,37099848:PCVertebrate…
chr15	37365027	37365118	chr15,37364707,37365118,-,L1MC3,LINE,L1,0,7785,7361,37364707,37372478:PCVertebrate;chr15,37364707,37365118,-,L1MC3,LINE,L1,0,7785,7361,37364707,37372478:PCPlacental
chr15	38072159	38072257	chr15,38072159,38072257,-,MIRc,SINE,MIR,-112,156,64,38072047,38072320:SameSense;chr15,38072159,38072257,-,MIRc,SINE,MIR,-112,156,64,38072047,38072320:ECS
chr15	38756641	38756764	chr15,38756641,38756843,+,MIRb,SINE,MIR,8,240,-28,38756634,38756871:ECS
chr15	38851603	38852558	chr15,38851603,38852558,-,L1PA5,LINE,L1,0,6154,5197,38851603,38857754:SameSense
chr15	39479264	39479378	chr15,39479264,39479414,+,MIR3,SINE,MIR,1,152,-78,39479264,39479492:ECS
chr15	39512556	39512639	chr15,39512556,39512998,-,LTR33,LTR,ERVL,0,515,1,39512556,39512998:PCPrimate
chr15	39514075	39514165	chr15,39513906,39514165,-,MIR,SINE,MIR,-4,258,2,39513902,39514166:PCVertebrate;chr15,39513906,39514165,-,MIR,SINE,MIR,-4,258,2,39513902,39514166:PCPlacental
chr15	39586994	39587233	chr15,39586994,39587233,+,L1MA9,LINE,L1,6055,6312,0,39580940,39587233:SameSense
chr15	39782996	39783199	chr15,39782996,39783199,+,MIRc,SINE,MIR,31,249,-19,39782966,39783218:SameSense
chr15	39784784	39784983	chr15,39784784,39784983,+,L2a,LINE,L2,3002,3230,-196,39781783,39785179:ECS
chr15	40045961	40046069	chr15,40045950,40046105,+,MIRb,SINE,MIR,56,217,-51,40045895,40046156:ECS
chr15	40371825	40372002	chr15,40371745,40372002,-,L2c,LINE,L2,-10,3377,3110,40371735,40375111:ECS;chr15,40371745,40372002,-,L2c,LINE,L2,-10,3377,3110,40371735,40375111:ECS
chr15	40372045	40372122	chr15,40372045,40372263,-,Charlie15a,DNA,hAT-Charlie,0,224,1,40372045,40372263:PCPlacental;chr15,40372045,40372263,-,Charlie15a,DNA,hAT-Charlie,0,224,1,40372045,40372263:PCVertebrate
chr15	40999280	40999420	chr15,40999280,40999420,+,MIRb,SINE,MIR,93,236,-32,40999188,40999452:ECS;chr15,40999280,40999420,+,MIRb,SINE,MIR,93,236,-32,40999188,40999452:ECS;chr15,40999280,40999420,+,MIRb,SINE,MIR,93,236,-32,40999188,40999452:PCPrimate
chr15	41300508	41300536	chr15,41300508,41300536,+,(AT)n,Simple_repeat,Simple_repeat,1,28,0,41300508,41300536:PCPrimate;chr15,41300508,41300536,+,(AT)n,Simple_repeat,Simple_repeat,1,28,0,41300508,41300536:PCPlacental
chr15	41302213	41302521	chr15,41302213,41302521,+,AluSc,SINE,Alu,1,307,-2,41302213,41302523:PCVertebrate
chr15	41997306	41997526	chr15,41997306,41997526,+,MIRb,SINE,MIR,22,260,-8,41997285,41997534:ECS
chr15	42009832	42009901	chr15,42009763,42009901,+,L2c,LINE,L2,3038,3184,-203,42006726,42010104:ECS;chr15,42009763,42009901,+,L2c,LINE,L2,3038,3184,-203,42006726,42010104:ECS
chr15	45379476	45379691	chr15,45379476,45379691,+,MIRc,SINE,MIR,1,232,-36,45379476,45379727:SameSense
chr15	48189037	48189051	chr15,48188968,48189051,+,L2c,LINE,L2,3265,3352,-23,48185704,48189074:ECS
chr15	48328561	48328739	chr15,48328561,48328739,+,MIR,SINE,MIR,9,192,-70,48328553,48328809:ECS
chr15	48729554	48729834	chr15,48729554,48729834,+,L1MC4,LINE,L1,7744,7983,-59,48721811,48729893:ECS;chr15,48729554,48729834,+,L1MC4,LINE,L1,7744,7983,-59,48721811,48729893:ECS
chr15	50362877	50362982	chr15,50362877,50362982,-,MIRb,SINE,MIR,-14,254,139,50362863,50363120:ECS
chr15	52018876	52018942	chr15,52018876,52018942,+,L2c,LINE,L2,3306,3371,-16,52015571,52018958:ECS
chr15	52033768	52033961	chr15,52033768,52033961,-,L1MEf,LINE,L1,-4753,2797,2656,52029015,52036616:ECS
chr15	52180116	52180244	chr15,52180116,52180244,-,MIRb,SINE,MIR,-99,169,42,52180017,52180285:ECS
chr15	55176467	55176521	chr15,55176467,55176521,+,L2a,LINE,L2,3373,3426,0,55173095,55176521:ECS
chr15	56409796	56410096	chr15,56409796,56410096,+,L2a,LINE,L2,3101,3425,-1,56406696,56410097:ECS
chr15	56447147	56447649	chr15,56447147,56447649,-,L1MEg,LINE,L1,-1328,4818,4266,56445819,56451914:PCVertebrate
chr15	57305438	57305489	chr15,57305438,57305489,+,L2a,LINE,L2,3371,3421,-5,57302068,57305494:ECS
chr15	58864739	58864783	chr15,58864734,58864783,-,MIR,SINE,MIR,-159,103,55,58864575,58864837:PCVertebrate
chr15	58889987	58890037	chr15,58889987,58890037,-,MIR3,SINE,MIR,-132,76,24,58889855,58890060:ECS;chr15,58889987,58890037,-,MIR3,SINE,MIR,-132,76,24,58889855,58890060:ECS
chr15	59121073	59121321	chr15,59121073,59121321,+,L1MC4,LINE,L1,7781,8040,-2,59113293,59121323:ECS
chr15	59689361	59689412	chr15,59689361,59689412,+,(GGC)n,Simple_repeat,Simple_repeat,1,53,0,59689361,59689412:Enriched
chr15	61213784	61213854	chr15,61213778,61213854,+,L2b,LINE,L2,3296,3372,-3,61210483,61213857:ECS;chr15,61213778,61213854,+,L2b,LINE,L2,3296,3372,-3,61210483,61213857:PCPlacental;chr15,61213778,61213854,+,L2b,LINE,L2,3296,3372,-3,61210483,61213857:PCVertebrate
chr15	62277434	62277545	chr15,62277434,62277545,-,MIRb,SINE,MIR,-113,155,42,62277321,62277586:ECS
chr15	62278199	62278365	chr15,62278199,62278387,+,MIRb,SINE,MIR,1,191,-77,62278199,62278464:ECS
chr15	63431124	63431342	chr15,63431124,63431366,+,MIRb,SINE,MIR,25,260,-8,63431100,63431374:ECS;chr15,63431124,63431366,+,MIRb,SINE,MIR,25,260,-8,63431100,63431374:ECS
chr15	63456408	63456542	chr15,63456408,63456542,+,MIR3,SINE,MIR,25,165,-43,63456384,63456585:ECS;chr15,63456408,63456542,+,MIR3,SINE,MIR,25,165,-43,63456384,63456585:ECS
chr15	63469159	63469203	chr15,63469113,63469293,+,MIRb,SINE,MIR,41,254,-14,63469073,63469307:ECS
chr15	63502166	63502301	chr15,63502166,63502301,-,L2b,LINE,L2,-2,3424,3220,63502164,63505520:PCVertebrate;chr15,63502166,63502301,-,L2b,LINE,L2,-2,3424,3220,63502164,63505520:PCPlacental;chr15,63502166,63502301,-,L2b,LINE,L2,-2,3424,3220,63502164,63505520:PCPlacental;chr15,63502166,63502301,-,L2b,LINE,L2,-2,3424,3220,63502164,63505520:PCVertebrate
chr15	63502862	63503083	chr15,63502862,63503092,-,MIRb,SINE,MIR,-4,264,7,63502858,63503098:ECS
chr15	63929766	63929838	chr15,63929766,63929984,+,MIRc,SINE,MIR,25,258,-10,63929742,63929994:ECS
chr15	66490178	66490406	chr15,66490178,66490406,-,MIRc,SINE,MIR,-34,234,9,66490144,66490414:SameSense;chr15,66490178,66490406,-,MIRc,SINE,MIR,-34,234,9,66490144,66490414:ECS;chr15,66490178,66490406,-,MIRc,SINE,MIR,-34,234,9,66490144,66490414:ECS
chr15	66685588	66685777	chr15,66685588,66685777,+,MIRc,SINE,MIR,10,208,-60,66685579,66685837:SameSense
chr15	66740464	66740682	chr15,66740464,66740682,+,MIR,SINE,MIR,40,259,-3,66740425,66740685:PCPlacental;chr15,66740464,66740682,+,MIR,SINE,MIR,40,259,-3,66740425,66740685:PCVertebrate
chr15	66861108	66861142	chr15,66861108,66861142,+,GA-rich,Low_complexity,Low_complexity,1,34,0,66861108,66861142:ECS
chr15	66861981	66862164	chr15,66861981,66862164,-,MIR3,SINE,MIR,-15,193,2,66861966,66862165:ECS
chr15	66864188	66864339	chr15,66864188,66864339,-,MIRc,SINE,MIR,-117,151,1,66864071,66864339:ECS
chr15	66865384	66865511	chr15,66865384,66865511,+,MIRc,SINE,MIR,54,183,-85,66865331,66865596:SameSense
chr15	66987486	66987630	chr15,66987486,66987630,-,MLT1K,LTR,ERVL-MaLR,-44,551,403,66987442,66988032:PCPlacental;chr15,66987486,66987630,-,MLT1K,LTR,ERVL-MaLR,-44,551,403,66987442,66988032:PCVertebrate
chr15	67405441	67405691	chr15,67405441,67405691,-,MIRb,SINE,MIR,-22,246,21,67405419,67405711:ECS
chr15	67421209	67421284	chr15,67421035,67421284,-,MIRb,SINE,MIR,-6,262,5,67421029,67421288:ECS
chr15	68267792	68268162	chr15,68267736,68268162,-,MLT1J2,LTR,ERVL-MaLR,0,448,9,68267736,68268170:PCPrimate
chr15	69037549	69038186	chr15,69037456,69038186,-,L2b,LINE,L2,-2,3373,2531,69037454,69040716:ECS;chr15,69037456,69038186,-,L2b,LINE,L2,-2,3373,2531,69037454,69040716:ECS
chr15	69038267	69038369	chr15,69038267,69038471,+,MIR,SINE,MIR,29,247,-21,69038239,69038492:ECS
chr15	69095155	69095751	chr15,69095155,69095751,+,L2c,LINE,L2,2618,3247,-140,69092538,69095891:ECS;chr15,69095155,69095751,+,L2c,LINE,L2,2618,3247,-140,69092538,69095891:ECS;chr15,69095155,69095751,+,L2c,LINE,L2,2618,3247,-140,69092538,69095891:ECS
chr15	69295198	69295268	chr15,69295198,69295268,+,MIRc,SINE,MIR,180,253,-15,69295019,69295283:SameSense
chr15	69296377	69296551	chr15,69296377,69296551,-,MIRc,SINE,MIR,0,268,90,69296377,69296640:ECS;chr15,69296377,69296551,-,MIRc,SINE,MIR,0,268,90,69296377,69296640:SameSense
chr15	69297564	69297653	chr15,69297564,69297653,-,MIRc,SINE,MIR,-43,225,134,69297521,69297786:SameSense;chr15,69297564,69297653,-,MIRc,SINE,MIR,-43,225,134,69297521,69297786:ECS
chr15	69297941	69298073	chr15,69297941,69298073,-,MIR3,SINE,MIR,-42,166,16,69297899,69298088:ECS
chr15	69468333	69468393	chr15,69468333,69468401,+,MIR3,SINE,MIR,81,148,-60,69468253,69468461:ECS
chr15	69612164	69612234	chr15,69612164,69612234,-,MIRc,SINE,MIR,-144,124,47,69612020,69612280:ECS
chr15	69671740	69671813	chr15,69671430,69671813,+,L2c,LINE,L2,2950,3381,-6,69668481,69671819:ECS
chr15	69820756	69820851	chr15,69820732,69820851,-,MIRb,SINE,MIR,-25,243,115,69820707,69820965:ECS
chr15	69843102	69843120	chr15,69843102,69843541,-,L2b,LINE,L2,-14,3361,2923,69843088,69846463:ECS
chr15	71185766	71185940	chr15,71185766,71185940,-,L2c,LINE,L2,-20,3367,3182,71185746,71189121:ECS
chr15	71185959	71186101	chr15,71185959,71186101,-,MIRb,SINE,MIR,-8,260,117,71185951,71186217:ECS
chr15	72345944	72346048	chr15,72345944,72346048,+,MIRc,SINE,MIR,84,194,-74,72345861,72346122:ECS;chr15,72345944,72346048,+,MIRc,SINE,MIR,84,194,-74,72345861,72346122:SameSense
chr15	72350795	72351022	chr15,72350795,72351022,-,MIRc,SINE,MIR,-33,235,14,72350762,72351035:ECS;chr15,72350795,72351022,-,MIRc,SINE,MIR,-33,235,14,72350762,72351035:ECS
chr15	72474866	72474896	chr15,72474866,72474896,+,(CGG)n,Simple_repeat,Simple_repeat,1,30,0,72474866,72474896:Enriched
chr15	73730098	73730144	chr15,73730098,73730144,-,L2c,LINE,L2,-70,3317,3269,73730028,73733412:ECS;chr15,73730098,73730144,-,L2c,LINE,L2,-70,3317,3269,73730028,73733412:ECS
chr15	73918255	73918446	chr15,73918255,73918446,-,L2a,LINE,L2,-475,2944,2740,73917780,73921185:ECS
chr15	73918729	73918894	chr15,73918729,73918894,-,MIR,SINE,MIR,-8,254,38,73918721,73918931:PCVertebrate;chr15,73918729,73918894,-,MIR,SINE,MIR,-8,254,38,73918721,73918931:PCPlacental
chr15	74126647	74126759	chr15,74126647,74126759,-,MIR,SINE,MIR,-109,159,45,74126538,74126803:ECS;chr15,74126647,74126759,-,MIR,SINE,MIR,-109,159,45,74126538,74126803:ECS
chr15	74212610	74212679	chr15,74212610,74212679,+,MIR3,SINE,MIR,34,98,-110,74212577,74212789:ECS
chr15	74301495	74301538	chr15,74301495,74301538,+,L2a,LINE,L2,3382,3425,-1,74298114,74301539:ECS
chr15	74302848	74302961	chr15,74302848,74302961,+,MIR3,SINE,MIR,60,176,-32,74302789,74302993:ECS
chr15	74304081	74304266	chr15,74304081,74304266,+,MIRc,SINE,MIR,55,246,-22,74304027,74304288:SameSense;chr15,74304081,74304266,+,MIRc,SINE,MIR,55,246,-22,74304027,74304288:ECS
chr15	74368156	74368202	chr15,74368156,74368202,-,AluSp,SINE,Alu,-36,277,232,74368120,74368433:PCVertebrate;chr15,74368156,74368202,-,AluSp,SINE,Alu,-36,277,232,74368120,74368433:PCPlacental
chr15	74370834	74371211	chr15,74370834,74371284,+,MER51E,LTR,ERV1,1,482,0,74370834,74371284:Enriched
chr15	74824673	74825013	chr15,74824673,74825013,-,L2b,LINE,L2,-88,3287,2930,74824585,74827942:ECS;chr15,74824673,74825013,-,L2b,LINE,L2,-88,3287,2930,74824585,74827942:PCPlacental;chr15,74824673,74825013,-,L2b,LINE,L2,-88,3287,2930,74824585,74827942:PCVertebrate;chr15,74824673,74825013,-,L2b,LINE,L2,-88,3287,2930,74824585,74827942:ECS
chr15	74826535	74826607	chr15,74826535,74826607,+,G-rich,Low_complexity,Low_complexity,1,76,0,74826535,74826607:Enriched
chr15	74830204	74830235	chr15,74830204,74830235,+,GA-rich,Low_complexity,Low_complexity,1,31,0,74830204,74830235:PCPrimate;chr15,74830204,74830235,+,GA-rich,Low_complexity,Low_complexity,1,31,0,74830204,74830235:PCVertebrate;chr15,74830204,74830235,+,GA-rich,Low_complexity,Low_complexity,1,31,0,74830204,74830235:PCPlacental
chr15	75346837	75347068	chr15,75346837,75347068,+,L2b,LINE,L2,2866,3093,-282,75343972,75347350:ECS
chr15	75680160	75680212	chr15,75680160,75680212,+,G-rich,Low_complexity,Low_complexity,1,53,0,75680160,75680212:Enriched
chr15	75727717	75727803	chr15,75727717,75727803,-,L2c,LINE,L2,-31,3356,3276,75727686,75731078:ECS
chr15	75759755	75759856	chr15,75759755,75759856,+,MIRc,SINE,MIR,1,105,-163,75759755,75760019:SameSense
chr15	75760034	75760129	chr15,75760034,75760129,+,MIRc,SINE,MIR,164,253,-15,75759871,75760144:SameSense
chr15	76175732	76175926	chr15,76175732,76175926,-,MIRc,SINE,MIR,-6,202,2,76175726,76175927:SameSense;chr15,76175732,76175926,-,MIRc,SINE,MIR,-6,202,2,76175726,76175927:ECS
chr15	77043680	77043837	chr15,77043398,77044101,+,L1MC4,LINE,L1,7353,8041,-1,77036046,77044102:ECS
chr15	77045077	77045160	chr15,77045077,77045369,+,L2c,LINE,L2,2429,2739,-680,77042649,77046049:ECS
chr15	77525888	77526035	chr15,77525888,77526035,-,MIR3,SINE,MIR,-39,191,25,77525849,77526059:ECS;chr15,77525888,77526035,-,MIR3,SINE,MIR,-39,191,25,77525849,77526059:ECS;chr15,77525888,77526035,-,MIR3,SINE,MIR,-39,191,25,77525849,77526059:ECS
chr15	77531334	77531422	chr15,77531334,77531422,+,MIRc,SINE,MIR,74,153,-115,77531261,77531537:ECS;chr15,77531334,77531422,+,MIRc,SINE,MIR,74,153,-115,77531261,77531537:SameSense
chr15	77532433	77532597	chr15,77532433,77532597,-,MIRb,SINE,MIR,-70,198,20,77532363,77532616:PCPrimate
chr15	77532752	77532871	chr15,77532752,77532871,-,MIRb,SINE,MIR,0,268,148,77532752,77533018:ECS
chr15	77641864	77641957	chr15,77641864,77642096,+,MIRb,SINE,MIR,6,255,-13,77641859,77642109:ECS
chr15	77652149	77652288	chr15,77652149,77652296,+,MIRc,SINE,MIR,92,268,0,77652058,77652296:ECS
chr15	77660081	77660183	chr15,77660081,77660202,+,MIRc,SINE,MIR,94,202,-60,77659988,77660262:ECS
chr15	77784847	77784889	chr15,77784847,77784889,+,MIRc,SINE,MIR,84,125,-143,77784764,77785032:ECS
chr15	77785057	77785070	chr15,77785057,77785207,+,MIRb,SINE,MIR,101,256,-12,77784957,77785219:ECS
chr15	78142096	78142209	chr15,78142096,78142209,+,L2a,LINE,L2,3311,3424,-2,78138786,78142211:ECS
chr15	78340381	78340428	chr15,78340381,78340428,+,(CCG)n,Simple_repeat,Simple_repeat,1,48,0,78340381,78340428:Enriched
chr15	78340782	78340956	chr15,78340782,78340956,+,MIR3,SINE,MIR,15,179,-29,78340768,78340985:ECS;chr15,78340782,78340956,+,MIR3,SINE,MIR,15,179,-29,78340768,78340985:ECS
chr15	78341535	78341568	chr15,78341535,78341568,+,GA-rich,Low_complexity,Low_complexity,1,33,0,78341535,78341568:ECS
chr15	78626584	78626830	chr15,78626584,78626830,+,MIRb,SINE,MIR,22,266,-2,78626563,78626832:ECS
chr15	79843693	79844440	chr15,79843693,79844440,-,L2c,LINE,L2,-30,3357,2548,79843663,79846987:ECS
chr15	79921990	79922150	chr15,79921990,79922150,-,MIR,SINE,MIR,-58,204,14,79921932,79922163:PCPlacental;chr15,79921990,79922150,-,MIR,SINE,MIR,-58,204,14,79921932,79922163:PCVertebrate
chr15	79989938	79990083	chr15,79989938,79990083,+,MIR3,SINE,MIR,32,195,-13,79989907,79990096:ECS
chr15	80200467	80200516	chr15,80200467,80200516,+,G-rich,Low_complexity,Low_complexity,1,50,0,80200467,80200516:Enriched
chr15	80264959	80265060	chr15,80264959,80265060,-,MIR3,SINE,MIR,-61,147,43,80264898,80265102:ECS;chr15,80264959,80265060,-,MIR3,SINE,MIR,-61,147,43,80264898,80265102:ECS
chr15	80265087	80265211	chr15,80265087,80265211,+,L2b,LINE,L2,3247,3373,-2,80261841,80265213:ECS;chr15,80265087,80265211,+,L2b,LINE,L2,3247,3373,-2,80261841,80265213:ECS
chr15	80555214	80555584	chr15,80555214,80555584,-,L2c,LINE,L2,-31,3356,2953,80555183,80558536:ECS;chr15,80555214,80555584,-,L2c,LINE,L2,-31,3356,2953,80555183,80558536:ECS
chr15	80556645	80556870	chr15,80556645,80556870,-,MIRb,SINE,MIR,-8,260,28,80556637,80556897:ECS;chr15,80556645,80556870,-,MIRb,SINE,MIR,-8,260,28,80556637,80556897:ECS
chr15	80992187	80992315	chr15,80992187,80992315,-,MIRc,SINE,MIR,-118,150,23,80992069,80992337:SameSense
chr15	80999878	80999981	chr15,80999878,80999995,+,MIRc,SINE,MIR,12,144,-124,80999867,81000119:ECS;chr15,80999878,80999995,+,MIRc,SINE,MIR,12,144,-124,80999867,81000119:ECS
chr15	82092169	82092264	chr15,82092169,82092264,-,MIRb,SINE,MIR,-131,137,41,82092038,82092304:ECS
chr15	82648181	82648283	chr15,82648181,82648283,+,MIR3,SINE,MIR,33,147,-61,82648149,82648344:ECS;chr15,82648181,82648283,+,MIR3,SINE,MIR,33,147,-61,82648149,82648344:ECS
chr15	82650029	82650145	chr15,82649943,82650145,-,MIR,SINE,MIR,0,268,15,82649943,82650159:ECS
chr15	82713915	82714026	chr15,82713915,82714076,+,MIRc,SINE,MIR,26,192,-76,82713890,82714152:ECS
chr15	82738889	82739030	chr15,82738889,82739030,-,MIR,SINE,MIR,-116,146,1,82738773,82739030:PCVertebrate;chr15,82738889,82739030,-,MIR,SINE,MIR,-116,146,1,82738773,82739030:PCPlacental
chr15	82754677	82754761	chr15,82754677,82754761,-,L2c,LINE,L2,-55,3332,3243,82754622,82758003:ECS
chr15	83020115	83020278	chr15,83020007,83020278,+,AluJo,SINE,Alu,16,290,-22,83019992,83020300:PCVertebrate
chr15	83180802	83180935	chr15,83180643,83180935,-,AluSz,SINE,Alu,-10,302,2,83180633,83180936:PCVertebrate
chr15	84606362	84606404	chr15,84606256,84606404,-,MIRb,SINE,MIR,-38,230,47,84606218,84606450:ECS
chr15	85670688	85670750	chr15,85670688,85670750,+,L1MC4,LINE,L1,7536,7597,-445,85663153,85671195:ECS
chr15	85744154	85744268	chr15,85744154,85744268,-,MIRb,SINE,MIR,-65,203,87,85744089,85744354:ECS
chr15	85754941	85755080	chr15,85754921,85755080,-,MIRb,SINE,MIR,-57,211,40,85754864,85755119:ECS;chr15,85754921,85755080,-,MIRb,SINE,MIR,-57,211,40,85754864,85755119:ECS
chr15	85756044	85756092	chr15,85756044,85756092,+,G-rich,Low_complexity,Low_complexity,1,49,0,85756044,85756092:Enriched
chr15	86295679	86295747	chr15,86295679,86295747,-,MIRc,SINE,MIR,-195,73,5,86295484,86295751:SameSense;chr15,86295679,86295747,-,MIRc,SINE,MIR,-195,73,5,86295484,86295751:ECS
chr15	88253382	88253478	chr15,88253382,88253488,+,MIRb,SINE,MIR,83,184,-84,88253300,88253572:ECS;chr15,88253382,88253488,+,MIRb,SINE,MIR,83,184,-84,88253300,88253572:ECS
chr15	88494583	88494663	chr15,88494583,88494783,+,MIR,SINE,MIR,46,262,0,88494538,88494783:PCVertebrate;chr15,88494583,88494783,+,MIR,SINE,MIR,46,262,0,88494538,88494783:PCPlacental
chr15	88503519	88503599	chr15,88503519,88503599,+,MIRc,SINE,MIR,72,152,-116,88503448,88503715:ECS
chr15	88503650	88503715	chr15,88503650,88503715,-,MLT1F,LTR,ERVL-MaLR,0,548,485,88503650,88504199:Enriched
chr15	88504007	88504431	chr15,88504007,88504431,-,MLT1F,LTR,ERVL-MaLR,-64,484,2,88503943,88504432:Enriched
chr15	88585566	88586232	chr15,88585011,88586232,+,L1MC1,LINE,L1,5128,6332,-1,88579884,88586233:PCPlacental;chr15,88585011,88586232,+,L1MC1,LINE,L1,5128,6332,-1,88579884,88586233:PCVertebrate
chr15	88798656	88798733	chr15,88798529,88798733,-,MIRb,SINE,MIR,-30,238,6,88798499,88798738:ECS
chr15	89395028	89395150	chr15,89394945,89395150,-,MIRb,SINE,MIR,-2,266,51,89394943,89395200:PCPrimate
chr15	89397742	89397931	chr15,89397742,89397931,-,MIR,SINE,MIR,-57,205,16,89397685,89397946:PCVertebrate
chr15	89505585	89505789	chr15,89505585,89505789,-,MIRb,SINE,MIR,-8,260,59,89505577,89505847:ECS
chr15	90025818	90026003	chr15,90025818,90027073,+,L1MD,LINE,L1,2848,4201,-1945,90022971,90029018:PCPrimate
chr15	90074518	90074690	chr15,90074518,90074690,-,MIR,SINE,MIR,0,262,66,90074518,90074755:PCPlacental;chr15,90074518,90074690,-,MIR,SINE,MIR,0,262,66,90074518,90074755:PCVertebrate;chr15,90074518,90074690,-,MIR,SINE,MIR,0,262,66,90074518,90074755:PCVertebrate
chr15	90660234	90660493	chr15,90660024,90660493,+,MLT1F,LTR,ERVL-MaLR,1,526,-22,90660024,90660515:Enriched
chr15	90713280	90713299	chr15,90713280,90713538,-,L2c,LINE,L2,-101,3325,3032,90713179,90716569:ECS
chr15	90932756	90932806	chr15,90932756,90932953,-,L2c,LINE,L2,-47,3340,3137,90932709,90936089:ECS;chr15,90932756,90932953,-,L2c,LINE,L2,-47,3340,3137,90932709,90936089:ECS
chr15	91036550	91036611	chr15,91036550,91036659,+,AluSp,SINE,Alu,199,307,-6,91036352,91036665:PCVertebrate
chr15	92149550	92149650	chr15,92149550,92149650,-,MIRc,SINE,MIR,-145,123,25,92149405,92149674:SameSense
chr15	92779757	92780156	chr15,92779719,92780156,-,LTR7C,LTR,ERV1,-1,470,1,92779718,92780156:Enriched
chr15	92882777	92882821	chr15,92882777,92882821,+,GA-rich,Low_complexity,Low_complexity,1,45,0,92882777,92882821:PCPrimate;chr15,92882777,92882821,+,GA-rich,Low_complexity,Low_complexity,1,45,0,92882777,92882821:PCVertebrate;chr15,92882777,92882821,+,GA-rich,Low_complexity,Low_complexity,1,45,0,92882777,92882821:PCPlacental
chr15	92883098	92883133	chr15,92883098,92883133,+,G-rich,Low_complexity,Low_complexity,1,35,0,92883098,92883133:Enriched
chr15	93207284	93207482	chr15,93207284,93207482,+,MIRc,SINE,MIR,3,211,-57,93207282,93207539:ECS;chr15,93207284,93207482,+,MIRc,SINE,MIR,3,211,-57,93207282,93207539:SameSense;chr15,93207284,93207482,+,MIRc,SINE,MIR,3,211,-57,93207282,93207539:ECS
chr15	93553808	93554110	chr15,93553808,93554110,+,L2c,LINE,L2,3084,3387,0,93550725,93554110:ECS;chr15,93553808,93554110,+,L2c,LINE,L2,3084,3387,0,93550725,93554110:ECS;chr15,93553808,93554110,+,L2c,LINE,L2,3084,3387,0,93550725,93554110:ECS
chr15	93801445	93801568	chr15,93801368,93801568,-,MIRb,SINE,MIR,-18,250,23,93801350,93801590:ECS
chr15	93874426	93874453	chr15,93874426,93874526,+,MIRb,SINE,MIR,106,223,-45,93874321,93874571:ECS
chr15	95024985	95025084	chr15,95024889,95025093,-,L2c,LINE,L2,-2,3385,3182,95024887,95028274:ECS;chr15,95024889,95025093,-,L2c,LINE,L2,-2,3385,3182,95024887,95028274:ECS
chr15	95255506	95255760	chr15,95254365,95255760,-,L1MD1,LINE,L1,-4890,1743,830,95249475,95256589:ECS
chr15	95433095	95433179	chr15,95433019,95433198,-,MIRb,SINE,MIR,-8,260,77,95433011,95433274:ECS
chr15	95506479	95506600	chr15,95506479,95506600,+,MIRb,SINE,MIR,70,193,-75,95506410,95506675:ECS
chr15	96110254	96110381	chr15,96110254,96110381,+,MIRc,SINE,MIR,75,201,-67,96110180,96110448:ECS
chr15	96139912	96140188	chr15,96139912,96140188,+,L2c,LINE,L2,3098,3387,0,96136815,96140188:ECS;chr15,96139912,96140188,+,L2c,LINE,L2,3098,3387,0,96136815,96140188:ECS;chr15,96139912,96140188,+,L2c,LINE,L2,3098,3387,0,96136815,96140188:ECS
chr15	96286923	96287168	chr15,96286923,96287168,-,MIRc,SINE,MIR,-3,265,6,96286920,96287173:SameSense
chr15	96287273	96287338	chr15,96287273,96287338,-,L2a,LINE,L2,0,3426,3360,96287273,96290697:ECS
chr15	96295679	96295758	chr15,96295679,96295758,-,MIR3,SINE,MIR,-54,154,76,96295625,96295833:ECS
chr15	96327104	96327116	chr15,96327104,96327156,+,GA-rich,Low_complexity,Low_complexity,1,53,0,96327104,96327156:PCVertebrate;chr15,96327104,96327156,+,GA-rich,Low_complexity,Low_complexity,1,53,0,96327104,96327156:PCPrimate;chr15,96327104,96327156,+,GA-rich,Low_complexity,Low_complexity,1,53,0,96327104,96327156:PCPlacental
chr15	96392515	96392732	chr15,96392515,96392732,-,MIR,SINE,MIR,-6,256,31,96392509,96392762:ECS;chr15,96392515,96392732,-,MIR,SINE,MIR,-6,256,31,96392509,96392762:ECS
chr15	97538747	97539389	chr15,97538747,97539389,-,L2a,LINE,L2,-4,3422,2793,97538743,97542181:ECS
chr15	97703929	97703982	chr15,97703917,97703982,+,L2b,LINE,L2,3013,3077,-298,97700905,97704280:ECS
chr15	97876289	97876737	chr15,97875560,97876737,+,LTR12D,LTR,ERV1,1,1238,-16,97875560,97876753:Enriched
chr15	98284234	98284308	chr15,98284234,98284443,-,L2a,LINE,L2,-3,3423,3196,98284231,98287638:ECS;chr15,98284234,98284443,-,L2a,LINE,L2,-3,3423,3196,98284231,98287638:ECS
chr15	99130001	99130070	chr15,99130001,99130070,+,GA-rich,Low_complexity,Low_complexity,1,69,0,99130001,99130070:ECS;chr15,99130001,99130070,+,GA-rich,Low_complexity,Low_complexity,1,69,0,99130001,99130070:PCVertebrate;chr15,99130001,99130070,+,GA-rich,Low_complexity,Low_complexity,1,69,0,99130001,99130070:PCVertebrate
chr15	99145210	99145370	chr15,99145210,99145505,-,L2a,LINE,L2,-12,3414,3113,99145198,99148617:ECS
chr15	99158102	99158226	chr15,99158102,99158226,-,MIRb,SINE,MIR,-120,148,32,99157982,99158257:ECS
chr15	99159339	99159988	chr15,99159339,99159988,-,L2c,LINE,L2,-76,3311,2584,99159263,99162571:ECS;chr15,99159339,99159988,-,L2c,LINE,L2,-76,3311,2584,99159263,99162571:ECS;chr15,99159339,99159988,-,L2c,LINE,L2,-76,3311,2584,99159263,99162571:ECS
chr15	100437778	100437896	chr15,100437675,100437896,-,MIR,SINE,MIR,0,262,3,100437675,100437898:ECS
chr15	100549839	100550136	chr15,100549839,100550136,-,AluSx1,SINE,Alu,-12,300,1,100549827,100550136:PCVertebrate
chr15	100862421	100862454	chr15,100862421,100862454,+,G-rich,Low_complexity,Low_complexity,1,36,0,100862421,100862454:Enriched
chr15	100893231	100893478	chr15,100893231,100893478,-,L2b,LINE,L2,-205,3170,2919,100893026,100896396:ECS
chr15	101043741	101043837	chr15,101043741,101043837,+,MIR,SINE,MIR,125,219,-43,101043617,101043880:ECS;chr15,101043741,101043837,+,MIR,SINE,MIR,125,219,-43,101043617,101043880:ECS
chr15	101168530	101168599	chr15,101168479,101168599,-,MIRb,SINE,MIR,-77,191,71,101168402,101168669:ECS
chr15	101523302	101523395	chr15,101523302,101523395,-,L2b,LINE,L2,-47,3328,3229,101523255,101526623:ECS
chr15	101955599	101955721	chr15,101955599,101955749,+,MIRb,SINE,MIR,91,255,-13,101955509,101955762:ECS
chr16	90728	90763	chr16,90728,90763,+,G-rich,Low_complexity,Low_complexity,1,35,0,90728,90763:Enriched
chr16	547207	547264	chr16,547207,547264,+,GA-rich,Low_complexity,Low_complexity,1,57,0,547207,547264:ECS
chr16	708285	708631	chr16,708285,708631,+,L2b,LINE,L2,3023,3373,-2,705263,708633:PCVertebrate
chr16	883875	884161	chr16,883875,884262,-,L1MD,LINE,L1,-3492,2654,2234,880383,886495:ECS;chr16,883875,884262,-,L1MD,LINE,L1,-3492,2654,2234,880383,886495:ECS
chr16	1077624	1077712	chr16,1077431,1077724,-,AluJb,SINE,Alu,-20,292,1,1077411,1077724:PCVertebrate
chr16	1446226	1446265	chr16,1446226,1446265,+,G-rich,Low_complexity,Low_complexity,1,40,0,1446226,1446265:Enriched
chr16	1688355	1688388	chr16,1688317,1688388,-,MIRc,SINE,MIR,-174,94,24,1688143,1688411:ECS
chr16	1689348	1689460	chr16,1689348,1689460,-,MIR,SINE,MIR,-9,253,144,1689339,1689603:ECS;chr16,1689348,1689460,-,MIR,SINE,MIR,-9,253,144,1689339,1689603:ECS
chr16	1707641	1707774	chr16,1707641,1707774,+,MIR3,SINE,MIR,40,205,-3,1707602,1707777:ECS
chr16	1714002	1714129	chr16,1713797,1714129,-,L1ME1,LINE,L1,-11,6168,5842,1713786,1719970:ECS
chr16	2094992	2095077	chr16,2094992,2095077,+,AluJb,SINE,Alu,1,85,-227,2094992,2095304:PCVertebrate;chr16,2094992,2095077,+,AluJb,SINE,Alu,1,85,-227,2094992,2095304:PCVertebrate
chr16	2458810	2458840	chr16,2458744,2458840,+,MIRb,SINE,MIR,88,197,-71,2458657,2458911:ECS;chr16,2458744,2458840,+,MIRb,SINE,MIR,88,197,-71,2458657,2458911:PCPrimate;chr16,2458744,2458840,+,MIRb,SINE,MIR,88,197,-71,2458657,2458911:ECS
chr16	2477278	2477295	chr16,2477278,2477295,-,L2c,LINE,L2,0,3375,3359,2477278,2480653:ECS;chr16,2477278,2477295,-,L2c,LINE,L2,0,3375,3359,2477278,2480653:ECS
chr16	2477585	2478079	chr16,2477585,2478079,-,L2c,LINE,L2,-3,3384,2817,2477582,2480895:ECS;chr16,2477585,2478079,-,L2c,LINE,L2,-3,3384,2817,2477582,2480895:ECS
chr16	2481454	2481495	chr16,2481454,2481495,-,L2b,LINE,L2,-10,3365,3325,2481444,2484819:ECS;chr16,2481454,2481495,-,L2b,LINE,L2,-10,3365,3325,2481444,2484819:ECS
chr16	2778201	2778304	chr16,2778201,2778304,+,MIRc,SINE,MIR,61,171,-97,2778141,2778401:SameSense;chr16,2778201,2778304,+,MIRc,SINE,MIR,61,171,-97,2778141,2778401:ECS
chr16	2859588	2859668	chr16,2859537,2859668,-,MIRb,SINE,MIR,-62,206,57,2859475,2859724:ECS
chr16	2981555	2981591	chr16,2981555,2981689,+,MIRc,SINE,MIR,55,172,-36,2981501,2981725:ECS
chr16	2992525	2992594	chr16,2992525,2992594,-,L2b,LINE,L2,-1,3374,3305,2992524,2995898:ECS;chr16,2992525,2992594,-,L2b,LINE,L2,-1,3374,3305,2992524,2995898:ECS
chr16	3001778	3001900	chr16,3001778,3001900,-,L2b,LINE,L2,0,3387,3265,3001778,3005164:ECS;chr16,3001778,3001900,-,L2b,LINE,L2,0,3387,3265,3001778,3005164:ECS
chr16	3032671	3032742	chr16,3032436,3033022,-,L2b,LINE,L2,-17,3358,2746,3032419,3035767:PCPlacental;chr16,3032436,3033022,-,L2b,LINE,L2,-17,3358,2746,3032419,3035767:PCVertebrate
chr16	3038983	3039133	chr16,3038983,3039120,-,L2c,LINE,L2,-16,3371,3244,3038967,3042363:ECS;chr16,3038983,3039120,-,L2c,LINE,L2,-16,3371,3244,3038967,3042363:ECS;chr16,3039120,3039299,+,MIR,SINE,MIR,1,175,-87,3039120,3039386:ECS;chr16,3039120,3039299,+,MIR,SINE,MIR,1,175,-87,3039120,3039386:ECS
chr16	3051747	3051816	chr16,3051747,3051816,-,L2c,LINE,L2,-185,3202,3129,3051562,3054944:ECS
chr16	3056060	3056136	chr16,3056060,3056136,+,G-rich,Low_complexity,Low_complexity,1,76,0,3056060,3056136:Enriched
chr16	3077352	3077443	chr16,3077352,3078786,-,HERVK9-int,LTR,ERVK,-3,6018,4582,3077349,3083367:Enriched
chr16	3078231	3078690	chr16,3077352,3078786,-,HERVK9-int,LTR,ERVK,-3,6018,4582,3077349,3083367:Enriched
chr16	3080964	3081056	chr16,3080480,3081056,-,HERVK9-int,LTR,ERVK,-5417,604,19,3075063,3081074:Enriched
chr16	3125529	3125723	chr16,3125387,3125723,-,L2a,LINE,L2,-5,3421,3052,3125382,3128774:ECS
chr16	3948273	3948687	chr16,3948273,3948687,-,L1ME4b,LINE,L1,-133,759,277,3948140,3948963:ECS
chr16	4347441	4347520	chr16,4347441,4347520,+,MIRb,SINE,MIR,125,203,-65,4347317,4347585:ECS
chr16	4795573	4795606	chr16,4795573,4795606,+,G-rich,Low_complexity,Low_complexity,1,33,0,4795573,4795606:Enriched
chr16	5601169	5601596	chr16,5601093,5601596,-,MLT1F,LTR,ERVL-MaLR,0,548,1,5601093,5601596:Enriched
chr16	8298903	8299167	chr16,8298903,8299167,-,L2c,LINE,L2,-1,3386,3089,8298902,8302255:ECS;chr16,8298903,8299167,-,L2c,LINE,L2,-1,3386,3089,8298902,8302255:ECS;chr16,8298903,8299167,-,L2c,LINE,L2,-1,3386,3089,8298902,8302255:ECS
chr16	9111155	9111231	chr16,9111155,9111231,+,L2a,LINE,L2,3343,3419,-7,9107813,9111238:ECS
chr16	9404346	9404461	chr16,9404346,9404461,+,L2a,LINE,L2,3301,3404,-22,9401046,9404483:ECS;chr16,9404346,9404461,+,L2a,LINE,L2,3301,3404,-22,9401046,9404483:ECS
chr16	9405226	9405607	chr16,9405226,9405607,+,L1MA5,LINE,L1,5912,6300,0,9399315,9405607:SameSense
chr16	9406715	9406912	chr16,9406715,9406912,+,MIRc,SINE,MIR,16,230,-38,9406700,9406950:SameSense;chr16,9406715,9406912,+,MIRc,SINE,MIR,16,230,-38,9406700,9406950:ECS
chr16	9406994	9407134	chr16,9406994,9407134,-,MLT1J2,LTR,ERVL-MaLR,-18,531,341,9406976,9407474:PCPrimate
chr16	9447909	9448042	chr16,9447877,9448373,-,L2b,LINE,L2,-1,3374,2829,9447876,9451201:ECS;chr16,9447877,9448373,-,L2b,LINE,L2,-1,3374,2829,9447876,9451201:ECS
chr16	9754148	9754187	chr16,9754148,9754187,+,A-rich,Low_complexity,Low_complexity,1,39,0,9754148,9754187:PCPlacental;chr16,9754148,9754187,+,A-rich,Low_complexity,Low_complexity,1,39,0,9754148,9754187:PCVertebrate
chr16	9756601	9756675	chr16,9756601,9756675,+,MIRb,SINE,MIR,120,193,-75,9756482,9756750:ECS
chr16	10864914	10864990	chr16,10864745,10864990,-,L1MEf,LINE,L1,-5816,320,69,10858929,10865058:ECS;chr16,10864745,10864990,-,L1MEf,LINE,L1,-5816,320,69,10858929,10865058:ECS
chr16	10934545	10934675	chr16,10934545,10934675,+,MIRc,SINE,MIR,42,182,-86,10934504,10934761:SameSense
chr16	10935548	10935988	chr16,10935548,10935988,+,L1MC4,LINE,L1,7303,7713,-329,10928246,10936317:ECS
chr16	10939157	10939681	chr16,10939157,10939681,+,L2b,LINE,L2,2615,3201,-225,10936543,10939906:ECS
chr16	10939703	10939791	chr16,10939703,10939791,-,L2a,LINE,L2,-26,3400,3288,10939677,10943078:ECS
chr16	11224767	11224886	chr16,11224767,11224886,-,L2a,LINE,L2,-5,3421,3310,11224762,11228195:ECS;chr16,11224767,11224886,-,L2a,LINE,L2,-5,3421,3310,11224762,11228195:ECS
chr16	11342305	11342423	chr16,11342305,11342440,+,MIRb,SINE,MIR,17,156,-112,11342289,11342552:ECS;chr16,11342305,11342440,+,MIRb,SINE,MIR,17,156,-112,11342289,11342552:ECS
chr16	11348849	11348901	chr16,11348849,11348901,-,L2b,LINE,L2,-330,3057,3003,11348519,11351903:ECS
chr16	11471278	11471521	chr16,11471203,11471521,-,L2b,LINE,L2,-32,3343,3029,11471171,11474549:ECS;chr16,11471203,11471521,-,L2b,LINE,L2,-32,3343,3029,11471171,11474549:ECS;chr16,11471203,11471521,-,L2b,LINE,L2,-32,3343,3029,11471171,11474549:ECS
chr16	11742652	11742720	chr16,11742652,11742720,+,(GCC)n,Simple_repeat,Simple_repeat,1,68,0,11742652,11742720:Enriched
chr16	12090062	12090261	chr16,12090062,12090261,+,MIRb,SINE,MIR,8,215,-47,12090055,12090308:ECS
chr16	12093627	12093724	chr16,12093614,12093724,+,MIRb,SINE,MIR,85,198,-70,12093530,12093794:ECS
chr16	12367163	12367286	chr16,12367163,12367286,+,L2c,LINE,L2,3207,3362,-25,12363957,12367311:ECS
chr16	12373669	12373709	chr16,12373639,12373709,+,L2c,LINE,L2,3286,3387,0,12370354,12373709:ECS
chr16	13204805	13204884	chr16,13204657,13204884,-,MIRb,SINE,MIR,-5,263,19,13204652,13204902:ECS
chr16	13331723	13331900	chr16,13331723,13331900,+,MIRb,SINE,MIR,51,236,-32,13331673,13331932:ECS;chr16,13331723,13331900,+,MIRb,SINE,MIR,51,236,-32,13331673,13331932:ECS
chr16	14018980	14019463	chr16,14018980,14019463,-,ERVL-B4-int,LTR,ERVL,-735,4979,4498,14018245,14023960:PCVertebrate
chr16	14200045	14200216	chr16,14200001,14200216,+,L1ME4b,LINE,L1,5513,5728,-2154,14194489,14202370:ECS
chr16	14323294	14323383	chr16,14323091,14323406,+,L2a,LINE,L2,3056,3426,0,14320036,14323406:ECS
chr16	14369936	14370018	chr16,14369928,14370018,-,MIR,SINE,MIR,-12,250,160,14369916,14370177:ECS
chr16	14418634	14418716	chr16,14418594,14418716,-,MIRb,SINE,MIR,-127,141,18,14418467,14418733:ECS;chr16,14418594,14418716,-,MIRb,SINE,MIR,-127,141,18,14418467,14418733:ECS
chr16	15156420	15156642	chr16,15156420,15156642,+,MIRc,SINE,MIR,1,253,-15,15156420,15156657:SameSense
chr16	15684167	15684246	chr16,15683949,15684246,+,AluSx1,SINE,Alu,2,298,-14,15683948,15684260:PCVertebrate
chr16	15684310	15684570	chr16,15684310,15684586,+,AluSq2,SINE,Alu,1,301,-12,15684310,15684598:PCVertebrate
chr16	15741205	15741275	chr16,15741205,15741275,+,MIR,SINE,MIR,160,219,-43,15741046,15741318:ECS;chr16,15741205,15741275,+,MIR,SINE,MIR,160,219,-43,15741046,15741318:ECS
chr16	15741285	15741424	chr16,15741285,15741424,+,MIRc,SINE,MIR,49,201,-67,15741237,15741491:SameSense;chr16,15741285,15741424,+,MIRc,SINE,MIR,49,201,-67,15741237,15741491:ECS;chr16,15741285,15741424,+,MIRc,SINE,MIR,49,201,-67,15741237,15741491:ECS
chr16	15791513	15791672	chr16,15791513,15791672,+,MIR,SINE,MIR,2,165,-97,15791512,15791769:PCVertebrate;chr16,15791513,15791672,+,MIR,SINE,MIR,2,165,-97,15791512,15791769:ECS;chr16,15791513,15791672,+,MIR,SINE,MIR,2,165,-97,15791512,15791769:ECS
chr16	15791973	15792064	chr16,15791973,15792064,+,MIR,SINE,MIR,166,262,0,15791808,15792064:ECS
chr16	16290308	16290469	chr16,16290308,16290469,-,MIRc,SINE,MIR,-64,204,39,16290244,16290507:SameSense
chr16	17084137	17084290	chr16,17084137,17084290,+,MIR,SINE,MIR,56,206,-56,17084082,17084346:ECS
chr16	17193238	17193443	chr16,17193238,17193443,-,MIRb,SINE,MIR,-14,254,35,17193224,17193477:ECS
chr16	17227023	17227038	chr16,17226864,17227038,+,MIRb,SINE,MIR,88,265,-3,17226777,17227041:ECS
chr16	17227138	17227457	chr16,17227138,17227457,-,L2c,LINE,L2,-116,3271,2917,17227022,17230373:ECS
chr16	17250202	17250253	chr16,17250202,17250253,+,L2a,LINE,L2,3335,3384,-42,17246868,17250295:ECS;chr16,17250202,17250253,+,L2a,LINE,L2,3335,3384,-42,17246868,17250295:ECS
chr16	17250882	17250977	chr16,17250882,17250977,-,MIRc,SINE,MIR,-51,217,122,17250831,17251098:SameSense;chr16,17250882,17250977,-,MIRc,SINE,MIR,-51,217,122,17250831,17251098:ECS
chr16	17967520	17967580	chr16,17967520,17967580,+,MIRc,SINE,MIR,148,209,-59,17967373,17967639:ECS;chr16,17967520,17967580,+,MIRc,SINE,MIR,148,209,-59,17967373,17967639:ECS
chr16	18151452	18151557	chr16,18151448,18151557,+,L2c,LINE,L2,3029,3153,-234,18148420,18151791:ECS
chr16	19309478	19309632	chr16,19309478,19309632,+,L1MA9,LINE,L1,5981,6134,-178,19303498,19309810:SameSense
chr16	19309943	19309970	chr16,19309943,19309970,+,L1MA9,LINE,L1,6135,6153,-159,19303809,19310129:SameSense
chr16	19392725	19392911	chr16,19392725,19392911,-,L2a,LINE,L2,-4,3422,3216,19392721,19396126:ECS
chr16	19411245	19411298	chr16,19411245,19411302,+,MIR,SINE,MIR,80,136,-126,19411166,19411428:ECS
chr16	19411568	19411662	chr16,19411514,19411690,+,MIR,SINE,MIR,28,204,-58,19411487,19411748:ECS
chr16	19706351	19706526	chr16,19706343,19706526,+,MIR,SINE,MIR,65,258,-4,19706279,19706530:PCPlacental;chr16,19706343,19706526,+,MIR,SINE,MIR,65,258,-4,19706279,19706530:PCVertebrate;chr16,19706343,19706526,+,MIR,SINE,MIR,65,258,-4,19706279,19706530:PCPlacental;chr16,19706343,19706526,+,MIR,SINE,MIR,65,258,-4,19706279,19706530:PCVertebrate
chr16	20488007	20488178	chr16,20488007,20488178,-,MIR,SINE,MIR,0,262,99,20488007,20488276:ECS
chr16	21318286	21318591	chr16,21318286,21318665,-,L1MEg,LINE,L1,-3213,2933,2554,21315073,21321218:PCPlacental;chr16,21318286,21318665,-,L1MEg,LINE,L1,-3213,2933,2554,21315073,21321218:PCVertebrate;chr16,21318286,21318665,-,L1MEg,LINE,L1,-3213,2933,2554,21315073,21321218:PCVertebrate
chr16	22007480	22007647	chr16,22006872,22007647,+,L2a,LINE,L2,2507,3419,-7,22004366,22007654:ECS
chr16	22007898	22007945	chr16,22007898,22007945,+,G-rich,Low_complexity,Low_complexity,1,50,0,22007898,22007945:Enriched
chr16	22090023	22090248	chr16,22089992,22090415,+,MLT1K,LTR,ERVL-MaLR,70,578,-17,22089923,22090432:PCPrimate
chr16	23196404	23196519	chr16,23195906,23196519,-,L2a,LINE,L2,0,3426,2798,23195906,23199316:ECS
chr16	23416515	23416632	chr16,23416515,23416632,-,AluSz,SINE,Alu,-195,117,1,23416320,23416632:PCVertebrate
chr16	24099102	24099162	chr16,24099102,24099162,-,MIRb,SINE,MIR,0,268,209,24099102,24099370:ECS
chr16	24474302	24474788	chr16,24474302,24474788,+,MLT1F,LTR,ERVL-MaLR,5,546,-2,24474298,24474790:Enriched
chr16	24475341	24475740	chr16,24475341,24475740,-,MLT1B,LTR,ERVL-MaLR,-2,388,11,24475339,24475750:SameSense
chr16	24476511	24476552	chr16,24476511,24476552,+,(AT)n,Simple_repeat,Simple_repeat,1,42,0,24476511,24476552:PCPrimate
chr16	24661935	24662066	chr16,24661935,24662066,+,AluJo,SINE,Alu,158,288,-24,24661778,24662090:PCVertebrate
chr16	24819606	24819621	chr16,24819545,24819621,+,MIR,SINE,MIR,44,131,-137,24819502,24819758:ECS
chr16	25085633	25085772	chr16,25085633,25085888,+,MIRb,SINE,MIR,2,250,-18,25085632,25085906:ECS
chr16	25086403	25086687	chr16,25086403,25086687,-,AluSz,SINE,Alu,-28,284,1,25086375,25086687:PCVertebrate
chr16	26728954	26728978	chr16,26728954,26728978,+,(CT)n,Simple_repeat,Simple_repeat,1,25,0,26728954,26728978:PCVertebrate
chr16	27161398	27161418	chr16,27161272,27161418,-,MIR,SINE,MIR,-69,193,31,27161203,27161448:PCVertebrate
chr16	27214385	27214499	chr16,27214385,27214499,-,MIRc,SINE,MIR,-102,166,51,27214283,27214549:ECS;chr16,27214385,27214499,-,MIRc,SINE,MIR,-102,166,51,27214283,27214549:SameSense;chr16,27214385,27214499,-,MIRc,SINE,MIR,-102,166,51,27214283,27214549:ECS
chr16	27214681	27214841	chr16,27214681,27214841,+,MIRb,SINE,MIR,82,239,-29,27214600,27214870:ECS
chr16	27271115	27271251	chr16,27271115,27271251,+,MIR,SINE,MIR,117,251,-11,27270999,27271262:PCVertebrate;chr16,27271115,27271251,+,MIR,SINE,MIR,117,251,-11,27270999,27271262:ECS
chr16	27313781	27313907	chr16,27313781,27313907,+,G-rich,Low_complexity,Low_complexity,1,130,0,27313781,27313907:Enriched
chr16	27447669	27447787	chr16,27447663,27447787,-,L2a,LINE,L2,0,3426,3266,27447663,27451052:ECS
chr16	27452761	27452912	chr16,27452761,27452912,-,MIR3,SINE,MIR,-61,169,12,27452700,27452923:ECS
chr16	27453168	27453270	chr16,27453168,27453270,+,MLT1K,LTR,ERVL-MaLR,395,515,-80,27452774,27453350:PCPlacental;chr16,27453168,27453270,+,MLT1K,LTR,ERVL-MaLR,395,515,-80,27452774,27453350:PCVertebrate
chr16	27718243	27718253	chr16,27718130,27718253,+,MIRb,SINE,MIR,58,177,-91,27718073,27718344:ECS;chr16,27718130,27718253,+,MIRb,SINE,MIR,58,177,-91,27718073,27718344:ECS
chr16	28823491	28823515	chr16,28823491,28823515,+,(CGC)n,Simple_repeat,Simple_repeat,1,24,0,28823491,28823515:Enriched
chr16	28837188	28837200	chr16,28837188,28837221,+,A-rich,Low_complexity,Low_complexity,1,33,0,28837188,28837221:PCVertebrate;chr16,28837188,28837221,+,A-rich,Low_complexity,Low_complexity,1,33,0,28837188,28837221:PCPrimate;chr16,28837188,28837221,+,A-rich,Low_complexity,Low_complexity,1,33,0,28837188,28837221:PCPlacental
chr16	28990682	28990759	chr16,28990682,28990759,+,MIR3,SINE,MIR,124,201,-7,28990559,28990766:ECS;chr16,28990682,28990759,+,MIR3,SINE,MIR,124,201,-7,28990559,28990766:ECS
chr16	29291580	29291678	chr16,29291580,29291678,+,MIRc,SINE,MIR,104,203,-65,29291477,29291743:SameSense
chr16	29456448	29456713	chr16,29456445,29456713,-,AluSz,SINE,Alu,-18,294,3,29456427,29456715:PCVertebrate
chr16	29456937	29457249	chr16,29456937,29457249,-,AluSx1,SINE,Alu,-2,310,1,29456935,29457249:PCVertebrate
chr16	29457456	29457533	chr16,29457456,29457533,+,MIR,SINE,MIR,93,172,-90,29457364,29457623:ECS;chr16,29457456,29457533,+,MIR,SINE,MIR,93,172,-90,29457364,29457623:ECS
chr16	29595281	29595316	chr16,29595281,29595316,+,GA-rich,Low_complexity,Low_complexity,1,35,0,29595281,29595316:PCVertebrate;chr16,29595281,29595316,+,GA-rich,Low_complexity,Low_complexity,1,35,0,29595281,29595316:PCPlacental
chr16	29807231	29807278	chr16,29807051,29807278,+,(CGC)n,Simple_repeat,Simple_repeat,1,230,0,29807051,29807278:Enriched
chr16	29810652	29810676	chr16,29810652,29810676,+,(T)n,Simple_repeat,Simple_repeat,1,24,0,29810652,29810676:PCPlacental;chr16,29810652,29810676,+,(T)n,Simple_repeat,Simple_repeat,1,24,0,29810652,29810676:PCPlacental;chr16,29810652,29810676,+,(T)n,Simple_repeat,Simple_repeat,1,24,0,29810652,29810676:PCVertebrate;chr16,29810652,29810676,+,(T)n,Simple_repeat,Simple_repeat,1,24,0,29810652,29810676:PCVertebrate
chr16	29819417	29819430	chr16,29819266,29819430,+,L2b,LINE,L2,2915,3167,-208,29816352,29819638:ECS
chr16	29913457	29913830	chr16,29913457,29913830,-,MLT1F,LTR,ERVL-MaLR,0,548,166,29913457,29913995:Enriched
chr16	29914129	29914153	chr16,29914129,29914153,-,MLT1F,LTR,ERVL-MaLR,-383,165,145,29913746,29914297:Enriched
chr16	30064327	30064383	chr16,30064327,30064383,+,G-rich,Low_complexity,Low_complexity,1,57,0,30064327,30064383:Enriched
chr16	30096557	30096687	chr16,30096557,30096687,-,MIR,SINE,MIR,-70,192,56,30096487,30096742:ECS;chr16,30096557,30096687,-,MIR,SINE,MIR,-70,192,56,30096487,30096742:ECS
chr16	30108058	30108176	chr16,30108058,30108190,-,MIR3,SINE,MIR,-92,176,31,30107966,30108220:ECS
chr16	30379763	30379906	chr16,30379701,30379906,-,AluSx1,SINE,Alu,-107,205,1,30379594,30379906:PCVertebrate
chr16	30583710	30583860	chr16,30583710,30583860,+,FRAM,SINE,Alu,1,165,-11,30583710,30583871:PCVertebrate
chr16	30773705	30773834	chr16,30773705,30773834,+,MIR,SINE,MIR,37,190,-72,30773669,30773906:PCPlacental;chr16,30773705,30773834,+,MIR,SINE,MIR,37,190,-72,30773669,30773906:ECS;chr16,30773705,30773834,+,MIR,SINE,MIR,37,190,-72,30773669,30773906:PCVertebrate
chr16	30775914	30775965	chr16,30775914,30775965,+,G-rich,Low_complexity,Low_complexity,1,54,0,30775914,30775965:Enriched
chr16	30894573	30895183	chr16,30894573,30895183,+,L1ME3A,LINE,L1,5456,6103,-70,30889118,30895253:PCPlacental;chr16,30894573,30895183,+,L1ME3A,LINE,L1,5456,6103,-70,30889118,30895253:PCPrimate
chr16	30921895	30921941	chr16,30921895,30921941,-,MIR3,SINE,MIR,0,208,163,30921895,30922103:ECS
chr16	30921951	30922100	chr16,30921951,30922100,-,MIRb,SINE,MIR,-30,238,96,30921921,30922195:ECS
chr16	30956200	30956277	chr16,30956100,30956277,-,MIR,SINE,MIR,-14,248,61,30956086,30956337:PCVertebrate
chr16	31182713	31182839	chr16,31182713,31183004,-,AluSx1,SINE,Alu,-9,303,5,31182704,31183008:PCVertebrate
chr16	31202706	31202740	chr16,31202706,31202740,+,(GCC)n,Simple_repeat,Simple_repeat,1,35,0,31202706,31202740:Enriched
chr16	31203236	31203280	chr16,31203236,31203280,+,MIRc,SINE,MIR,110,153,-115,31203127,31203395:SameSense
chr16	31456834	31456877	chr16,31456834,31456877,+,G-rich,Low_complexity,Low_complexity,1,44,0,31456834,31456877:Enriched
chr16	31508624	31508714	chr16,31508624,31508714,+,MIRc,SINE,MIR,53,139,-129,31508572,31508843:SameSense
chr16	31709181	31709231	chr16,31709181,31709231,+,G-rich,Low_complexity,Low_complexity,1,55,0,31709181,31709231:Enriched
chr16	32265190	32265435	chr16,32265190,32265435,-,BSR/Beta,Satellite,Satellite,0,241,1,32265190,32265435:Enriched
chr16	32664003	32664248	chr16,32664003,32664248,+,BSR/Beta,Satellite,Satellite,1,239,0,32664003,32664248:Enriched
chr16	32885194	32885228	chr16,32885161,32885228,+,G-rich,Low_complexity,Low_complexity,1,67,0,32885161,32885228:Enriched
chr16	33206138	33206383	chr16,33206138,33206383,-,BSR/Beta,Satellite,Satellite,0,241,1,33206138,33206383:Enriched
chr16	33372757	33372915	chr16,33372757,33373002,-,BSR/Beta,Satellite,Satellite,0,241,1,33372757,33373002:Enriched
chr16	33544783	33545812	chr16,33544783,33546127,+,G-rich,Low_complexity,Low_complexity,1,1424,0,33544783,33546127:Enriched
chr16	33548297	33548307	chr16,33546178,33548307,+,G-rich,Low_complexity,Low_complexity,1425,3685,0,33544754,33548307:Enriched
chr16	33548349	33548559	chr16,33548349,33548564,-,REP522,Satellite,telo,-545,247,1,33547804,33548564:Enriched
chr16	33549423	33549580	chr16,33549107,33549580,-,REP522,Satellite,telo,-148,1669,1155,33548959,33550734:Enriched
chr16	33975071	33975117	chr16,33975071,33975117,+,G-rich,Low_complexity,Low_complexity,1,46,0,33975071,33975117:Enriched
chr16	34979741	34979844	chr16,34979572,34980201,-,SST1,Satellite,centr,0,1563,912,34979572,34981112:Enriched
chr16	35143722	35143963	chr16,35143696,35144184,+,SST1,Satellite,centr,1053,1553,-10,35142644,35144194:Enriched
chr16	35363412	35363528	chr16,35363256,35365075,-,BSR/Beta,Satellite,Satellite,-21,1810,1,35363235,35365075:Enriched
chr16	35363531	35363830	chr16,35363256,35365075,-,BSR/Beta,Satellite,Satellite,-21,1810,1,35363235,35365075:Enriched
chr16	35496377	35496457	chr16,35495634,35496738,+,BSR/Beta,Satellite,Satellite,1,1104,-1,35495634,35496739:Enriched
chr16	35640044	35640271	chr16,35640044,35640271,+,MIR,SINE,MIR,13,241,-21,35640032,35640292:ECS
chr16	35745699	35745766	chr16,35745300,35745766,-,LTR7C,LTR,ERV1,-1,470,1,35745299,35745766:Enriched
chr16	35755515	35756515	chr16,35755515,35763545,-,ALR/Alpha,Satellite,centr,-49,8050,1,35755466,35763545:Enriched
chr16	35785569	35786195	chr16,35784918,35786195,-,ALR/Alpha,Satellite,centr,-35,1288,1,35784883,35786195:Enriched
chr16	35786547	35786887	chr16,35786547,35787075,-,SST1,Satellite,centr,-964,599,63,35785583,35787137:Enriched
chr16	47035048	47035338	chr16,47035048,47035338,+,AluJb,SINE,Alu,14,302,-10,47035035,47035348:PCVertebrate
chr16	47153735	47153796	chr16,47153735,47153938,-,MIRb,SINE,MIR,-42,226,17,47153693,47153954:ECS
chr16	47907789	47907953	chr16,47907772,47907953,-,L2a,LINE,L2,-1,3425,3248,47907771,47911200:ECS
chr16	48673313	48673478	chr16,48673313,48673523,-,MIRb,SINE,MIR,-19,249,18,48673294,48673540:ECS;chr16,48673313,48673523,-,MIRb,SINE,MIR,-19,249,18,48673294,48673540:ECS;chr16,48673313,48673523,-,MIRb,SINE,MIR,-19,249,18,48673294,48673540:ECS
chr16	49341663	49342005	chr16,49341645,49342005,-,L2a,LINE,L2,-143,3283,2866,49341502,49344870:ECS
chr16	49342950	49343183	chr16,49342950,49343183,+,MIRb,SINE,MIR,2,230,-38,49342949,49343221:ECS;chr16,49342950,49343183,+,MIRb,SINE,MIR,2,230,-38,49342949,49343221:ECS
chr16	49343258	49343777	chr16,49343258,49343777,+,MLT1F,LTR,ERVL-MaLR,10,548,0,49343249,49343777:Enriched
chr16	49348686	49348886	chr16,49348686,49348886,+,MIRb,SINE,MIR,19,252,-16,49348668,49348902:ECS;chr16,49348686,49348886,+,MIRb,SINE,MIR,19,252,-16,49348668,49348902:ECS
chr16	49466664	49466678	chr16,49466664,49466678,+,MIRb,SINE,MIR,175,188,-80,49466490,49466758:ECS;chr16,49466664,49466678,+,MIRb,SINE,MIR,175,188,-80,49466490,49466758:ECS
chr16	49466807	49466893	chr16,49466807,49466893,-,L2c,LINE,L2,-229,3158,3059,49466578,49469951:ECS
chr16	49467361	49467499	chr16,49467361,49467499,-,MIRb,SINE,MIR,-80,188,7,49467281,49467505:ECS;chr16,49467361,49467499,-,MIRb,SINE,MIR,-80,188,7,49467281,49467505:ECS
chr16	49468324	49468449	chr16,49468324,49468449,+,L2a,LINE,L2,3300,3426,0,49465025,49468449:ECS
chr16	49469168	49469407	chr16,49469168,49469407,+,L2b,LINE,L2,3108,3368,-7,49466061,49469414:ECS;chr16,49469168,49469407,+,L2b,LINE,L2,3108,3368,-7,49466061,49469414:ECS;chr16,49469168,49469407,+,L2b,LINE,L2,3108,3368,-7,49466061,49469414:ECS
chr16	50066193	50066224	chr16,50066193,50066255,+,(GGC)n,Simple_repeat,Simple_repeat,1,64,0,50066193,50066255:Enriched
chr16	50557077	50557274	chr16,50557077,50557274,-,L2a,LINE,L2,-23,3403,3163,50557054,50560436:ECS
chr16	50558335	50558463	chr16,50558335,50558463,-,MIRb,SINE,MIR,-32,236,99,50558303,50558561:ECS
chr16	50646935	50647018	chr16,50646935,50647018,+,L2a,LINE,L2,3342,3426,0,50643594,50647018:ECS
chr16	50649160	50649247	chr16,50649160,50649247,+,L1MD3,LINE,L1,7908,7995,0,50641253,50649247:SameSense
chr16	50667318	50667618	chr16,50667318,50667618,+,L2b,LINE,L2,3024,3369,-6,50664295,50667624:ECS;chr16,50667318,50667618,+,L2b,LINE,L2,3024,3369,-6,50664295,50667624:ECS
chr16	50669042	50669182	chr16,50669042,50669182,+,MIR3,SINE,MIR,24,171,-37,50669019,50669219:ECS;chr16,50669042,50669182,+,MIR3,SINE,MIR,24,171,-37,50669019,50669219:ECS
chr16	50883234	50883297	chr16,50883234,50883297,+,MIRb,SINE,MIR,200,264,-4,50883035,50883301:ECS
chr16	50884237	50884307	chr16,50884237,50884307,-,MIRc,SINE,MIR,-192,76,5,50884045,50884311:ECS;chr16,50884237,50884307,-,MIRc,SINE,MIR,-192,76,5,50884045,50884311:ECS
chr16	51017758	51017830	chr16,51017640,51017830,+,MIRc,SINE,MIR,23,255,-7,51017618,51017837:ECS
chr16	51038071	51038119	chr16,51037998,51038154,-,MIRb,SINE,MIR,-32,236,67,51037966,51038220:ECS
chr16	51178251	51178347	chr16,51178251,51178347,+,L2a,LINE,L2,3328,3426,0,51174924,51178347:ECS
chr16	51178486	51178667	chr16,51178486,51178667,+,MIR,SINE,MIR,24,202,-60,51178463,51178727:ECS;chr16,51178486,51178667,+,MIR,SINE,MIR,24,202,-60,51178463,51178727:PCPlacental;chr16,51178486,51178667,+,MIR,SINE,MIR,24,202,-60,51178463,51178727:ECS;chr16,51178486,51178667,+,MIR,SINE,MIR,24,202,-60,51178463,51178727:PCVertebrate
chr16	52606504	52606610	chr16,52606274,52606610,+,L2a,LINE,L2,3048,3403,-23,52603227,52606633:ECS
chr16	52652000	52652105	chr16,52652000,52652194,+,MIRb,SINE,MIR,15,229,-39,52651986,52652233:ECS
chr16	53168604	53168634	chr16,53168604,53168634,-,L2b,LINE,L2,-12,3363,3334,53168592,53171967:ECS
chr16	53168690	53168711	chr16,53168690,53168711,-,L2b,LINE,L2,-42,3333,3313,53168648,53172023:ECS
chr16	53227146	53227194	chr16,53227019,53227194,+,MIR,SINE,MIR,65,257,-5,53226955,53227199:ECS
chr16	53391304	53391336	chr16,53391304,53391336,+,(TTTC)n,Simple_repeat,Simple_repeat,1,32,0,53391304,53391336:SameSense
chr16	53487607	53487881	chr16,53486570,53487881,+,L1MD,LINE,L1,3916,5352,-794,53482655,53488675:PCPrimate
chr16	54040469	54040726	chr16,54040469,54040792,-,L2b,LINE,L2,-99,3276,2934,54040370,54043725:PCPlacental;chr16,54040469,54040792,-,L2b,LINE,L2,-99,3276,2934,54040370,54043725:PCVertebrate
chr16	54366898	54367008	chr16,54366898,54367008,+,MIR3,SINE,MIR,46,161,-47,54366853,54367055:ECS;chr16,54366898,54367008,+,MIR3,SINE,MIR,46,161,-47,54366853,54367055:ECS
chr16	55425577	55425721	chr16,55425577,55425721,+,L2a,LINE,L2,3280,3423,-3,55422298,55425724:ECS
chr16	55446864	55446948	chr16,55446652,55447017,-,MLT1K,LTR,ERVL-MaLR,-20,575,205,55446632,55447221:PCVertebrate;chr16,55446652,55447017,-,MLT1K,LTR,ERVL-MaLR,-20,575,205,55446632,55447221:PCPlacental
chr16	55488078	55488169	chr16,55488078,55488169,+,MIRc,SINE,MIR,88,173,-95,55487991,55488264:SameSense;chr16,55488078,55488169,+,MIRc,SINE,MIR,88,173,-95,55487991,55488264:ECS;chr16,55488078,55488169,+,MIRc,SINE,MIR,88,173,-95,55487991,55488264:ECS
chr16	56193218	56193264	chr16,56193218,56193264,+,G-rich,Low_complexity,Low_complexity,1,48,0,56193218,56193264:Enriched
chr16	56301775	56301921	chr16,56301775,56301921,-,MIR,SINE,MIR,-2,260,108,56301773,56302028:ECS
chr16	56307513	56307662	chr16,56307513,56307662,-,MIRc,SINE,MIR,-27,241,80,56307486,56307741:ECS;chr16,56307513,56307662,-,MIRc,SINE,MIR,-27,241,80,56307486,56307741:ECS
chr16	56352900	56352984	chr16,56352900,56352984,+,MIR,SINE,MIR,95,183,-79,56352806,56353063:ECS
chr16	56729506	56729879	chr16,56729487,56729879,+,L2b,LINE,L2,2952,3354,-21,56726536,56729900:PCVertebrate;chr16,56729487,56729879,+,L2b,LINE,L2,2952,3354,-21,56726536,56729900:PCPlacental
chr16	57141641	57141817	chr16,57141641,57141817,+,MIR,SINE,MIR,51,241,-21,57141591,57141838:ECS;chr16,57141641,57141817,+,MIR,SINE,MIR,51,241,-21,57141591,57141838:ECS;chr16,57141641,57141817,+,MIR,SINE,MIR,51,241,-21,57141591,57141838:ECS
chr16	57142077	57142580	chr16,57142077,57142580,-,L2b,LINE,L2,0,3375,2827,57142077,57145406:ECS
chr16	57143514	57143637	chr16,57143514,57143637,+,MIRb,SINE,MIR,22,154,-114,57143493,57143751:ECS;chr16,57143514,57143637,+,MIRb,SINE,MIR,22,154,-114,57143493,57143751:ECS
chr16	57144454	57144535	chr16,57144454,57144535,+,MIRc,SINE,MIR,49,144,-124,57144406,57144659:SameSense;chr16,57144454,57144535,+,MIRc,SINE,MIR,49,144,-124,57144406,57144659:ECS;chr16,57144454,57144535,+,MIRc,SINE,MIR,49,144,-124,57144406,57144659:ECS
chr16	57697963	57698007	chr16,57697963,57698007,+,GA-rich,Low_complexity,Low_complexity,1,44,0,57697963,57698007:PCPrimate;chr16,57697963,57698007,+,GA-rich,Low_complexity,Low_complexity,1,44,0,57697963,57698007:PCPlacental;chr16,57697963,57698007,+,GA-rich,Low_complexity,Low_complexity,1,44,0,57697963,57698007:PCPlacental;chr16,57697963,57698007,+,GA-rich,Low_complexity,Low_complexity,1,44,0,57697963,57698007:PCVertebr…
chr16	57759520	57759641	chr16,57759520,57759641,+,MIRc,SINE,MIR,119,237,-31,57759402,57759672:SameSense
chr16	57759877	57760019	chr16,57759877,57760019,+,MIR,SINE,MIR,67,211,-57,57759811,57760076:PCVertebrate
chr16	58462154	58462283	chr16,58462054,58462283,-,MIRb,SINE,MIR,0,268,35,58462054,58462317:PCPrimate;chr16,58462054,58462283,-,MIRb,SINE,MIR,0,268,35,58462054,58462317:PCPrimate
chr16	63935778	63936411	chr16,63935654,63936411,+,L2a,LINE,L2,2516,3295,-92,63933139,63936503:ECS
chr16	64736432	64736503	chr16,64736432,64736503,+,L2b,LINE,L2,3128,3198,-177,64733305,64736680:ECS
chr16	65601164	65601454	chr16,65601164,65601484,+,L2c,LINE,L2,3024,3377,-10,65598141,65601494:ECS
chr16	66411403	66412135	chr16,66411403,66412616,+,L1ME1,LINE,L1,4401,5605,-574,66407003,66413190:ECS
chr16	66550352	66550498	chr16,66550352,66550498,-,MIRb,SINE,MIR,-15,253,93,66550337,66550590:ECS
chr16	66731585	66731701	chr16,66731585,66731701,+,L2c,LINE,L2,3266,3385,-2,66728320,66731703:ECS
chr16	66751776	66751850	chr16,66751776,66751850,+,(GGC)n,Simple_repeat,Simple_repeat,1,75,0,66751776,66751850:Enriched
chr16	67007568	67007607	chr16,67007568,67007607,+,L2c,LINE,L2,2762,2798,-621,67004807,67008228:ECS
chr16	67008699	67008884	chr16,67008699,67008884,+,L2c,LINE,L2,2964,3170,-217,67005736,67009101:ECS
chr16	67206784	67206849	chr16,67206784,67206849,+,MIR3,SINE,MIR,142,208,0,67206643,67206849:ECS;chr16,67206784,67206849,+,MIR3,SINE,MIR,142,208,0,67206643,67206849:ECS
chr16	67614892	67615153	chr16,67614855,67615153,+,AluSc8,SINE,Alu,2,291,-20,67614854,67615173:PCPlacental
chr16	67883748	67883784	chr16,67883748,67883784,+,G-rich,Low_complexity,Low_complexity,1,38,0,67883748,67883784:Enriched
chr16	68451930	68452067	chr16,68451930,68452067,+,MIRc,SINE,MIR,73,254,-14,68451858,68452081:SameSense
chr16	68452144	68452318	chr16,68452144,68452329,+,MIRb,SINE,MIR,48,256,-6,68452097,68452335:PCPrimate
chr16	68593084	68593183	chr16,68593084,68593183,+,L2a,LINE,L2,3315,3426,0,68589770,68593183:ECS
chr16	68593838	68594007	chr16,68593838,68594007,+,MLT1F,LTR,ERVL-MaLR,211,380,-168,68593628,68594175:Enriched
chr16	68594303	68594424	chr16,68594303,68594465,+,MLT1F,LTR,ERVL-MaLR,381,542,-6,68593923,68594471:Enriched
chr16	69632251	69632330	chr16,69632251,69632330,-,MIR,SINE,MIR,-3,259,180,69632248,69632509:PCVertebrate
chr16	69990085	69990196	chr16,69990085,69990196,+,G-rich,Low_complexity,Low_complexity,1,117,0,69990085,69990196:Enriched
chr16	70715164	70715474	chr16,70715164,70715474,+,L2b,LINE,L2,3028,3369,-6,70712137,70715480:PCPlacental;chr16,70715164,70715474,+,L2b,LINE,L2,3028,3369,-6,70712137,70715480:ECS;chr16,70715164,70715474,+,L2b,LINE,L2,3028,3369,-6,70712137,70715480:ECS;chr16,70715164,70715474,+,L2b,LINE,L2,3028,3369,-6,70712137,70715480:ECS;chr16,70715164,70715474,+,L2b,LINE,L2,3028,3369,-6,70712137,70715480:PCVertebrate;chr16,70715164,70…
chr16	70716110	70716323	chr16,70716110,70716323,+,L2a,LINE,L2,3148,3419,-7,70712963,70716330:ECS;chr16,70716110,70716323,+,L2a,LINE,L2,3148,3419,-7,70712963,70716330:ECS
chr16	70755098	70755144	chr16,70754960,70755144,-,MIR3,SINE,MIR,-7,201,4,70754953,70755147:ECS;chr16,70754960,70755144,-,MIR3,SINE,MIR,-7,201,4,70754953,70755147:ECS
chr16	71090236	71090469	chr16,71090236,71090469,+,MIR,SINE,MIR,7,250,-12,71090230,71090481:PCPlacental;chr16,71090236,71090469,+,MIR,SINE,MIR,7,250,-12,71090230,71090481:PCVertebrate;chr16,71090236,71090469,+,MIR,SINE,MIR,7,250,-12,71090230,71090481:PCVertebrate
chr16	71113465	71113591	chr16,71113465,71113591,-,L1MC4,LINE,L1,-333,7709,7579,71113132,71121169:ECS
chr16	71113893	71114000	chr16,71113893,71114266,-,L1MC4,LINE,L1,-464,7578,7168,71113429,71121433:ECS
[truncated: 3,374 more rows]
