# Supplementary material for: Ancient exapted transposable elements promote nuclear enrichment of human long noncoding RNAs
Source: Genome Res. 2019 Feb;29(2):208–22. doi: 10.1101/gr.229922.117 (PMC6360812; doi:10.1101/gr.229922.117)
Supplement: Supplemental Material [file supp_gr.229922.117_Supplemental_File_S3.txt]

GENE_ID	#RIDLs
ENSG00000100181	2
ENSG00000116883	1
ENSG00000120664	1
ENSG00000125804	2
ENSG00000126005	1
ENSG00000131007	1
ENSG00000145063	1
ENSG00000152931	2
ENSG00000153363	2
ENSG00000162888	1
ENSG00000163364	1
ENSG00000163597	1
ENSG00000163915	2
ENSG00000164621	1
ENSG00000167117	2
ENSG00000167912	1
ENSG00000168367	3
ENSG00000170161	1
ENSG00000170919	10
ENSG00000170983	1
ENSG00000171671	1
ENSG00000172965	3
ENSG00000173811	1
ENSG00000173867	1
ENSG00000174365	1
ENSG00000174403	2
ENSG00000175147	3
ENSG00000175604	1
ENSG00000175699	1
ENSG00000176515	1
ENSG00000176593	3
ENSG00000176840	1
ENSG00000176912	1
ENSG00000176984	2
ENSG00000177112	1
ENSG00000177133	3
ENSG00000177234	2
ENSG00000177337	1
ENSG00000177369	2
ENSG00000177406	2
ENSG00000177553	3
ENSG00000177640	5
ENSG00000177725	1
ENSG00000177822	1
ENSG00000178130	1
ENSG00000178193	1
ENSG00000178722	1
ENSG00000178803	2
ENSG00000178977	1
ENSG00000179066	1
ENSG00000179082	4
ENSG00000179141	1
ENSG00000179219	2
ENSG00000179577	1
ENSG00000179818	4
ENSG00000180081	1
ENSG00000180712	1
ENSG00000180861	4
ENSG00000181123	1
ENSG00000181171	1
ENSG00000181211	1
ENSG00000181908	1
ENSG00000182057	1
ENSG00000182109	1
ENSG00000182366	1
ENSG00000182376	1
ENSG00000182648	4
ENSG00000183154	1
ENSG00000183250	1
ENSG00000183470	1
ENSG00000183822	1
ENSG00000184068	2
ENSG00000184224	1
ENSG00000184441	1
ENSG00000184991	1
ENSG00000185847	1
ENSG00000185904	3
ENSG00000186056	4
ENSG00000186148	1
ENSG00000186235	1
ENSG00000187229	1
ENSG00000187621	2
ENSG00000188185	1
ENSG00000188242	1
ENSG00000188477	2
ENSG00000188525	3
ENSG00000188660	1
ENSG00000188825	2
ENSG00000189149	1
ENSG00000189223	5
ENSG00000196273	7
ENSG00000196295	6
ENSG00000196421	1
ENSG00000196566	1
ENSG00000196668	1
ENSG00000196696	1
ENSG00000196893	1
ENSG00000196951	1
ENSG00000196972	3
ENSG00000196979	1
ENSG00000197085	1
ENSG00000197176	1
ENSG00000197182	3
ENSG00000197251	1
ENSG00000197301	2
ENSG00000197665	2
ENSG00000197813	1
ENSG00000197989	1
ENSG00000198106	1
ENSG00000198547	5
ENSG00000203335	3
ENSG00000203392	1
ENSG00000203394	1
ENSG00000203497	2
ENSG00000203499	1
ENSG00000203506	1
ENSG00000203585	1
ENSG00000203620	2
ENSG00000203644	1
ENSG00000203709	7
ENSG00000203801	1
ENSG00000203875	1
ENSG00000203876	1
ENSG00000203900	2
ENSG00000203930	2
ENSG00000203987	1
ENSG00000203993	1
ENSG00000203999	4
ENSG00000204044	2
ENSG00000204054	15
ENSG00000204117	1
ENSG00000204148	1
ENSG00000204241	2
ENSG00000204261	1
ENSG00000204277	2
ENSG00000204282	2
ENSG00000204283	5
ENSG00000204362	5
ENSG00000204393	2
ENSG00000204460	1
ENSG00000204581	2
ENSG00000204584	1
ENSG00000204623	1
ENSG00000204685	1
ENSG00000204706	3
ENSG00000204754	1
ENSG00000204758	2
ENSG00000204791	1
ENSG00000204792	3
ENSG00000204929	3
ENSG00000204949	2
ENSG00000205037	2
ENSG00000205041	4
ENSG00000205181	3
ENSG00000205452	1
ENSG00000205488	2
ENSG00000205500	1
ENSG00000205559	1
ENSG00000205562	1
ENSG00000205611	2
ENSG00000205740	1
ENSG00000205745	1
ENSG00000205786	2
ENSG00000205790	1
ENSG00000205885	4
ENSG00000205890	2
ENSG00000205930	2
ENSG00000205959	1
ENSG00000205971	1
ENSG00000206028	1
ENSG00000206082	2
ENSG00000206140	1
ENSG00000206142	1
ENSG00000206187	1
ENSG00000206195	1
ENSG00000206249	1
ENSG00000206417	1
ENSG00000211683	1
ENSG00000212766	1
ENSG00000212855	2
ENSG00000212856	2
ENSG00000212939	1
ENSG00000213742	1
ENSG00000213888	2
ENSG00000213963	2
ENSG00000213971	6
ENSG00000213981	1
ENSG00000214039	1
ENSG00000214049	2
ENSG00000214145	1
ENSG00000214146	3
ENSG00000214188	1
ENSG00000214293	1
ENSG00000214353	1
ENSG00000214381	2
ENSG00000214407	1
ENSG00000214432	1
ENSG00000214546	3
ENSG00000214548	13
ENSG00000214614	1
ENSG00000214650	1
ENSG00000214708	4
ENSG00000214719	1
ENSG00000214783	1
ENSG00000214797	1
ENSG00000214837	1
ENSG00000215014	1
ENSG00000215023	2
ENSG00000215039	1
ENSG00000215067	2
ENSG00000215256	1
ENSG00000215386	2
ENSG00000215424	3
ENSG00000215458	2
ENSG00000215483	1
ENSG00000215498	1
ENSG00000217825	3
ENSG00000218357	1
ENSG00000218416	1
ENSG00000218510	1
ENSG00000218537	1
ENSG00000218672	2
ENSG00000218839	1
ENSG00000219159	2
ENSG00000219410	2
ENSG00000219665	2
ENSG00000219926	4
ENSG00000220161	1
ENSG00000220256	1
ENSG00000220575	1
ENSG00000221817	3
ENSG00000222000	2
ENSG00000222005	2
ENSG00000222017	1
ENSG00000222032	1
ENSG00000222035	1
ENSG00000222043	1
ENSG00000222044	1
ENSG00000223342	1
ENSG00000223379	1
ENSG00000223392	1
ENSG00000223403	2
ENSG00000223430	1
ENSG00000223436	1
ENSG00000223440	1
ENSG00000223458	1
ENSG00000223462	1
ENSG00000223482	2
ENSG00000223486	1
ENSG00000223522	1
ENSG00000223552	1
ENSG00000223573	2
ENSG00000223598	1
ENSG00000223631	1
ENSG00000223642	1
ENSG00000223659	1
ENSG00000223695	1
ENSG00000223704	1
ENSG00000223720	1
ENSG00000223745	2
ENSG00000223813	1
ENSG00000223817	1
ENSG00000223837	1
ENSG00000223839	2
ENSG00000223850	1
ENSG00000223855	1
ENSG00000223891	1
ENSG00000223923	1
ENSG00000223930	1
ENSG00000223960	1
ENSG00000223985	1
ENSG00000224008	1
ENSG00000224020	1
ENSG00000224027	1
ENSG00000224029	1
ENSG00000224038	1
ENSG00000224043	1
ENSG00000224048	1
ENSG00000224075	1
ENSG00000224076	1
ENSG00000224081	1
ENSG00000224086	12
ENSG00000224093	1
ENSG00000224128	1
ENSG00000224153	1
ENSG00000224165	2
ENSG00000224177	1
ENSG00000224184	1
ENSG00000224187	3
ENSG00000224189	1
ENSG00000224209	1
ENSG00000224271	1
ENSG00000224292	1
ENSG00000224310	1
ENSG00000224322	1
ENSG00000224347	1
ENSG00000224361	1
ENSG00000224375	1
ENSG00000224376	1
ENSG00000224391	1
ENSG00000224397	4
ENSG00000224400	1
ENSG00000224404	2
ENSG00000224406	1
ENSG00000224409	1
ENSG00000224418	1
ENSG00000224424	2
ENSG00000224429	2
ENSG00000224441	1
ENSG00000224481	1
ENSG00000224506	1
ENSG00000224511	1
ENSG00000224513	1
ENSG00000224514	1
ENSG00000224533	2
ENSG00000224577	1
ENSG00000224583	1
ENSG00000224596	1
ENSG00000224597	1
ENSG00000224609	1
ENSG00000224614	1
ENSG00000224621	4
ENSG00000224671	2
ENSG00000224699	1
ENSG00000224717	3
ENSG00000224718	1
ENSG00000224730	1
ENSG00000224738	1
ENSG00000224743	1
ENSG00000224771	1
ENSG00000224794	1
ENSG00000224805	1
ENSG00000224825	1
ENSG00000224842	1
ENSG00000224863	1
ENSG00000224865	1
ENSG00000224883	1
ENSG00000224888	3
ENSG00000224934	1
ENSG00000224957	1
ENSG00000224973	2
ENSG00000224995	1
ENSG00000225028	1
ENSG00000225032	2
ENSG00000225077	2
ENSG00000225128	2
ENSG00000225129	1
ENSG00000225138	1
ENSG00000225156	1
ENSG00000225174	1
ENSG00000225206	1
ENSG00000225208	1
ENSG00000225218	1
ENSG00000225258	1
ENSG00000225279	1
ENSG00000225292	1
ENSG00000225302	2
ENSG00000225313	2
ENSG00000225315	1
ENSG00000225325	1
ENSG00000225329	1
ENSG00000225334	1
ENSG00000225359	2
ENSG00000225376	1
ENSG00000225378	2
ENSG00000225387	1
ENSG00000225413	1
ENSG00000225420	1
ENSG00000225421	1
ENSG00000225434	1
ENSG00000225465	1
ENSG00000225484	3
ENSG00000225511	2
ENSG00000225528	1
ENSG00000225535	1
ENSG00000225564	1
ENSG00000225588	1
ENSG00000225613	1
ENSG00000225619	1
ENSG00000225620	1
ENSG00000225657	3
ENSG00000225670	1
ENSG00000225683	1
ENSG00000225684	1
ENSG00000225708	1
ENSG00000225718	1
ENSG00000225721	1
ENSG00000225730	2
ENSG00000225746	1
ENSG00000225756	1
ENSG00000225762	1
ENSG00000225767	1
ENSG00000225783	5
ENSG00000225791	2
ENSG00000225793	1
ENSG00000225798	1
ENSG00000225807	1
ENSG00000225822	1
ENSG00000225836	1
ENSG00000225857	1
ENSG00000225860	3
ENSG00000225867	1
ENSG00000225882	1
ENSG00000225891	1
ENSG00000225913	1
ENSG00000225930	2
ENSG00000225953	1
ENSG00000225970	1
ENSG00000225978	1
ENSG00000225988	2
ENSG00000226007	2
ENSG00000226009	1
ENSG00000226047	1
ENSG00000226051	1
ENSG00000226091	1
ENSG00000226125	2
ENSG00000226133	2
ENSG00000226159	1
ENSG00000226179	1
ENSG00000226200	3
ENSG00000226202	1
ENSG00000226203	2
ENSG00000226207	1
ENSG00000226239	2
ENSG00000226240	2
ENSG00000226250	2
ENSG00000226252	2
ENSG00000226272	1
ENSG00000226281	1
ENSG00000226287	1
ENSG00000226302	1
ENSG00000226308	1
ENSG00000226317	1
ENSG00000226349	1
ENSG00000226355	1
ENSG00000226374	1
ENSG00000226377	1
ENSG00000226380	1
ENSG00000226383	1
ENSG00000226390	1
ENSG00000226416	1
ENSG00000226419	4
ENSG00000226438	1
ENSG00000226440	2
ENSG00000226471	1
ENSG00000226482	1
ENSG00000226487	1
ENSG00000226496	1
ENSG00000226510	1
ENSG00000226522	1
ENSG00000226567	4
ENSG00000226648	1
ENSG00000226674	2
ENSG00000226708	1
ENSG00000226717	1
ENSG00000226741	3
ENSG00000226746	2
ENSG00000226751	1
ENSG00000226752	2
ENSG00000226757	2
ENSG00000226759	2
ENSG00000226762	1
ENSG00000226785	1
ENSG00000226791	2
ENSG00000226803	1
ENSG00000226806	1
ENSG00000226808	1
ENSG00000226825	1
ENSG00000226828	1
ENSG00000226849	2
ENSG00000226852	2
ENSG00000226853	1
ENSG00000226883	2
ENSG00000226891	4
ENSG00000226906	3
ENSG00000226913	1
ENSG00000226917	2
ENSG00000226938	2
ENSG00000226944	1
ENSG00000226950	2
ENSG00000226983	2
ENSG00000226995	1
ENSG00000227029	1
ENSG00000227036	5
ENSG00000227050	1
ENSG00000227051	3
ENSG00000227061	2
ENSG00000227066	3
ENSG00000227068	1
ENSG00000227082	1
ENSG00000227110	2
ENSG00000227115	2
ENSG00000227128	2
ENSG00000227131	1
ENSG00000227143	1
ENSG00000227145	1
ENSG00000227155	2
ENSG00000227181	1
ENSG00000227195	1
ENSG00000227199	1
ENSG00000227218	1
ENSG00000227245	1
ENSG00000227258	1
ENSG00000227292	2
ENSG00000227332	1
ENSG00000227354	1
ENSG00000227359	1
ENSG00000227360	1
ENSG00000227392	1
ENSG00000227398	1
ENSG00000227407	1
ENSG00000227432	1
ENSG00000227438	1
ENSG00000227463	2
ENSG00000227479	1
ENSG00000227480	2
ENSG00000227495	1
ENSG00000227533	3
ENSG00000227540	1
ENSG00000227543	1
ENSG00000227544	1
ENSG00000227555	1
ENSG00000227599	1
ENSG00000227619	2
ENSG00000227630	2
ENSG00000227634	1
ENSG00000227637	1
ENSG00000227646	1
ENSG00000227702	1
ENSG00000227706	1
ENSG00000227733	9
ENSG00000227741	2
ENSG00000227764	1
ENSG00000227769	1
ENSG00000227811	2
ENSG00000227824	2
ENSG00000227838	1
ENSG00000227848	1
ENSG00000227896	1
ENSG00000227906	1
ENSG00000227920	2
ENSG00000227935	1
ENSG00000227954	2
ENSG00000227963	1
ENSG00000227964	1
ENSG00000228013	1
ENSG00000228016	1
ENSG00000228021	2
ENSG00000228022	1
ENSG00000228065	3
ENSG00000228107	2
ENSG00000228113	1
ENSG00000228141	1
ENSG00000228151	1
ENSG00000228157	4
ENSG00000228172	1
ENSG00000228174	1
ENSG00000228176	1
ENSG00000228189	1
ENSG00000228203	1
ENSG00000228208	1
ENSG00000228237	1
ENSG00000228274	1
ENSG00000228290	1
ENSG00000228296	3
ENSG00000228308	1
ENSG00000228372	1
ENSG00000228386	1
ENSG00000228389	1
ENSG00000228417	1
ENSG00000228430	1
ENSG00000228486	1
ENSG00000228495	1
ENSG00000228496	1
ENSG00000228505	1
ENSG00000228543	1
ENSG00000228564	5
ENSG00000228586	1
ENSG00000228590	1
ENSG00000228622	1
ENSG00000228624	1
ENSG00000228683	3
ENSG00000228697	1
ENSG00000228701	1
ENSG00000228718	1
ENSG00000228740	1
ENSG00000228750	1
ENSG00000228775	1
ENSG00000228794	1
ENSG00000228830	2
ENSG00000228835	2
ENSG00000228838	1
ENSG00000228863	1
ENSG00000228873	1
ENSG00000228878	1
ENSG00000228925	1
ENSG00000228956	1
ENSG00000228973	1
ENSG00000228980	2
ENSG00000229011	1
ENSG00000229021	1
ENSG00000229043	1
ENSG00000229051	1
ENSG00000229081	1
ENSG00000229105	2
ENSG00000229116	1
ENSG00000229131	1
ENSG00000229140	1
ENSG00000229153	2
ENSG00000229154	1
ENSG00000229155	1
ENSG00000229175	1
ENSG00000229180	1
ENSG00000229191	2
ENSG00000229201	1
ENSG00000229205	1
ENSG00000229214	2
ENSG00000229240	1
ENSG00000229243	1
ENSG00000229261	1
ENSG00000229263	1
ENSG00000229311	2
ENSG00000229373	1
ENSG00000229395	1
ENSG00000229400	1
ENSG00000229402	1
ENSG00000229404	1
ENSG00000229433	1
ENSG00000229457	1
ENSG00000229491	1
ENSG00000229525	2
ENSG00000229528	1
ENSG00000229569	1
ENSG00000229578	1
ENSG00000229588	2
ENSG00000229607	1
ENSG00000229613	1
ENSG00000229688	1
ENSG00000229694	1
ENSG00000229699	1
ENSG00000229719	1
ENSG00000229722	1
ENSG00000229727	1
ENSG00000229729	2
ENSG00000229740	1
ENSG00000229755	1
ENSG00000229770	1
ENSG00000229775	1
ENSG00000229776	1
ENSG00000229807	7
ENSG00000229821	1
ENSG00000229847	3
ENSG00000229867	4
ENSG00000229912	1
ENSG00000229923	1
ENSG00000229951	1
ENSG00000229956	2
ENSG00000229957	1
ENSG00000229970	1
ENSG00000229989	1
ENSG00000230002	1
ENSG00000230005	1
ENSG00000230051	1
ENSG00000230082	1
ENSG00000230084	1
ENSG00000230102	2
ENSG00000230120	1
ENSG00000230126	1
ENSG00000230138	2
ENSG00000230142	1
ENSG00000230148	1
ENSG00000230156	1
ENSG00000230163	1
ENSG00000230185	3
ENSG00000230223	1
ENSG00000230262	1
ENSG00000230269	1
ENSG00000230286	1
ENSG00000230314	1
ENSG00000230322	1
ENSG00000230324	1
ENSG00000230337	1
ENSG00000230352	1
ENSG00000230368	1
ENSG00000230381	2
ENSG00000230402	1
ENSG00000230404	1
ENSG00000230417	3
ENSG00000230439	1
ENSG00000230440	1
ENSG00000230448	1
ENSG00000230461	1
ENSG00000230471	2
ENSG00000230487	3
ENSG00000230490	1
ENSG00000230523	5
ENSG00000230526	1
ENSG00000230532	1
ENSG00000230536	1
ENSG00000230550	1
ENSG00000230551	3
ENSG00000230552	2
ENSG00000230563	1
ENSG00000230569	1
ENSG00000230575	1
ENSG00000230587	1
ENSG00000230590	2
ENSG00000230599	1
ENSG00000230613	1
ENSG00000230623	1
ENSG00000230628	1
ENSG00000230676	3
ENSG00000230699	2
ENSG00000230709	2
ENSG00000230710	1
ENSG00000230724	1
ENSG00000230725	1
ENSG00000230732	2
ENSG00000230749	1
ENSG00000230751	1
ENSG00000230773	2
ENSG00000230782	1
ENSG00000230805	1
ENSG00000230817	1
ENSG00000230826	1
ENSG00000230839	1
ENSG00000230843	1
ENSG00000230876	2
ENSG00000230894	1
ENSG00000230922	2
ENSG00000230923	1
ENSG00000230937	2
ENSG00000230960	1
ENSG00000230970	4
ENSG00000230971	2
ENSG00000231013	1
ENSG00000231028	1
ENSG00000231031	1
ENSG00000231046	1
ENSG00000231050	1
ENSG00000231057	2
ENSG00000231061	1
ENSG00000231064	1
ENSG00000231074	4
ENSG00000231079	1
ENSG00000231105	7
ENSG00000231106	1
ENSG00000231121	1
ENSG00000231128	1
ENSG00000231131	2
ENSG00000231132	1
ENSG00000231149	1
ENSG00000231160	1
ENSG00000231163	1
ENSG00000231172	1
ENSG00000231185	2
ENSG00000231196	1
ENSG00000231204	1
ENSG00000231243	1
ENSG00000231265	1
ENSG00000231290	4
ENSG00000231304	1
ENSG00000231305	1
ENSG00000231312	1
ENSG00000231324	1
ENSG00000231329	1
ENSG00000231346	1
ENSG00000231367	1
ENSG00000231394	1
ENSG00000231407	1
ENSG00000231421	1
ENSG00000231422	2
ENSG00000231437	2
ENSG00000231440	1
ENSG00000231453	1
ENSG00000231492	3
ENSG00000231515	1
ENSG00000231527	1
ENSG00000231528	2
ENSG00000231535	1
ENSG00000231536	1
ENSG00000231551	1
ENSG00000231595	1
ENSG00000231597	1
ENSG00000231611	1
ENSG00000231638	1
ENSG00000231703	4
ENSG00000231711	2
ENSG00000231721	1
ENSG00000231731	2
ENSG00000231764	3
ENSG00000231768	1
ENSG00000231770	1
ENSG00000231782	1
ENSG00000231806	1
ENSG00000231811	2
ENSG00000231817	3
ENSG00000231826	1
ENSG00000231865	1
ENSG00000231871	2
ENSG00000231890	1
ENSG00000231918	2
ENSG00000231933	4
ENSG00000231948	1
ENSG00000231949	2
ENSG00000231951	1
ENSG00000231983	1
ENSG00000232021	2
ENSG00000232044	2
ENSG00000232046	1
ENSG00000232080	1
ENSG00000232093	1
ENSG00000232100	2
ENSG00000232113	1
ENSG00000232117	4
ENSG00000232139	1
ENSG00000232190	3
ENSG00000232192	1
ENSG00000232224	1
ENSG00000232243	1
ENSG00000232259	1
ENSG00000232265	4
ENSG00000232284	1
ENSG00000232286	1
ENSG00000232287	1
ENSG00000232294	1
ENSG00000232295	1
ENSG00000232298	1
ENSG00000232348	1
ENSG00000232354	3
ENSG00000232358	1
ENSG00000232395	1
ENSG00000232396	2
ENSG00000232401	1
ENSG00000232406	5
ENSG00000232415	1
ENSG00000232416	3
ENSG00000232512	1
ENSG00000232555	1
ENSG00000232558	1
ENSG00000232600	1
ENSG00000232613	1
ENSG00000232633	1
ENSG00000232667	2
ENSG00000232671	1
ENSG00000232684	1
ENSG00000232719	1
ENSG00000232732	1
ENSG00000232762	1
ENSG00000232774	1
ENSG00000232807	2
ENSG00000232811	1
ENSG00000232827	2
ENSG00000232837	1
ENSG00000232855	1
ENSG00000232884	1
ENSG00000232903	2
ENSG00000232907	1
ENSG00000232913	3
ENSG00000232936	1
ENSG00000232940	1
ENSG00000232995	4
ENSG00000233005	1
ENSG00000233006	1
ENSG00000233008	1
ENSG00000233013	1
ENSG00000233030	1
ENSG00000233038	2
ENSG00000233044	1
ENSG00000233047	1
ENSG00000233048	1
ENSG00000233077	2
ENSG00000233078	1
ENSG00000233096	1
ENSG00000233098	4
ENSG00000233101	1
ENSG00000233117	3
ENSG00000233124	1
ENSG00000233178	1
ENSG00000233179	1
ENSG00000233184	1
ENSG00000233193	1
ENSG00000233203	1
ENSG00000233208	1
ENSG00000233214	1
ENSG00000233220	1
ENSG00000233221	3
ENSG00000233230	1
ENSG00000233242	1
ENSG00000233251	3
ENSG00000233271	1
ENSG00000233293	2
ENSG00000233304	1
ENSG00000233334	1
ENSG00000233349	1
ENSG00000233354	1
ENSG00000233355	1
ENSG00000233360	1
ENSG00000233363	1
ENSG00000233392	1
ENSG00000233399	1
ENSG00000233415	1
ENSG00000233424	2
ENSG00000233427	1
ENSG00000233431	1
ENSG00000233452	2
ENSG00000233496	1
ENSG00000233502	1
ENSG00000233515	1
ENSG00000233517	1
ENSG00000233521	1
ENSG00000233529	1
ENSG00000233532	1
ENSG00000233559	1
ENSG00000233590	1
ENSG00000233593	1
ENSG00000233602	1
ENSG00000233611	1
ENSG00000233621	1
ENSG00000233625	1
ENSG00000233627	1
ENSG00000233633	1
ENSG00000233651	2
ENSG00000233694	1
ENSG00000233705	1
ENSG00000233723	2
ENSG00000233725	2
ENSG00000233728	1
ENSG00000233729	1
ENSG00000233766	1
ENSG00000233783	1
ENSG00000233791	1
ENSG00000233817	3
ENSG00000233821	1
ENSG00000233824	1
ENSG00000233852	1
ENSG00000233875	1
ENSG00000233878	1
ENSG00000233885	1
ENSG00000233896	1
ENSG00000233901	3
ENSG00000233903	1
ENSG00000233912	2
ENSG00000233920	1
ENSG00000233936	1
ENSG00000233942	1
ENSG00000233975	1
ENSG00000233993	1
ENSG00000234019	1
ENSG00000234022	1
ENSG00000234028	1
ENSG00000234052	1
ENSG00000234055	1
ENSG00000234072	1
ENSG00000234116	1
ENSG00000234129	3
ENSG00000234132	1
ENSG00000234142	1
ENSG00000234155	2
ENSG00000234156	1
ENSG00000234160	1
ENSG00000234177	1
ENSG00000234190	2
ENSG00000234199	1
ENSG00000234207	1
ENSG00000234210	1
ENSG00000234211	1
ENSG00000234225	1
ENSG00000234229	2
ENSG00000234252	1
ENSG00000234264	1
ENSG00000234275	1
ENSG00000234279	1
ENSG00000234283	1
ENSG00000234290	1
ENSG00000234318	1
ENSG00000234323	1
ENSG00000234378	2
ENSG00000234394	1
ENSG00000234428	1
ENSG00000234445	1
ENSG00000234446	1
ENSG00000234452	1
ENSG00000234455	1
ENSG00000234456	3
ENSG00000234471	1
ENSG00000234548	1
ENSG00000234572	1
ENSG00000234579	1
ENSG00000234593	1
ENSG00000234608	4
ENSG00000234630	2
ENSG00000234636	1
ENSG00000234646	1
ENSG00000234663	1
ENSG00000234678	1
ENSG00000234684	1
ENSG00000234688	1
ENSG00000234690	1
ENSG00000234694	1
ENSG00000234718	1
ENSG00000234722	1
ENSG00000234756	1
ENSG00000234768	1
ENSG00000234771	2
ENSG00000234791	1
ENSG00000234807	1
ENSG00000234855	1
ENSG00000234859	2
ENSG00000234869	1
ENSG00000234880	1
ENSG00000234899	1
ENSG00000234902	1
ENSG00000234912	2
ENSG00000234913	1
ENSG00000234917	1
ENSG00000234945	1
ENSG00000234948	1
ENSG00000234952	1
ENSG00000234956	1
ENSG00000235007	1
ENSG00000235032	1
ENSG00000235035	1
ENSG00000235042	1
ENSG00000235049	2
ENSG00000235050	1
ENSG00000235059	5
ENSG00000235066	1
ENSG00000235077	1
ENSG00000235092	1
ENSG00000235097	1
ENSG00000235100	2
ENSG00000235106	2
ENSG00000235111	1
ENSG00000235123	1
ENSG00000235142	3
ENSG00000235154	1
ENSG00000235158	1
ENSG00000235180	1
ENSG00000235209	2
ENSG00000235215	1
ENSG00000235257	2
ENSG00000235261	1
ENSG00000235263	1
ENSG00000235271	1
ENSG00000235280	1
ENSG00000235293	1
ENSG00000235295	2
ENSG00000235300	2
ENSG00000235303	1
ENSG00000235304	1
ENSG00000235314	2
ENSG00000235321	1
ENSG00000235343	1
ENSG00000235358	3
ENSG00000235361	1
ENSG00000235381	2
ENSG00000235407	2
ENSG00000235412	3
ENSG00000235426	1
ENSG00000235448	1
ENSG00000235470	2
ENSG00000235491	1
ENSG00000235497	1
ENSG00000235501	1
ENSG00000235513	1
ENSG00000235527	1
ENSG00000235563	1
ENSG00000235564	1
ENSG00000235576	1
ENSG00000235586	1
ENSG00000235597	1
ENSG00000235615	2
ENSG00000235621	2
ENSG00000235645	1
ENSG00000235652	1
ENSG00000235703	1
ENSG00000235710	1
ENSG00000235740	1
ENSG00000235770	1
ENSG00000235781	1
ENSG00000235790	1
ENSG00000235806	1
ENSG00000235813	1
ENSG00000235845	1
ENSG00000235865	4
ENSG00000235881	1
ENSG00000235888	1
ENSG00000235890	2
ENSG00000235903	2
ENSG00000235919	1
ENSG00000235927	1
ENSG00000235931	2
ENSG00000235954	1
ENSG00000235978	1
ENSG00000235979	1
ENSG00000235997	2
ENSG00000236008	3
ENSG00000236024	1
ENSG00000236039	2
ENSG00000236045	1
ENSG00000236065	1
ENSG00000236081	1
ENSG00000236094	1
ENSG00000236107	1
ENSG00000236117	1
ENSG00000236120	1
ENSG00000236129	1
ENSG00000236130	1
ENSG00000236144	1
ENSG00000236172	2
ENSG00000236194	1
ENSG00000236204	1
ENSG00000236234	1
ENSG00000236255	1
ENSG00000236263	1
ENSG00000236267	1
ENSG00000236295	1
ENSG00000236303	1
ENSG00000236304	2
ENSG00000236318	1
ENSG00000236333	1
ENSG00000236345	2
ENSG00000236347	1
ENSG00000236358	1
ENSG00000236372	1
ENSG00000236404	3
ENSG00000236412	1
ENSG00000236423	1
ENSG00000236426	1
ENSG00000236432	1
ENSG00000236436	1
ENSG00000236449	1
ENSG00000236453	1
ENSG00000236467	1
ENSG00000236494	1
ENSG00000236498	1
ENSG00000236502	1
ENSG00000236532	1
ENSG00000236545	1
ENSG00000236548	2
ENSG00000236611	1
ENSG00000236634	1
ENSG00000236648	3
ENSG00000236651	2
ENSG00000236656	2
ENSG00000236677	1
ENSG00000236714	1
ENSG00000236754	1
ENSG00000236758	1
ENSG00000236778	1
ENSG00000236790	1
ENSG00000236824	1
ENSG00000236841	1
ENSG00000236842	1
ENSG00000236858	1
ENSG00000236869	1
ENSG00000236886	1
ENSG00000236908	1
ENSG00000236911	1
ENSG00000236914	1
ENSG00000236935	1
ENSG00000236947	1
ENSG00000236951	5
ENSG00000236961	1
ENSG00000236963	3
ENSG00000236977	1
ENSG00000237009	1
ENSG00000237017	3
ENSG00000237031	2
ENSG00000237036	1
ENSG00000237037	2
ENSG00000237048	3
ENSG00000237057	1
ENSG00000237073	2
ENSG00000237076	1
ENSG00000237104	1
ENSG00000237125	1
ENSG00000237149	1
ENSG00000237187	2
ENSG00000237188	4
ENSG00000237220	1
ENSG00000237222	5
ENSG00000237234	1
ENSG00000237248	2
ENSG00000237266	1
ENSG00000237290	4
ENSG00000237298	1
ENSG00000237301	1
ENSG00000237321	1
ENSG00000237326	1
ENSG00000237346	1
ENSG00000237357	1
ENSG00000237361	1
ENSG00000237390	4
ENSG00000237401	1
ENSG00000237410	1
ENSG00000237429	1
ENSG00000237438	2
ENSG00000237453	1
ENSG00000237463	1
ENSG00000237468	1
ENSG00000237481	1
ENSG00000237505	1
ENSG00000237517	1
ENSG00000237525	1
ENSG00000237532	1
ENSG00000237548	2
ENSG00000237567	2
ENSG00000237579	1
ENSG00000237585	1
ENSG00000237588	3
ENSG00000237590	1
ENSG00000237596	1
ENSG00000237633	2
ENSG00000237654	1
ENSG00000237718	1
ENSG00000237721	1
ENSG00000237728	2
ENSG00000237737	1
ENSG00000237741	1
ENSG00000237742	1
ENSG00000237753	1
ENSG00000237775	1
ENSG00000237781	1
ENSG00000237803	2
ENSG00000237807	1
ENSG00000237813	1
ENSG00000237838	2
ENSG00000237851	1
ENSG00000237862	2
ENSG00000237864	1
ENSG00000237886	1
ENSG00000237899	1
ENSG00000237914	2
ENSG00000237934	1
ENSG00000237945	4
ENSG00000237975	1
ENSG00000238010	1
ENSG00000238033	1
ENSG00000238045	2
ENSG00000238062	2
ENSG00000238078	1
ENSG00000238097	1
ENSG00000238107	1
ENSG00000238121	2
ENSG00000238140	1
ENSG00000238158	1
ENSG00000238160	1
ENSG00000238164	1
ENSG00000238197	1
ENSG00000238198	1
ENSG00000238212	1
ENSG00000238230	1
ENSG00000238242	1
ENSG00000238266	1
ENSG00000238284	1
ENSG00000238287	1
ENSG00000239219	1
ENSG00000239440	1
ENSG00000239454	1
ENSG00000239480	2
ENSG00000239482	2
ENSG00000239508	1
ENSG00000239569	2
ENSG00000239653	1
ENSG00000239767	1
ENSG00000239791	1
ENSG00000239877	2
ENSG00000239906	2
ENSG00000239911	1
ENSG00000239921	1
ENSG00000239991	1
ENSG00000239994	1
ENSG00000240050	2
ENSG00000240057	2
ENSG00000240086	1
ENSG00000240207	6
ENSG00000240211	1
ENSG00000240219	3
ENSG00000240401	1
ENSG00000240440	1
ENSG00000240498	4
ENSG00000240499	2
ENSG00000240666	2
ENSG00000240687	1
ENSG00000240708	1
ENSG00000240710	1
ENSG00000240875	1
ENSG00000240990	1
ENSG00000240996	1
ENSG00000241014	2
ENSG00000241098	1
ENSG00000241111	3
ENSG00000241155	1
ENSG00000241288	2
ENSG00000241316	4
ENSG00000241369	1
ENSG00000241388	1
ENSG00000241449	2
ENSG00000241469	1
ENSG00000241520	1
ENSG00000241544	1
ENSG00000241570	2
ENSG00000241684	2
ENSG00000241860	1
ENSG00000241990	1
ENSG00000242049	1
ENSG00000242082	2
ENSG00000242125	1
ENSG00000242242	1
ENSG00000242317	1
ENSG00000242474	1
ENSG00000242512	9
ENSG00000242540	1
ENSG00000242593	1
ENSG00000242618	1
ENSG00000242759	1
ENSG00000242767	1
ENSG00000242795	1
ENSG00000242797	2
ENSG00000242808	4
ENSG00000242880	1
ENSG00000243004	1
ENSG00000243012	1
ENSG00000243055	1
ENSG00000243083	1
ENSG00000243150	1
ENSG00000243224	1
ENSG00000243243	1
ENSG00000243305	1
ENSG00000243319	1
ENSG00000243321	1
ENSG00000243345	1
ENSG00000243491	2
ENSG00000243583	1
ENSG00000243629	1
ENSG00000243701	1
ENSG00000243797	1
ENSG00000243819	1
ENSG00000243903	1
ENSG00000243944	1
ENSG00000244041	2
ENSG00000244158	1
ENSG00000244161	2
ENSG00000244252	1
ENSG00000244260	2
ENSG00000244302	1
ENSG00000244345	1
ENSG00000244383	1
ENSG00000244502	1
ENSG00000244558	1
ENSG00000244578	1
ENSG00000244586	1
ENSG00000244625	3
ENSG00000244649	1
ENSG00000244791	1
ENSG00000244879	1
ENSG00000244945	1
ENSG00000244953	1
ENSG00000244968	3
ENSG00000244998	2
ENSG00000245008	1
ENSG00000245060	1
ENSG00000245080	2
ENSG00000245148	1
ENSG00000245156	1
ENSG00000245164	6
ENSG00000245248	3
ENSG00000245261	2
ENSG00000245275	3
ENSG00000245293	1
ENSG00000245322	1
ENSG00000245466	1
ENSG00000245468	1
ENSG00000245479	1
ENSG00000245498	1
ENSG00000245532	2
ENSG00000245552	2
ENSG00000245573	1
ENSG00000245598	2
ENSG00000245651	1
ENSG00000245688	2
ENSG00000245711	1
ENSG00000245748	2
ENSG00000245750	1
ENSG00000245888	1
ENSG00000245904	2
ENSG00000245937	2
ENSG00000246022	2
ENSG00000246084	1
ENSG00000246090	3
ENSG00000246100	1
ENSG00000246145	1
ENSG00000246211	1
ENSG00000246223	1
ENSG00000246228	1
ENSG00000246273	2
ENSG00000246331	1
ENSG00000246334	1
ENSG00000246363	2
ENSG00000246366	2
ENSG00000246477	1
ENSG00000246523	1
ENSG00000246541	1
ENSG00000246548	2
ENSG00000246582	1
ENSG00000246627	2
ENSG00000246640	3
ENSG00000246731	1
ENSG00000246740	1
ENSG00000246763	1
ENSG00000246777	1
ENSG00000246790	2
ENSG00000246792	1
ENSG00000246820	1
ENSG00000246859	2
ENSG00000246876	1
ENSG00000246877	1
ENSG00000246889	2
ENSG00000246898	1
ENSG00000247011	1
ENSG00000247033	1
ENSG00000247081	2
ENSG00000247092	1
ENSG00000247121	3
ENSG00000247131	1
ENSG00000247137	2
ENSG00000247213	3
ENSG00000247287	3
ENSG00000247324	1
ENSG00000247363	1
ENSG00000247373	2
ENSG00000247400	1
ENSG00000247416	1
ENSG00000247473	1
ENSG00000247556	2
ENSG00000247572	2
ENSG00000247679	2
ENSG00000247699	3
ENSG00000247708	3
ENSG00000247765	1
ENSG00000247774	1
ENSG00000247809	2
ENSG00000247828	1
ENSG00000247844	1
ENSG00000247853	1
ENSG00000247867	1
ENSG00000247970	1
ENSG00000247982	1
ENSG00000248008	1
ENSG00000248015	1
ENSG00000248050	2
ENSG00000248079	1
ENSG00000248092	1
ENSG00000248101	1
ENSG00000248103	2
ENSG00000248118	1
ENSG00000248125	1
ENSG00000248150	1
ENSG00000248187	2
ENSG00000248222	1
ENSG00000248265	4
ENSG00000248309	1
ENSG00000248318	1
ENSG00000248319	1
ENSG00000248323	2
ENSG00000248332	4
ENSG00000248339	2
ENSG00000248346	1
ENSG00000248356	1
ENSG00000248360	2
ENSG00000248362	1
ENSG00000248370	1
ENSG00000248429	1
ENSG00000248441	1
ENSG00000248461	1
ENSG00000248482	1
ENSG00000248484	1
ENSG00000248508	1
ENSG00000248516	1
ENSG00000248517	1
ENSG00000248537	1
ENSG00000248540	1
ENSG00000248544	1
ENSG00000248550	2
ENSG00000248559	1
ENSG00000248567	1
ENSG00000248587	1
ENSG00000248599	2
ENSG00000248647	1
ENSG00000248677	1
ENSG00000248693	1
ENSG00000248703	2
ENSG00000248724	1
ENSG00000248730	1
ENSG00000248738	5
ENSG00000248764	1
ENSG00000248802	1
ENSG00000248809	3
ENSG00000248813	1
ENSG00000248837	2
ENSG00000248858	2
ENSG00000248874	1
ENSG00000248893	1
ENSG00000248932	1
ENSG00000248949	1
ENSG00000249022	1
ENSG00000249035	3
ENSG00000249061	1
ENSG00000249069	2
ENSG00000249073	3
ENSG00000249096	1
ENSG00000249145	2
ENSG00000249231	2
ENSG00000249241	1
ENSG00000249265	1
ENSG00000249275	1
ENSG00000249290	1
ENSG00000249307	1
ENSG00000249364	1
ENSG00000249375	4
ENSG00000249379	1
ENSG00000249388	1
ENSG00000249406	1
ENSG00000249413	1
ENSG00000249426	1
ENSG00000249441	1
ENSG00000249456	2
ENSG00000249464	1
ENSG00000249476	1
ENSG00000249478	2
ENSG00000249487	1
ENSG00000249494	1
ENSG00000249500	1
ENSG00000249526	1
ENSG00000249534	1
ENSG00000249550	1
ENSG00000249574	1
ENSG00000249601	1
ENSG00000249618	1
ENSG00000249669	13
ENSG00000249679	1
ENSG00000249695	3
ENSG00000249699	2
ENSG00000249700	1
ENSG00000249706	2
ENSG00000249717	1
ENSG00000249722	1
ENSG00000249772	1
ENSG00000249816	3
ENSG00000249833	1
ENSG00000249859	1
ENSG00000249868	1
ENSG00000249896	1
ENSG00000249906	1
ENSG00000249916	1
ENSG00000249924	1
ENSG00000249926	1
ENSG00000249937	1
ENSG00000249941	1
ENSG00000250007	2
ENSG00000250012	2
ENSG00000250041	1
ENSG00000250049	1
ENSG00000250056	1
ENSG00000250066	1
ENSG00000250072	2
ENSG00000250092	1
ENSG00000250102	1
ENSG00000250103	1
ENSG00000250107	1
ENSG00000250132	1
ENSG00000250159	1
ENSG00000250166	1
ENSG00000250198	1
ENSG00000250208	3
ENSG00000250222	1
ENSG00000250223	1
ENSG00000250230	2
ENSG00000250256	2
ENSG00000250274	4
ENSG00000250282	1
ENSG00000250286	1
ENSG00000250295	1
ENSG00000250303	2
ENSG00000250309	1
ENSG00000250320	1
ENSG00000250326	1
ENSG00000250344	1
ENSG00000250354	1
ENSG00000250365	2
ENSG00000250366	2
ENSG00000250371	1
ENSG00000250385	1
ENSG00000250404	2
ENSG00000250432	1
ENSG00000250433	4
ENSG00000250436	1
ENSG00000250437	1
ENSG00000250447	1
ENSG00000250448	1
ENSG00000250490	1
ENSG00000250493	4
ENSG00000250508	2
ENSG00000250522	1
ENSG00000250548	1
ENSG00000250584	1
ENSG00000250608	1
ENSG00000250616	1
ENSG00000250626	2
ENSG00000250634	1
ENSG00000250674	2
ENSG00000250685	1
ENSG00000250692	1
ENSG00000250734	1
ENSG00000250742	1
ENSG00000250748	1
ENSG00000250772	1
ENSG00000250786	1
ENSG00000250893	1
ENSG00000250899	1
ENSG00000250903	5
ENSG00000250938	2
ENSG00000250954	1
ENSG00000250986	2
ENSG00000250990	1
ENSG00000250993	1
ENSG00000251009	1
ENSG00000251011	2
ENSG00000251018	1
ENSG00000251045	2
ENSG00000251048	1
ENSG00000251127	2
ENSG00000251136	2
ENSG00000251139	1
ENSG00000251143	1
ENSG00000251152	1
ENSG00000251169	1
ENSG00000251173	1
ENSG00000251176	1
ENSG00000251183	1
ENSG00000251187	1
ENSG00000251199	1
ENSG00000251209	1
ENSG00000251248	1
ENSG00000251249	1
ENSG00000251273	1
ENSG00000251279	1
ENSG00000251294	1
ENSG00000251301	1
ENSG00000251314	1
ENSG00000251322	4
ENSG00000251323	1
ENSG00000251331	1
ENSG00000251359	1
ENSG00000251363	1
ENSG00000251377	1
ENSG00000251387	1
ENSG00000251396	1
ENSG00000251398	1
ENSG00000251405	1
ENSG00000251408	4
ENSG00000251416	1
ENSG00000251450	1
ENSG00000251460	1
ENSG00000251511	1
ENSG00000251513	1
ENSG00000251518	1
ENSG00000251532	1
ENSG00000251555	1
ENSG00000251576	2
ENSG00000251598	1
ENSG00000251613	1
ENSG00000251661	1
ENSG00000251665	1
ENSG00000252690	1
ENSG00000253106	1
ENSG00000253111	2
ENSG00000253121	1
ENSG00000253123	1
ENSG00000253125	5
ENSG00000253138	1
ENSG00000253165	1
ENSG00000253187	2
ENSG00000253199	1
ENSG00000253210	1
ENSG00000253230	1
ENSG00000253236	1
ENSG00000253248	1
ENSG00000253263	1
ENSG00000253266	1
ENSG00000253267	1
ENSG00000253286	1
ENSG00000253288	1
ENSG00000253298	2
ENSG00000253300	2
ENSG00000253311	3
ENSG00000253314	11
ENSG00000253317	1
ENSG00000253327	1
ENSG00000253348	1
ENSG00000253352	4
ENSG00000253356	1
ENSG00000253374	1
ENSG00000253379	1
ENSG00000253395	1
ENSG00000253397	1
ENSG00000253404	2
ENSG00000253406	4
ENSG00000253445	1
ENSG00000253449	1
ENSG00000253490	1
ENSG00000253510	1
ENSG00000253513	1
ENSG00000253522	2
ENSG00000253552	1
ENSG00000253563	2
ENSG00000253576	1
ENSG00000253583	1
ENSG00000253591	1
ENSG00000253593	1
ENSG00000253595	1
ENSG00000253614	1
ENSG00000253618	1
ENSG00000253647	1
ENSG00000253669	1
ENSG00000253686	1
ENSG00000253711	1
ENSG00000253734	2
ENSG00000253744	1
ENSG00000253764	1
ENSG00000253799	1
ENSG00000253852	2
ENSG00000253854	1
ENSG00000253858	1
ENSG00000253865	1
ENSG00000253868	1
ENSG00000253871	1
ENSG00000253878	1
ENSG00000253898	2
ENSG00000253901	1
ENSG00000253925	1
ENSG00000253932	1
ENSG00000253955	2
ENSG00000253973	1
ENSG00000253982	2
ENSG00000254010	1
ENSG00000254011	1
ENSG00000254039	1
ENSG00000254042	1
ENSG00000254066	1
ENSG00000254081	1
ENSG00000254083	1
ENSG00000254101	1
ENSG00000254115	2
ENSG00000254154	1
ENSG00000254164	2
ENSG00000254208	1
ENSG00000254211	2
ENSG00000254223	1
ENSG00000254226	2
ENSG00000254231	1
ENSG00000254235	4
ENSG00000254266	1
ENSG00000254267	1
ENSG00000254277	1
ENSG00000254293	1
ENSG00000254295	2
ENSG00000254300	1
ENSG00000254315	1
ENSG00000254321	1
ENSG00000254343	1
ENSG00000254357	1
ENSG00000254361	1
ENSG00000254363	1
ENSG00000254364	1
ENSG00000254369	1
ENSG00000254380	1
ENSG00000254397	1
ENSG00000254409	3
ENSG00000254417	1
ENSG00000254428	2
ENSG00000254460	1
ENSG00000254473	1
ENSG00000254516	1
ENSG00000254518	1
ENSG00000254528	1
ENSG00000254552	1
ENSG00000254563	1
ENSG00000254588	2
ENSG00000254592	1
ENSG00000254604	1
ENSG00000254614	1
ENSG00000254615	1
ENSG00000254620	1
ENSG00000254622	1
ENSG00000254626	1
ENSG00000254632	1
ENSG00000254639	2
ENSG00000254661	1
ENSG00000254682	1
ENSG00000254687	1
ENSG00000254691	2
ENSG00000254693	2
ENSG00000254718	2
ENSG00000254721	1
ENSG00000254746	1
ENSG00000254761	1
ENSG00000254762	1
ENSG00000254768	1
ENSG00000254810	2
ENSG00000254815	1
ENSG00000254823	1
ENSG00000254826	1
ENSG00000254836	1
ENSG00000254854	1
ENSG00000254855	2
ENSG00000254876	2
ENSG00000254879	1
ENSG00000254880	1
ENSG00000254887	1
ENSG00000254921	1
ENSG00000254946	1
ENSG00000254951	1
ENSG00000254966	1
ENSG00000255005	1
ENSG00000255029	1
ENSG00000255032	1
ENSG00000255036	1
ENSG00000255041	2
ENSG00000255043	2
ENSG00000255079	1
ENSG00000255087	1
ENSG00000255092	1
ENSG00000255114	1
ENSG00000255125	1
ENSG00000255135	1
ENSG00000255136	2
ENSG00000255143	1
ENSG00000255175	2
ENSG00000255182	1
ENSG00000255197	2
ENSG00000255216	1
ENSG00000255247	1
ENSG00000255248	2
ENSG00000255250	1
ENSG00000255258	1
ENSG00000255267	3
ENSG00000255274	1
ENSG00000255284	1
ENSG00000255299	1
ENSG00000255314	1
ENSG00000255327	1
ENSG00000255345	1
ENSG00000255367	1
ENSG00000255389	2
ENSG00000255406	1
ENSG00000255420	1
ENSG00000255428	1
ENSG00000255433	4
ENSG00000255434	1
ENSG00000255435	1
ENSG00000255438	2
ENSG00000255440	1
ENSG00000255447	1
ENSG00000255455	2
ENSG00000255458	1
ENSG00000255465	1
ENSG00000255468	1
ENSG00000255472	1
ENSG00000255475	1
ENSG00000255479	2
ENSG00000255507	1
ENSG00000255512	1
ENSG00000255517	3
ENSG00000255525	1
ENSG00000255537	3
ENSG00000255542	1
ENSG00000255545	3
ENSG00000255555	1
ENSG00000255571	2
ENSG00000255606	1
ENSG00000255650	1
ENSG00000255666	1
ENSG00000255672	1
ENSG00000255741	1
ENSG00000255775	1
ENSG00000255808	1
ENSG00000255847	1
ENSG00000255857	1
ENSG00000255864	1
ENSG00000255871	2
ENSG00000255959	1
ENSG00000255968	1
ENSG00000255970	1
ENSG00000255980	3
ENSG00000256028	3
ENSG00000256071	1
ENSG00000256073	1
ENSG00000256084	1
ENSG00000256115	2
ENSG00000256124	3
ENSG00000256128	2
ENSG00000256139	1
ENSG00000256149	1
ENSG00000256166	1
ENSG00000256172	1
ENSG00000256195	2
ENSG00000256196	1
ENSG00000256258	1
ENSG00000256262	2
ENSG00000256311	1
ENSG00000256315	1
ENSG00000256321	1
ENSG00000256339	1
ENSG00000256357	1
ENSG00000256360	1
ENSG00000256364	1
ENSG00000256433	1
ENSG00000256508	2
ENSG00000256540	1
ENSG00000256546	3
ENSG00000256577	1
ENSG00000256596	3
ENSG00000256597	1
ENSG00000256609	3
ENSG00000256654	1
ENSG00000256686	1
ENSG00000256694	1
ENSG00000256695	1
ENSG00000256717	1
ENSG00000256721	1
ENSG00000256739	2
ENSG00000256757	1
ENSG00000256813	1
ENSG00000256837	1
ENSG00000256916	2
ENSG00000256925	1
ENSG00000256943	1
ENSG00000256982	1
ENSG00000256994	3
ENSG00000256995	1
ENSG00000257060	1
ENSG00000257069	1
ENSG00000257086	2
ENSG00000257135	1
ENSG00000257137	1
ENSG00000257151	1
ENSG00000257165	1
ENSG00000257167	1
ENSG00000257178	2
ENSG00000257202	1
ENSG00000257221	2
ENSG00000257272	1
ENSG00000257275	1
ENSG00000257345	2
ENSG00000257346	1
ENSG00000257354	1
ENSG00000257391	1
ENSG00000257398	1
ENSG00000257407	1
ENSG00000257433	2
ENSG00000257449	1
ENSG00000257495	1
ENSG00000257497	2
ENSG00000257515	1
ENSG00000257545	1
ENSG00000257548	1
ENSG00000257551	1
ENSG00000257556	1
ENSG00000257557	1
ENSG00000257588	1
ENSG00000257613	1
ENSG00000257614	1
ENSG00000257642	2
ENSG00000257671	2
ENSG00000257698	1
ENSG00000257711	1
ENSG00000257742	1
ENSG00000257759	1
ENSG00000257762	1
ENSG00000257771	4
ENSG00000257797	1
ENSG00000257859	1
ENSG00000257891	2
ENSG00000257913	1
ENSG00000257955	1
ENSG00000257958	1
ENSG00000257985	1
ENSG00000257999	1
ENSG00000258007	1
ENSG00000258039	1
ENSG00000258056	1
ENSG00000258057	2
ENSG00000258108	1
ENSG00000258114	1
ENSG00000258135	2
ENSG00000258137	1
[truncated: 1,567 more rows]
