# Supplementary material for: Ancient exapted transposable elements promote nuclear enrichment of human long noncoding RNAs
Source: Genome Res. 2019 Feb;29(2):208–22. doi: 10.1101/gr.229922.117 (PMC6360812; doi:10.1101/gr.229922.117)
Supplement: Supplemental Material [file supp_gr.229922.117_Supplemental_File_S5.bed]

chr1	29744	29792	chr1,29744,29792,+,(ACGCCC)n,Simple_repeat,Simple_repeat,1,50,0,29744,29792	+6	+
chr1	29901	30039	chr1,29901,30198,+,L1MB3,LINE,L1,5883,6181,-2,24019,30200	+4	+
chr1	30342	30532	chr1,30342,30532,-,MER53,DNA,hAT,0,193,1,30342,30532	-6	-
chr1	30976	31109	chr1,30952,31131,+,MLT1A,LTR,ERVL-MaLR,173,349,-25,30780,31156	+5	+
chr1	34564	34921	chr1,34564,34921,-,MLT1J2,LTR,ERVL-MaLR,0,448,41,34564,34961	+6	-
chr1	35245	35366	chr1,35216,35366,-,MIRb,SINE,MIR,-13,255,91,35203,35456	+5	-
chr1	35366	35481	chr1,35366,35499,+,AluJr,SINE,Alu,1,133,-179,35366,35678	-2	+
chr1	89295	89381	chr1,89285,89381,-,L1M5,LINE,L1,-723,5471,5370,88562,94750	+5	-
chr1	89858	90056	chr1,89858,90056,+,MLT1H2,LTR,ERVL-MaLR,68,278,-271,89791,90327	-6	+
chr1	90442	90576	chr1,90442,90576,+,MLT1H2,LTR,ERVL-MaLR,374,515,-34,90069,90610	-6	+
chr1	90607	90636	chr1,90607,90636,+,(CTGT)n,Simple_repeat,Simple_repeat,1,29,0,90607,90636	-6	+
chr1	90920	91213	chr1,90920,91213,+,AluY,SINE,Alu,1,294,-17,90920,91230	-1	+
chr1	91608	91629	chr1,91608,91677,-,MER4D1,LTR,ERV1,0,903,827,91608,92503	+2	-
chr1	92091	92110	chr1,91677,92110,+,MER4CL34,LTR,ERV1,1,763,-2,91677,92112	-4	+
chr1	92113	92240	chr1,92113,92392,-,MER4D1,LTR,ERV1,-72,828,537,92041,92928	+5	-
chr1	111002	111049	chr1,111002,111049,-,MIR,SINE,MIR,-113,149,100,110889,111148	+6	-
chr1	111080	111357	chr1,111080,111386,+,AluSq2,SINE,Alu,1,305,-8,111080,111394	-2	+
chr1	139790	139847	chr1,139707,140127,-,MER1A,DNA,hAT-Charlie,-90,439,1,139617,140127	+5	-
chr1	140075	140127	chr1,139707,140127,-,MER1A,DNA,hAT-Charlie,-90,439,1,139617,140127	+5	-
chr1	141474	141597	chr1,141290,141597,-,AluJb,SINE,Alu,-18,294,2,141272,141598	+5	-
chr1	141597	141667	chr1,141597,141667,+,MER21C,LTR,ERVL,528,605,-333,141070,142000	-6	+
chr1	141667	141970	chr1,141667,141970,+,AluJr,SINE,Alu,1,302,-10,141667,141980	-6	+
chr1	141970	142271	chr1,141970,142271,+,MER21C,LTR,ERVL,606,919,-19,141365,142290	-6	+
chr1	142307	142506	chr1,142307,142506,+,MIRb,SINE,MIR,3,206,-62,142305,142568	-6	+
chr1	142765	142869	chr1,142765,142869,+,L2b,LINE,L2,3053,3164,-211,139713,143080	-5	+
chr1	146386	146522	chr1,146228,146522,+,AluJr,SINE,Alu,5,294,-18,146224,146540	-5	+
chr1	146775	147047	chr1,146775,147047,+,AluJr,SINE,Alu,1,299,-13,146775,147060	-1	+
chr1	147061	147161	chr1,147061,147161,-,AluJr4,SINE,Alu,-147,165,81,146914,147241	+6	-
chr1	147161	147431	chr1,147161,147431,+,AluSx,SINE,Alu,1,275,-37,147161,147468	-6	+
chr1	147433	147475	chr1,147433,147475,+,(CAA)n,Simple_repeat,Simple_repeat,1,42,0,147433,147475	-6	+
chr1	147475	147535	chr1,147475,147535,-,AluJr4,SINE,Alu,-232,80,24,147243,147558	+6	-
chr1	147594	147625	chr1,147594,147625,+,L1MB8,LINE,L1,5476,5505,-679,142119,148304	-6	+
chr1	147625	147917	chr1,147625,147917,+,AluJb,SINE,Alu,1,293,-19,147625,147936	-6	+
chr1	147917	148005	chr1,147917,148005,+,L1MB8,LINE,L1,5506,5592,-572,142412,148577	-6	+
chr1	148039	148150	chr1,148039,148150,-,FLAM_A,SINE,Alu,-28,114,4,148011,148153	+6	-
chr1	148150	148770	chr1,148150,148770,+,L1MB8,LINE,L1,5552,6173,-5,142599,148775	-6	+
chr1	148791	149093	chr1,148791,149093,+,AluJr,SINE,Alu,1,302,-10,148791,149103	-6	+
chr1	149096	149211	chr1,149096,149211,-,Tigger12,DNA,TcMar-Tigger,-2210,265,148,146886,149358	+6	-
chr1	149395	149703	chr1,149395,149703,+,AluSq2,SINE,Alu,1,307,-6,149395,149709	-6	+
chr1	161314	161525	chr1,161299,161705,+,L1MC5a,LINE,L1,1428,1819,-958,159872,162663	+5	+
chr1	164358	164695	chr1,164358,164695,+,AluSq2,SINE,Alu,1,305,-8,164358,164703	-6	+
chr1	168610	168767	chr1,168484,168786,+,AluYh3,SINE,Alu,2,301,-10,168483,168796	-1	+
chr1	169049	169264	chr1,168914,169342,+,MLT1D,LTR,ERVL-MaLR,1,503,-2,168914,169344	-3	+
chr1	257864	257931	chr1,257863,257931,-,MLT2B3,LTR,ERVL,-482,72,3,257381,257933	+5	-
chr1	257956	258024	chr1,257956,258024,-,MLT2B3,LTR,ERVL,-482,72,3,257474,258026	+6	-
chr1	258027	258474	chr1,258027,258474,+,MER31-int,LTR,ERV1,1063,1506,-3430,256965,261904	-5	+
chr1	258954	258989	chr1,258954,258989,+,(TTGGCT)n,Simple_repeat,Simple_repeat,1,35,0,258954,258989	-6	+
chr1	266671	267153	chr1,266671,267153,+,MLT1H2,LTR,ERVL-MaLR,68,515,-34,266604,267187	-6	+
chr1	267184	267213	chr1,267184,267213,+,(CTGT)n,Simple_repeat,Simple_repeat,1,29,0,267184,267213	-6	+
chr1	267497	267793	chr1,267497,267793,+,AluY,SINE,Alu,1,297,-14,267497,267807	-6	+
chr1	268183	268204	chr1,268183,268253,-,MER4D1,LTR,ERV1,0,900,824,268183,269076	+2	-
chr1	268689	268816	chr1,268689,268968,-,MER4D1,LTR,ERV1,-72,828,537,268617,269504	+1	-
chr1	287566	287613	chr1,287566,287613,-,MIR,SINE,MIR,-113,149,100,287453,287712	+6	-
chr1	287644	287921	chr1,287644,287950,+,AluSq2,SINE,Alu,1,305,-8,287644,287958	-2	+
chr1	357565	357586	chr1,357565,357635,-,MER4D1,LTR,ERV1,0,900,824,357565,358458	+2	-
chr1	358049	358067	chr1,357635,358067,+,MER4A,LTR,ERV1,1,763,-2,357635,358069	-4	+
chr1	358067	358183	chr1,358067,358859,-,MER4D1,LTR,ERV1,-68,832,2,357999,358860	+1	-
chr1	365404	365585	chr1,365404,365585,-,L1M5,LINE,L1,-340,5784,5606,365064,371190	-5	-
chr1	365404	365585	chr1,365404,365585,-,L1M5,LINE,L1,-340,5784,5606,365064,371190	+5	-
chr1	365675	365704	chr1,365675,366144,+,Ricksha_0,DNA,MULE-MuDR,1325,1732,-1,364351,366145	+5	+
chr1	365675	365692	chr1,365675,366144,+,Ricksha_0,DNA,MULE-MuDR,1325,1732,-1,364351,366145	-5	+
chr1	366019	366120	chr1,365675,366144,+,Ricksha_0,DNA,MULE-MuDR,1325,1732,-1,364351,366145	-5	+
chr1	368251	368313	chr1,368211,368313,+,Charlie20a,DNA,hAT-Charlie,436,538,-269,367776,368582	-4	+
chr1	368313	368450	chr1,368313,368609,-,AluSx1,SINE,Alu,-13,299,2,368300,368610	+1	-
chr1	373144	373323	chr1,372919,373494,-,L1MC4a,LINE,L1,-1458,6537,5936,371461,379429	+5	-
chr1	484832	484878	chr1,484579,484878,-,AluSq2,SINE,Alu,-13,300,2,484566,484879	+5	-
chr1	484878	485004	chr1,484878,485004,-,L2a,LINE,L2,-108,3318,3190,484770,488193	+6	-
chr1	494992	495049	chr1,494909,495329,-,MER1A,DNA,hAT-Charlie,-90,439,1,494819,495329	+3	-
chr1	495277	495329	chr1,494909,495329,-,MER1A,DNA,hAT-Charlie,-90,439,1,494819,495329	+4	-
chr1	496264	496392	chr1,496251,496392,-,AluJo,SINE,Alu,-170,142,11,496081,496402	+4	-
chr1	496628	496665	chr1,496628,496928,-,AluJr,SINE,Alu,-16,296,1,496612,496928	+1	-
chr1	497109	497139	chr1,497037,497139,-,MER8,DNA,TcMar-Tigger,-2,237,137,497035,497275	+5	-
chr1	497139	497299	chr1,497139,497327,+,AluJb,SINE,Alu,117,303,-9,497023,497336	-1	+
chr1	498047	498062	chr1,497905,498062,+,AluJr,SINE,Alu,9,173,-139,497897,498201	-4	+
chr1	498399	498456	chr1,498316,498736,-,MER1A,DNA,hAT-Charlie,-90,439,1,498226,498736	+1	-
chr1	498684	498736	chr1,498316,498736,-,MER1A,DNA,hAT-Charlie,-90,439,1,498226,498736	+1	-
chr1	499021	499101	chr1,499021,499101,+,FLAM_A,SINE,Alu,38,117,-25,498984,499126	-6	+
chr1	499103	499369	chr1,499103,499393,+,AluJo,SINE,Alu,44,299,-13,499060,499406	-1	+
chr1	586337	586358	chr1,586337,586407,-,MER4D1,LTR,ERV1,0,900,824,586337,587230	+2	-
chr1	586821	586839	chr1,586407,586839,+,MER4CL34,LTR,ERV1,1,763,-2,586407,586841	-4	+
chr1	586839	586955	chr1,586839,587631,-,MER4D1,LTR,ERV1,-68,832,2,586771,587632	+1	-
chr1	594468	594685	chr1,594468,594685,-,L1ME4c,LINE,L1,-340,5784,5606,594128,600290	-5	-
chr1	594468	594685	chr1,594468,594685,-,L1ME4c,LINE,L1,-340,5784,5606,594128,600290	+5	-
chr1	594739	594768	chr1,594739,595208,+,Ricksha_0,DNA,MULE-MuDR,1325,1732,-1,593415,595209	+5	+
chr1	594739	594756	chr1,594739,595208,+,Ricksha_0,DNA,MULE-MuDR,1325,1732,-1,593415,595209	-5	+
chr1	595083	595208	chr1,594739,595208,+,Ricksha_0,DNA,MULE-MuDR,1325,1732,-1,593415,595209	-5	+
chr1	597299	597361	chr1,597259,597361,+,Charlie20a,DNA,hAT-Charlie,436,538,-269,596824,597630	-4	+
chr1	597361	597498	chr1,597361,597657,-,AluSx1,SINE,Alu,-13,299,2,597348,597658	+1	-
chr1	601436	601577	chr1,601173,601768,-,L1MD3,LINE,L1,-1457,6538,5913,599716,607680	+5	-
chr1	627421	627529	chr1,627421,627529,+,L2c,LINE,L2,3286,3386,-1,624136,627530	-6	+
chr1	628208	628223	chr1,628208,628354,-,MIRb,SINE,MIR,-80,188,50,628128,628403	+2	-
chr1	702063	702340	chr1,702063,702369,+,AluSq2,SINE,Alu,1,305,-8,702063,702377	-2	+
chr1	703699	703789	chr1,703699,703832,+,MIRc,SINE,MIR,91,229,-39,703609,703871	-2	+
chr1	741813	741936	chr1,741629,741936,-,AluJb,SINE,Alu,-18,294,2,741611,741937	+5	-
chr1	741936	742006	chr1,741936,742006,+,MER21C,LTR,ERVL,528,605,-333,741409,742339	-6	+
chr1	742006	742309	chr1,742006,742309,+,AluJr,SINE,Alu,1,302,-10,742006,742319	-6	+
chr1	742309	742610	chr1,742309,742610,+,MER21C,LTR,ERVL,606,919,-19,741704,742629	-6	+
chr1	742646	742845	chr1,742646,742845,+,MIRb,SINE,MIR,3,206,-62,742644,742907	-6	+
chr1	743104	743208	chr1,743104,743208,+,L2b,LINE,L2,3053,3164,-211,740052,743419	-6	+
chr1	746695	746831	chr1,746537,746831,+,AluJr,SINE,Alu,5,294,-18,746533,746849	-4	+
chr1	747085	747357	chr1,747085,747357,+,AluJr,SINE,Alu,1,299,-13,747085,747370	-6	+
chr1	747367	747467	chr1,747367,747467,-,AluJr4,SINE,Alu,-147,165,71,747220,747537	+6	-
chr1	747467	747743	chr1,747467,747743,+,AluSx,SINE,Alu,1,285,-27,747467,747770	-6	+
chr1	747743	747784	chr1,747743,747784,+,(AAC)n,Simple_repeat,Simple_repeat,1,41,0,747743,747784	-6	+
chr1	747790	747844	chr1,747790,747844,-,AluJr4,SINE,Alu,-242,70,24,747548,747867	+6	-
chr1	747903	747934	chr1,747903,747934,+,L1MB8,LINE,L1,5476,5505,-679,742428,748613	-6	+
chr1	747934	748226	chr1,747934,748226,+,AluJb,SINE,Alu,1,293,-19,747934,748245	-6	+
chr1	748226	748311	chr1,748226,748311,+,L1MB8,LINE,L1,5494,5578,-2304,742733,750615	-6	+
chr1	748348	748462	chr1,748348,748462,-,FLAM_A,SINE,Alu,-28,114,1,748320,748462	+6	-
chr1	748462	749079	chr1,748462,749079,+,L1MB8,LINE,L1,5555,6173,-5,742908,749084	-6	+
chr1	749100	749402	chr1,749100,749402,+,AluJr,SINE,Alu,1,302,-10,749100,749412	-6	+
chr1	749405	749520	chr1,749405,749520,-,Tigger12,DNA,TcMar-Tigger,-2210,265,148,747195,749667	+6	-
chr1	749704	750012	chr1,749704,750012,+,AluSq2,SINE,Alu,1,307,-6,749704,750018	-6	+
chr1	761778	761989	chr1,761763,762169,+,L1MC5a,LINE,L1,1428,1819,-958,760336,763127	+5	+
chr1	764818	765151	chr1,764818,765151,+,AluSq2,SINE,Alu,1,301,-12,764818,765163	-5	+
chr1	769497	769712	chr1,769362,769790,+,MLT1D,LTR,ERVL-MaLR,1,503,-2,769362,769792	-3	+
chr1	773082	773107	chr1,773082,773132,+,L2c,LINE,L2,3243,3303,-84,769840,773216	-2	+
chr1	778284	778442	chr1,778254,778442,-,FRAM,SINE,Alu,-8,294,45,778246,778486	+4	-
chr1	784370	784744	chr1,784343,784744,+,L1MC4,LINE,L1,6692,7086,-956,777652,785700	+1	+
chr1	784745	784977	chr1,784745,785369,+,L1MC4,LINE,L1,7209,7900,-142,777537,785511	+5	+
chr1	785993	786249	chr1,785993,786249,-,LTR104_Mam,LTR,Gypsy,-861,648,367,785132,786615	-6	-
chr1	786261	786313	chr1,786261,786313,+,BLACKJACK,DNA,hAT-Blackjack,1,52,-2917,786261,789230	+6	+
chr1	786313	786376	chr1,786313,786376,-,L1M3,LINE,L1,-921,5219,5166,785392,791541	-6	-
chr1	786376	786507	chr1,786376,786507,-,AluJr,SINE,Alu,-181,131,1,786195,786507	-6	-
chr1	786507	787339	chr1,786507,787339,-,L1M3,LINE,L1,-975,5165,4337,785532,791675	-5	-
chr1	787351	787672	chr1,787351,787718,+,LTR7,LTR,ERV1,1,450,0,787351,787718	+5	+
chr1	792882	793041	chr1,792382,793725,-,L1M7,LINE,L1,-3822,2393,995,788560,794719	-3	-
chr1	795470	795582	chr1,795361,795592,+,Charlie1b,DNA,hAT-Charlie,4,264,-259,795358,795851	+5	+
chr1	801607	801715	chr1,801588,801715,-,AluJo,SINE,Alu,-185,127,1,801403,801715	-2	-
chr1	807401	807465	chr1,807401,807502,+,MLT1O,LTR,ERVL-MaLR,425,522,-20,806977,807522	+5	+
chr1	818039	818201	chr1,818039,818201,-,MER58A,DNA,hAT-Charlie,-51,173,1,817988,818201	-6	-
chr1	818723	818794	chr1,818621,818794,+,MER102c,DNA,hAT-Charlie,68,251,-80,818554,818874	+2	+
chr1	819065	819303	chr1,819065,819303,+,MLT1I,LTR,ERVL-MaLR,118,378,-33,818948,819336	+6	+
chr1	819609	819650	chr1,819609,819650,-,L2c,LINE,L2,-61,3326,3286,819548,822935	-6	-
chr1	819730	819837	chr1,819730,819948,+,MER44D,DNA,TcMar-Tigger,11,228,-477,819720,820425	+5	+
chr1	827608	827629	chr1,827541,827629,+,G-rich,Low_complexity,Low_complexity,1,89,0,827541,827629	+1	+
chr1	829003	829104	chr1,828986,829262,-,AluSq2,SINE,Alu,-21,292,3,828965,829264	-3	-
chr1	841507	841658	chr1,841507,841658,+,MER5A1,DNA,hAT-Charlie,2,164,-2,841506,841660	+6	+
chr1	841662	841828	chr1,841662,841828,+,MIRb,SINE,MIR,85,258,-10,841578,841838	+5	+
chr1	849556	849602	chr1,849556,849911,-,MSTD,LTR,ERVL-MaLR,0,396,2,849556,849912	-5	-
chr1	853391	853435	chr1,853263,853435,-,Charlie19a,DNA,hAT-Charlie,-3,383,197,853260,853631	-2	-
chr1	855215	855298	chr1,855215,855298,+,(TGTGCA)n,Simple_repeat,Simple_repeat,1,87,0,855215,855298	+6	+
chr1	855394	855476	chr1,855394,855476,+,(TG)n,Simple_repeat,Simple_repeat,1,82,0,855394,855476	+6	+
chr1	858969	859039	chr1,858969,859039,-,L3,LINE,CR1,0,4099,4030,858969,863068	-6	-
chr1	859351	859446	chr1,859351,859744,-,L1ME4a,LINE,L1,-209,5915,5504,859142,865247	-5	-
chr1	874304	874344	chr1,874304,874344,+,GA-rich,Low_complexity,Low_complexity,1,40,0,874304,874344	-6	+
chr1	911945	911997	chr1,911851,911997,-,MIRc,SINE,MIR,-32,236,80,911819,912076	-2	-
chr1	912319	912400	chr1,912319,912400,+,MIRb,SINE,MIR,137,219,-49,912183,912449	+6	+
chr1	912462	912649	chr1,912462,912649,-,L2b,LINE,L2,-100,3275,3096,912362,915744	-6	-
chr1	912841	912915	chr1,912841,912915,+,L2b,LINE,L2,3294,3371,-4,909548,912919	+6	+
chr1	913580	913633	chr1,913580,913633,+,G-rich,Low_complexity,Low_complexity,1,53,0,913580,913633	+6	+
chr1	914455	914665	chr1,914455,914665,+,L1MEc,LINE,L1,180,441,-5959,914276,920624	+6	+
chr1	914665	914971	chr1,914665,914977,+,AluSp,SINE,Alu,3,312,-1,914663,914978	+5	+
chr1	915750	915837	chr1,915716,915837,-,MIRc,SINE,MIR,-46,162,41,915670,915877	-2	-
chr1	919106	919193	chr1,919106,919193,-,L2c,LINE,L2,-18,3369,3281,919088,922473	+6	-
chr1	997104	997178	chr1,997104,997178,-,L2b,LINE,L2,-47,3328,3248,997057,1000425	+6	-
chr1	1011997	1012064	chr1,1011414,1012064,-,L1MB5,LINE,L1,0,6174,5488,1011414,1017551	+5	-
chr1	1012064	1012190	chr1,1012064,1012375,-,AluSx,SINE,Alu,-4,308,1,1012060,1012375	+2	-
chr1	1012917	1013057	chr1,1012746,1013057,+,AluJb,SINE,Alu,3,309,-3,1012744,1013060	-4	+
chr1	1055956	1055999	chr1,1055956,1055999,+,(CCCATC)n,Simple_repeat,Simple_repeat,1,44,0,1055956,1055999	+6	+
chr1	1062717	1062795	chr1,1062717,1062795,-,MLT1B,LTR,ERVL-MaLR,-70,320,287,1062647,1063081	+6	-
chr1	1143871	1144037	chr1,1143871,1144037,+,L1MB5,LINE,L1,6000,6171,-3,1137872,1144040	+6	+
chr1	1169357	1169393	chr1,1169353,1169393,+,(ACCCCC)n,Simple_repeat,Simple_repeat,1,40,0,1169353,1169393	+1	+
chr1	1170254	1170275	chr1,1170254,1170275,+,(CTC)n,Simple_repeat,Simple_repeat,1,22,0,1170254,1170275	+6	+
chr1	1173056	1173396	chr1,1173026,1173396,-,LTR46,LTR,ERV1,-20,440,1,1173006,1173396	+5	-
chr1	1174838	1175134	chr1,1174838,1175134,+,AluSx1,SINE,Alu,3,301,-11,1174836,1175145	-6	+
chr1	1175645	1175756	chr1,1175645,1175756,-,MIR,SINE,MIR,-22,246,123,1175623,1175878	+6	-
chr1	1249777	1250658	chr1,1249687,1250658,-,LTR13,LTR,ERVK,0,1007,1,1249687,1250658	+5	-
chr1	1279068	1279090	chr1,1278792,1279090,-,MER4B-int,LTR,ERV1,-5793,965,698,1272999,1279787	-2	-
chr1	1279193	1279393	chr1,1279193,1279400,-,MER4B-int,LTR,ERV1,-6035,723,534,1273158,1279933	-5	-
chr1	1280311	1280420	chr1,1280182,1280482,+,AluYe5,SINE,Alu,1,301,-9,1280182,1280491	+5	+
chr1	1317738	1317864	chr1,1317738,1317864,+,L1MEg,LINE,L1,1309,1433,-4651,1316430,1322515	-6	+
chr1	1317864	1317899	chr1,1317864,1318169,-,AluY,SINE,Alu,-18,293,1,1317846,1318169	+2	-
chr1	1318623	1318662	chr1,1318376,1318662,+,AluJb,SINE,Alu,2,297,-15,1318375,1318677	-4	+
chr1	1400942	1400999	chr1,1400942,1400999,+,L3,LINE,CR1,3123,3182,-917,1397820,1401916	+6	+
chr1	1409096	1409163	chr1,1409033,1409163,+,AluSp,SINE,Alu,167,294,-19,1408867,1409182	+1	+
chr1	1409166	1409448	chr1,1409166,1409448,+,AluSx1,SINE,Alu,1,303,-9,1409166,1409457	+6	+
chr1	1409452	1409688	chr1,1409452,1409688,-,AluJb,SINE,Alu,-19,293,21,1409433,1409708	-6	-
chr1	1409763	1409806	chr1,1409763,1409806,-,MER74B,LTR,ERVL,-82,540,501,1409681,1410306	-6	-
chr1	1409806	1410618	chr1,1409806,1410773,+,LTR5_Hs,LTR,ERVK,1,968,0,1409806,1410773	+5	+
chr1	1422469	1422495	chr1,1422304,1422495,+,L2a,LINE,L2,3111,3324,-102,1419194,1422597	+2	+
chr1	1422513	1422650	chr1,1422513,1422650,-,LTR75,LTR,ERVL,-294,268,122,1422219,1422771	-6	-
chr1	1575374	1575512	chr1,1575374,1575512,-,L2,LINE,L2,-2075,1344,1184,1573299,1576695	-6	-
chr1	1575524	1575713	chr1,1575524,1575713,-,MER65A,LTR,ERV1,0,445,233,1575524,1575945	-6	-
chr1	1575713	1576011	chr1,1575713,1576011,+,AluY,SINE,Alu,1,298,-13,1575713,1576024	+6	+
chr1	1576011	1576231	chr1,1576011,1576231,-,MER65A,LTR,ERV1,-213,232,6,1575798,1576236	-6	-
chr1	1576236	1576556	chr1,1576236,1576556,-,MER65-int,LTR,ERV1,0,4871,4544,1576236,1581099	-6	-
chr1	1576556	1576855	chr1,1576556,1576855,+,AluSc,SINE,Alu,2,300,-9,1576555,1576864	+6	+
chr1	1576855	1576990	chr1,1576855,1576990,-,MER65-int,LTR,ERV1,-328,4543,4413,1576527,1581402	-6	-
chr1	1613792	1614085	chr1,1613792,1614085,+,HAL1,LINE,L1,1763,2078,-429,1612030,1614514	-6	+
chr1	1614165	1614629	chr1,1614165,1614629,+,MER65D,LTR,ERV1,1,473,0,1614165,1614629	-6	+
chr1	1614734	1615044	chr1,1614734,1615044,+,AluSg,SINE,Alu,1,310,0,1614734,1615044	-6	+
chr1	1615444	1615487	chr1,1615444,1615487,+,G-rich,Low_complexity,Low_complexity,1,44,0,1615444,1615487	-6	+
chr1	1672095	1672364	chr1,1672095,1672364,+,AluJb,SINE,Alu,15,299,-13,1672081,1672377	+6	+
chr1	1672511	1672623	chr1,1672511,1672623,-,L1MEg,LINE,L1,-5492,592,479,1667019,1673101	-6	-
chr1	1672705	1672974	chr1,1672705,1672974,-,L1MEg,LINE,L1,-5783,301,6,1666922,1672979	-6	-
chr1	1672973	1673088	chr1,1672973,1673088,-,L1MC5,LINE,L1,-1666,7638,7513,1671307,1680600	-6	-
chr1	1673088	1673234	chr1,1673088,1673234,+,AluJb,SINE,Alu,2,146,-166,1673087,1673400	+6	+
chr1	1673387	1673411	chr1,1673387,1673679,+,AluSg,SINE,Alu,1,290,-20,1673387,1673699	+5	+
chr1	1708195	1708245	chr1,1708195,1708246,+,(TTCATC)n,Simple_repeat,Simple_repeat,1,58,0,1708195,1708246	-2	+
chr1	1708833	1708872	chr1,1708833,1708872,+,(CTC)n,Simple_repeat,Simple_repeat,1,39,0,1708833,1708872	-6	+
chr1	1708888	1708932	chr1,1708888,1708932,+,(CTC)n,Simple_repeat,Simple_repeat,1,45,0,1708888,1708932	-6	+
chr1	1721630	1721711	chr1,1721630,1721714,+,L2,LINE,L2,579,659,-2760,1721052,1724474	-2	+
chr1	1735204	1735342	chr1,1735144,1735342,+,AluSx1,SINE,Alu,80,277,-35,1735065,1735377	-4	+
chr1	1735394	1735509	chr1,1735394,1735509,-,L1MEg,LINE,L1,-5970,114,6,1729424,1735514	+6	-
chr1	1735508	1735624	chr1,1735508,1735624,-,L1MC5,LINE,L1,-1666,7638,7513,1733842,1743136	+6	-
chr1	1735624	1735770	chr1,1735624,1735770,+,AluJb,SINE,Alu,2,146,-166,1735623,1735936	-6	+
chr1	1735923	1736214	chr1,1735923,1736214,+,AluSg,SINE,Alu,1,291,-19,1735923,1736233	-6	+
chr1	1736215	1736518	chr1,1736215,1736518,+,AluY,SINE,Alu,1,302,-9,1736215,1736527	-6	+
chr1	1736518	1736831	chr1,1736518,1736831,+,AluSx1,SINE,Alu,1,312,0,1736518,1736831	-6	+
chr1	1737307	1737502	chr1,1737307,1737502,+,AluJb,SINE,Alu,118,312,0,1737190,1737502	-6	+
chr1	1891471	1891496	chr1,1891398,1891496,+,G-rich,Low_complexity,Low_complexity,1,99,0,1891398,1891496	+1	+
chr1	1892469	1892658	chr1,1892469,1892852,-,L1MC4a,LINE,L1,-970,6912,6476,1891499,1899327	-5	-
chr1	2013213	2013422	chr1,2013104,2013422,+,L1ME1,LINE,L1,5584,5900,-279,2007521,2013701	-5	+
chr1	2013447	2013800	chr1,2013447,2013800,-,MLT1F2,LTR,ERVL-MaLR,-25,544,138,2013422,2013937	+6	-
chr1	2013800	2014098	chr1,2013800,2014098,-,AluSz,SINE,Alu,-2,310,1,2013798,2014098	+6	-
chr1	2014098	2014365	chr1,2014098,2014365,-,AluJb,SINE,Alu,-12,300,1,2014086,2014365	+6	-
chr1	2014365	2014482	chr1,2014365,2014482,-,MLT1F2,LTR,ERVL-MaLR,-423,137,5,2013942,2014486	+6	-
chr1	2141310	2141645	chr1,2141310,2141645,-,AluSz,SINE,Alu,0,312,1,2141310,2141645	+6	-
chr1	2142732	2142776	chr1,2142732,2142776,-,L2a,LINE,L2,-30,3396,3353,2142702,2146128	+6	-
chr1	2143016	2143328	chr1,2143016,2143328,-,AluY,SINE,Alu,0,311,1,2143016,2143328	+6	-
chr1	2182201	2182225	chr1,2182201,2182225,+,(TTG)n,Simple_repeat,Simple_repeat,1,24,0,2182201,2182225	-6	+
chr1	2182799	2182823	chr1,2182799,2182933,+,(AGTG)n,Simple_repeat,Simple_repeat,1,140,0,2182799,2182933	-2	+
chr1	2183571	2183875	chr1,2183542,2183905,-,MLT1A1,LTR,ERVL-MaLR,-7,401,4,2183535,2183908	+1	-
chr1	2220717	2220738	chr1,2220717,2221331,-,L1MC4,LINE,L1,-140,7902,7264,2220577,2228594	-5	-
chr1	2363061	2363262	chr1,2362883,2363262,+,L1MEc,LINE,L1,1705,2097,-4303,2361179,2367565	-5	+
chr1	2363280	2363310	chr1,2363280,2363310,+,(AAAG)n,Simple_repeat,Simple_repeat,1,31,0,2363280,2363310	-6	+
chr1	2363413	2363474	chr1,2363413,2363474,+,L1MEc,LINE,L1,2120,2169,-4231,2361294,2367705	-6	+
chr1	2363474	2363628	chr1,2363474,2363796,+,AluJo,SINE,Alu,1,310,-2,2363474,2363798	-1	+
chr1	2549920	2550061	chr1,2549834,2550061,-,AluSx1,SINE,Alu,-86,226,1,2549748,2550061	+5	-
chr1	2550283	2550387	chr1,2550267,2550387,-,L1ME2,LINE,L1,0,6180,6060,2550267,2556446	+5	-
chr1	2550716	2550731	chr1,2550716,2550897,+,MLT1B,LTR,ERVL-MaLR,192,381,-9,2550525,2550906	-2	+
chr1	2550992	2551364	chr1,2550899,2551364,-,L1ME2,LINE,L1,-144,6020,5534,2550755,2556897	+4	-
chr1	2551903	2552043	chr1,2551903,2552043,-,L1MEc,LINE,L1,-6007,393,250,2545896,2552292	+6	-
chr1	2552735	2552856	chr1,2552735,2552856,+,MIR,SINE,MIR,53,160,-102,2552683,2552958	-6	+
chr1	2553557	2553610	chr1,2553557,2553610,+,(CCT)n,Simple_repeat,Simple_repeat,1,55,0,2553557,2553610	-6	+
chr1	2555525	2555570	chr1,2555525,2555570,+,G-rich,Low_complexity,Low_complexity,1,46,0,2555525,2555570	-6	+
chr1	2556548	2556573	chr1,2556548,2556573,+,(TTCTCT)n,Simple_repeat,Simple_repeat,1,25,0,2556548,2556573	-6	+
chr1	2569620	2569778	chr1,2569620,2569778,+,L1ME1,LINE,L1,250,411,-5989,2569371,2575767	+6	+
chr1	2581560	2581650	chr1,2581465,2581930,+,L1MEg,LINE,L1,636,1086,-4998,2580830,2586928	+1	+
chr1	2583370	2583386	chr1,2583184,2583386,+,MLT1A0,LTR,ERVL-MaLR,130,330,-35,2583055,2583421	+2	+
chr1	2584125	2584292	chr1,2583978,2584292,+,MLT1I,LTR,ERVL-MaLR,64,394,-17,2583915,2584309	+2	+
chr1	2584458	2584533	chr1,2584458,2584709,+,MER34,LTR,ERV1,6,269,-273,2584453,2584982	+5	+
chr1	2636567	2636620	chr1,2636567,2636665,+,LTR41C,LTR,ERVL,623,795,0,2635945,2636665	+5	+
chr1	2812478	2812692	chr1,2812478,2812914,+,MLT1D,LTR,ERVL-MaLR,1,503,-2,2812478,2812916	-1	+
chr1	2814432	2814487	chr1,2813098,2814487,+,LTR12C,LTR,ERV1,2,1579,0,2813097,2814487	-5	+
chr1	2814636	2814688	chr1,2814636,2814800,-,MLT1H-int,LTR,ERVL-MaLR,-178,1231,1059,2814458,2815858	+2	-
chr1	3060485	3060644	chr1,3060485,3060644,+,MIRb,SINE,MIR,17,178,-90,3060469,3060734	-6	+
chr1	3061433	3061463	chr1,3061433,3061463,+,G-rich,Low_complexity,Low_complexity,1,32,0,3061433,3061463	-6	+
chr1	3063331	3063437	chr1,3063331,3063437,-,MIRc,SINE,MIR,-49,219,112,3063282,3063548	+6	-
chr1	3207912	3208107	chr1,3207912,3208107,+,MIR1_Amn,SINE,MIR,25,229,-39,3207888,3208146	+6	+
chr1	3208385	3208664	chr1,3208385,3208693,+,AluSg4,SINE,Alu,1,309,-1,3208385,3208694	+5	+
chr1	3306657	3307347	chr1,3306657,3307347,-,L1MB7,LINE,L1,-1,6183,5485,3306656,3312831	+6	-
chr1	3308289	3308410	chr1,3308289,3308410,+,MER81,DNA,hAT-Blackjack,3,111,-3,3308287,3308413	-6	+
chr1	3309470	3309572	chr1,3309470,3309572,+,MIR,SINE,MIR,51,154,-54,3309420,3309626	-6	+
chr1	3487246	3487568	chr1,3487180,3487568,+,L1PA14,LINE,L1,5774,6146,-10,3481407,3487578	+1	+
chr1	3623417	3623556	chr1,3623417,3623573,+,LTR40c,LTR,ERVL,2,168,-297,3623416,3623870	-2	+
chr1	3658938	3658964	chr1,3658895,3658964,-,MER34C2,LTR,ERV1,-512,73,5,3658383,3658968	+5	-
chr1	3658938	3659000	chr1,3658931,3659000,-,MER34C2,LTR,ERV1,-512,73,5,3658419,3659004	+5	-
chr1	3658967	3659040	chr1,3658967,3659040,-,MER34C2,LTR,ERV1,-512,73,1,3658455,3659040	+6	-
chr1	3659040	3659073	chr1,3659040,3659073,-,MER34C2,LTR,ERV1,-519,36,4,3658521,3659076	+6	-
chr1	3659159	3659430	chr1,3659159,3659675,-,MER31-int,LTR,ERV1,-202,4734,4217,3658957,3663891	+2	-
chr1	3668625	3668708	chr1,3668603,3668708,+,L1MC5,LINE,L1,9059,9161,-143,3659545,3668851	-4	+
chr1	3712338	3712376	chr1,3712338,3712376,+,(GCTCGTG)n,Simple_repeat,Simple_repeat,1,41,0,3712338,3712376	-6	+
chr1	3737577	3737875	chr1,3737577,3737875,+,AluSg,SINE,Alu,1,298,-12,3737577,3737887	-1	+
chr1	3741220	3741373	chr1,3741082,3741698,+,MER51A,LTR,ERV1,1,634,0,3741082,3741698	-3	+
chr1	3742430	3742517	chr1,3742356,3742579,+,L2c,LINE,L2,3136,3385,-2,3739221,3742581	-3	+
chr1	3913854	3914141	chr1,3913854,3914141,-,AluSz,SINE,Alu,-15,297,2,3913839,3914142	-6	-
chr1	3914141	3914280	chr1,3914141,3914280,-,L2a,LINE,L2,-6,3420,3224,3914135,3917503	-6	-
chr1	3915289	3915504	chr1,3915289,3915504,+,LTR33C,LTR,ERVL,398,624,-5,3914892,3915509	+5	+
chr1	3915521	3915674	chr1,3915521,3915674,-,LTR85c,LTR,Gypsy?,-611,212,57,3914910,3915730	-6	-
chr1	3916052	3916155	chr1,3916052,3916155,+,LTR79,LTR,ERVL,425,527,0,3915628,3916155	+6	+
chr1	3916227	3916430	chr1,3916227,3916430,+,MIRc,SINE,MIR,19,239,-29,3916209,3916459	+6	+
chr1	3916447	3916951	chr1,3916447,3916951,+,Kanga1a,DNA,TcMar-Tc2,4,521,-233,3916444,3917184	+6	+
chr1	3916951	3917225	chr1,3916951,3917249,+,AluSz,SINE,Alu,1,306,-6,3916951,3917255	+5	+
chr1	3940647	3940698	chr1,3940647,3940839,-,MIRb,SINE,MIR,-23,245,27,3940624,3940865	-4	-
chr1	3947161	3947328	chr1,3947161,3947627,-,L1MA4,LINE,L1,-1,6299,5819,3947160,3953445	+2	-
chr1	3948490	3948595	chr1,3948490,3948689,+,MIRb,SINE,MIR,25,258,-10,3948466,3948699	-2	+
chr1	3949103	3949351	chr1,3949103,3949408,+,L1MC1,LINE,L1,5693,5977,-356,3943411,3949764	+5	+
chr1	3952307	3952458	chr1,3952307,3952458,+,MLT1J2,LTR,ERVL-MaLR,293,444,0,3952015,3952458	+6	+
chr1	3952642	3953030	chr1,3952642,3953030,-,MLT1J,LTR,ERVL-MaLR,-50,462,63,3952592,3953092	-6	-
chr1	3953094	3953469	chr1,3953094,3953469,-,MLT1A,LTR,ERVL-MaLR,-11,363,9,3953083,3953477	-6	-
chr1	3953624	3953861	chr1,3953624,3953861,-,LTR33B,LTR,ERVL,-12,491,257,3953612,3954117	-6	-
chr1	3954045	3954117	chr1,3954045,3954117,-,UCON132b,DNA,hAT-Tip100,-32,116,30,3954013,3954146	-6	-
chr1	3954149	3954243	chr1,3954149,3954243,-,L1PA11,LINE,L1,-1,6173,6080,3954148,3960322	-6	-
chr1	3954491	3954567	chr1,3954491,3954567,+,L2b,LINE,L2,1850,1927,-1492,3952642,3956059	+6	+
chr1	3954788	3954915	chr1,3954788,3954915,+,MLT1H2,LTR,ERVL-MaLR,57,154,-395,3954732,3955310	+6	+
chr1	4412051	4412409	chr1,4411693,4412409,-,MER50,LTR,ERV1,-24,710,14,4411669,4412422	-1	-
chr1	4412532	4412632	chr1,4412532,4412756,-,L1ME3G,LINE,L1,-2336,3810,3581,4410196,4416336	-4	-
chr1	4423027	4423187	chr1,4423027,4423417,+,LTR16A1,LTR,ERVL,18,450,-6,4423010,4423423	+4	+
chr1	4423348	4423417	chr1,4423027,4423417,+,LTR16A1,LTR,ERVL,18,450,-6,4423010,4423423	+2	+
chr1	4423994	4424045	chr1,4423838,4424045,+,MER31B,LTR,ERV1,220,456,-10,4423619,4424055	+2	+
chr1	4424055	4424353	chr1,4424055,4424353,+,MLT1C,LTR,ERVL-MaLR,166,463,-4,4423890,4424357	+6	+
chr1	4424428	4424687	chr1,4424428,4424765,+,MER61A,LTR,ERV1,1,341,0,4424428,4424765	+5	+
chr1	4571559	4571629	chr1,4571559,4571760,+,MER103C,DNA,hAT-Charlie,43,224,-73,4571517,4571833	+4	+
chr1	4572470	4572592	chr1,4572462,4573208,-,L1MD3,LINE,L1,-33,6140,5295,4572429,4578502	-3	-
chr1	4582284	4582574	chr1,4582284,4582642,-,MLT1N2,LTR,ERVL-MaLR,-177,385,2,4582107,4582643	-4	-
chr1	5088251	5088373	chr1,5088095,5088402,+,AluSp,SINE,Alu,2,309,-4,5088094,5088406	-3	+
chr1	5090580	5090602	chr1,5090473,5090602,+,Tigger15a,DNA,TcMar-Tigger,65,189,-526,5090409,5091128	-4	+
chr1	5587368	5587412	chr1,5587031,5587412,+,MLT1A1,LTR,ERVL-MaLR,1,408,0,5587031,5587412	-5	+
chr1	5587412	5587575	chr1,5587412,5587800,+,LTR79,LTR,ERVL,164,526,-1,5587249,5587801	-2	+
chr1	5668235	5668295	chr1,5668235,5668525,+,LTR41B,LTR,ERVL,431,758,0,5667805,5668525	-1	+
chr1	6204852	6204964	chr1,6204852,6204964,-,L2b,LINE,L2,-15,3360,3241,6204837,6208204	+6	-
chr1	6205241	6205324	chr1,6205241,6205324,-,MIR3,SINE,MIR,-84,124,36,6205157,6205359	+6	-
chr1	6236268	6236336	chr1,6236268,6236561,+,AluSz,SINE,Alu,2,293,-19,6236267,6236580	+4	+
chr1	6236966	6237076	chr1,6236784,6237076,-,AluY,SINE,Alu,-15,296,1,6236769,6237076	-2	-
chr1	6237245	6237345	chr1,6237226,6237367,-,FLAM_C,SINE,Alu,-10,133,1,6237216,6237367	-3	-
chr1	6238224	6238385	chr1,6238224,6238385,+,MIRc,SINE,MIR,19,182,-86,6238206,6238471	+6	+
chr1	6238418	6238584	chr1,6238418,6238584,-,AluJo,SINE,Alu,-10,302,137,6238408,6238720	-6	-
chr1	6443034	6443169	chr1,6442896,6443188,+,AluSq2,SINE,Alu,1,299,-14,6442896,6443202	-5	+
chr1	6724786	6724850	chr1,6724786,6724888,+,MER130,DNA,DNA,894,981,-613,6723893,6725501	+4	+
chr1	6725937	6726595	chr1,6725913,6726595,+,L2a,LINE,L2,2464,3180,-246,6723450,6726841	+2	+
chr1	6726595	6726892	chr1,6726595,6726892,+,AluSz,SINE,Alu,1,297,-15,6726595,6726907	+6	+
chr1	6726892	6727074	chr1,6726892,6727074,+,L2a,LINE,L2,3181,3340,-86,6723712,6727160	+6	+
chr1	6727074	6727396	chr1,6727074,6727396,+,AluSx1,SINE,Alu,1,311,-1,6727074,6727397	+6	+
chr1	6727396	6727408	chr1,6727396,6727492,+,L2a,LINE,L2,3341,3425,-1,6724056,6727493	+5	+
chr1	6729948	6729993	chr1,6729948,6729993,+,(ATAA)n,Simple_repeat,Simple_repeat,1,46,0,6729948,6729993	+6	+
chr1	6784675	6784720	chr1,6784675,6784720,+,(GCCGGC)n,Simple_repeat,Simple_repeat,1,47,0,6784675,6784720	-6	+
chr1	7382651	7382709	chr1,7382651,7382709,-,MIRc,SINE,MIR,-202,66,8,7382449,7382716	+6	-
chr1	7388183	7388194	chr1,7388047,7388194,+,MIRb,SINE,MIR,39,204,-64,7388009,7388258	-5	+
chr1	7693124	7693429	chr1,7693071,7693429,-,THE1B,LTR,ERVL-MaLR,0,364,1,7693071,7693429	+5	-
chr1	7693429	7694107	chr1,7693429,7694107,-,MER77B,LTR,ERVL,-6,694,2,7693423,7694108	+6	-
chr1	7694681	7694719	chr1,7694681,7694719,+,(CTCC)n,Simple_repeat,Simple_repeat,1,39,0,7694681,7694719	-6	+
chr1	7698303	7698402	chr1,7698179,7698402,-,MER30,DNA,hAT-Charlie,-3,227,1,7698176,7698402	+5	-
chr1	7698419	7698569	chr1,7698419,7698569,-,MIR1_Amn,SINE,MIR,-83,147,2,7698336,7698570	+6	-
chr1	7700704	7700852	chr1,7700470,7700852,-,MLT1I,LTR,ERVL-MaLR,-2,409,3,7700468,7700854	+5	-
chr1	7700957	7700970	chr1,7700957,7701044,+,AluJb,SINE,Alu,210,296,-16,7700748,7701060	-1	+
chr1	7776383	7776715	chr1,7776103,7776715,-,L1MB5,LINE,L1,-1577,4569,3937,7774526,7780651	-1	-
chr1	7811489	7811604	chr1,7811416,7811806,-,MLT1A1,LTR,ERVL-MaLR,-2,406,1,7811414,7811806	+3	-
chr1	8121700	8122011	chr1,8121700,8122011,+,AluJb,SINE,Alu,2,312,0,8121699,8122011	+6	+
chr1	8122076	8122321	chr1,8122076,8122321,-,L2b,LINE,L2,-1,3374,3129,8122075,8125449	-6	-
chr1	8122525	8122630	chr1,8122525,8122630,-,L1MC4,LINE,L1,-139,7903,7801,8122386,8130430	-6	-
chr1	8122630	8122702	chr1,8122630,8123171,-,MER41A,LTR,ERV1,-4,550,1,8122626,8123171	-5	-
chr1	8208672	8208695	chr1,8208599,8208695,-,MIR3,SINE,MIR,-8,200,106,8208591,8208800	-1	-
chr1	8214625	8214678	chr1,8214622,8214739,-,L2c,LINE,L2,-249,3138,3027,8214373,8217765	-3	-
chr1	8215096	8215180	chr1,8215096,8215180,+,L1PB1,LINE,L1,6063,6151,0,8209034,8215180	+6	+
chr1	8218190	8218333	chr1,8218186,8218333,-,AluYc,SINE,Alu,-2,297,152,8218184,8218484	+5	-
chr1	8424658	8424701	chr1,8424658,8424711,-,L2c,LINE,L2,-79,3308,3255,8424579,8427965	-4	-
chr1	8434633	8434838	chr1,8434475,8435076,+,MLT1G3,LTR,ERVL-MaLR,1,595,0,8434475,8435076	+5	+
chr1	8805860	8805939	chr1,8805841,8806151,-,AluSq2,SINE,Alu,-3,310,1,8805838,8806151	+5	-
chr1	8875788	8875920	chr1,8875788,8875920,-,FLAM_C,SINE,Alu,-19,124,1,8875769,8875920	+5	-
chr1	8877573	8877891	chr1,8877573,8877891,+,AluSp,SINE,Alu,1,298,-15,8877573,8877906	-6	+
chr1	9191393	9191440	chr1,9191223,9191440,+,LTR26E,LTR,ERV1,397,614,-8,9190827,9191448	+2	+
chr1	9191888	9191923	chr1,9191888,9191923,+,(AAAGAA)n,Simple_repeat,Simple_repeat,1,33,0,9191888,9191923	+6	+
chr1	9501092	9501120	chr1,9500928,9501120,+,MER91B,DNA,hAT-Tip100,1,190,0,9500928,9501120	-5	+
chr1	9501405	9501548	chr1,9501405,9501627,+,MIRb,SINE,MIR,9,253,-15,9501397,9501642	-2	+
chr1	9503320	9503344	chr1,9503320,9503344,+,(A)n,Simple_repeat,Simple_repeat,1,24,0,9503320,9503344	-6	+
chr1	9653331	9653464	chr1,9653331,9653464,-,MIRb,SINE,MIR,-89,179,40,9653242,9653503	+6	-
chr1	9653924	9654043	chr1,9653924,9654090,+,FRAM,SINE,Alu,1,166,-10,9653924,9654100	-2	+
chr1	9672426	9672719	chr1,9672425,9672723,-,AluJo,SINE,Alu,-9,303,3,9672416,9672725	+5	-
chr1	9680797	9681135	chr1,9680797,9681157,-,MLT1F1,LTR,ERVL-MaLR,-1,568,177,9680796,9681333	+2	-
chr1	9949638	9949755	chr1,9949410,9949755,-,AluSz,SINE,Alu,-13,299,1,9949397,9949755	-2	-
chr1	9983182	9983290	chr1,9983182,9983372,+,AluSx3,SINE,Alu,110,299,-12,9983073,9983384	+4	+
chr1	9984283	9984346	chr1,9984050,9984346,-,AluSx1,SINE,Alu,-15,297,1,9984035,9984346	-2	-
chr1	10430228	10430268	chr1,10430228,10430268,-,L2a,LINE,L2,-38,3388,3348,10430190,10433615	+6	-
chr1	10458555	10458772	chr1,10458534,10458836,-,AluSx1,SINE,Alu,-8,304,1,10458526,10458836	-1	-
chr1	10459090	10459153	chr1,10458856,10459153,-,AluSx3,SINE,Alu,-14,297,1,10458842,10459153	-2	-
chr1	10639241	10639319	chr1,10639212,10639319,+,(GCG)n,Simple_repeat,Simple_repeat,1,109,0,10639212,10639319	+1	+
chr1	10649859	10649891	chr1,10649859,10649891,+,(AGGG)n,Simple_repeat,Simple_repeat,1,32,0,10649859,10649891	+6	+
chr1	10649960	10650019	chr1,10649960,10650019,+,G-rich,Low_complexity,Low_complexity,1,61,0,10649960,10650019	+6	+
chr1	10650354	10650400	chr1,10650354,10650400,+,A-rich,Low_complexity,Low_complexity,1,48,0,10650354,10650400	+6	+
chr1	10651304	10651354	chr1,10651304,10651354,+,(GGGCGG)n,Simple_repeat,Simple_repeat,1,48,0,10651304,10651354	+6	+
chr1	10652354	10652459	chr1,10652354,10652459,+,L2b,LINE,L2,3284,3426,0,10649071,10652459	+6	+
chr1	10653115	10653167	chr1,10653115,10653167,-,MIR1_Amn,SINE,MIR,-60,170,119,10653055,10653285	-6	-
chr1	10653687	10653731	chr1,10653687,10653731,+,G-rich,Low_complexity,Low_complexity,1,46,0,10653687,10653731	+6	+
chr1	11029659	11029920	chr1,11029634,11029920,-,AluSp,SINE,Alu,-6,307,1,11029628,11029920	-1	-
chr1	11071284	11071991	chr1,11071284,11071991,+,L2a,LINE,L2,2480,3326,-100,11068805,11072091	+6	+
chr1	11072364	11072580	chr1,11072364,11072580,-,MIRb,SINE,MIR,-23,245,8,11072341,11072587	-6	-
chr1	11073016	11073095	chr1,11073016,11073095,+,L1ME3,LINE,L1,6084,6162,0,11066933,11073095	+6	+
chr1	11101801	11101952	chr1,11101554,11101952,+,L2c,LINE,L2,1632,1996,-1423,11099923,11103375	+2	+
chr1	11149270	11149366	chr1,11149264,11149366,+,MER21C,LTR,ERVL,141,246,-622,11149124,11149988	+2	+
chr1	11149390	11149537	chr1,11149390,11149844,+,MER21C,LTR,ERVL,432,908,-30,11148959,11149874	+5	+
chr1	11609531	11609920	chr1,11608568,11609920,+,LTR12C,LTR,ERV1,1,1579,0,11608568,11609920	+1	+
chr1	11609920	11609955	chr1,11609920,11609955,+,MLT1I,LTR,ERVL-MaLR,372,405,-6,11609549,11609961	+6	+
chr1	11611843	11611978	chr1,11611649,11612104,-,MLT1K,LTR,ERVL-MaLR,-6,589,18,11611643,11612121	-3	-
chr1	11612891	11613043	chr1,11612891,11613043,-,MLT2D,LTR,ERVL,0,567,299,11612891,11613341	-6	-
chr1	11613043	11613355	chr1,11613043,11613407,+,THE1B,LTR,ERVL-MaLR,1,364,0,11613043,11613407	+5	+
chr1	11777105	11777221	chr1,11777105,11777221,-,MIR3,SINE,MIR,-73,157,48,11777032,11777268	+6	-
chr1	11777368	11777663	chr1,11777368,11777663,+,AluSx,SINE,Alu,1,300,-12,11777368,11777675	-6	+
chr1	11777906	11777984	chr1,11777906,11777984,+,MIR3,SINE,MIR,58,145,-63,11777849,11778047	-6	+
chr1	11778142	11778284	chr1,11778142,11778315,+,AluSx,SINE,Alu,134,306,-6,11778009,11778321	-2	+
chr1	11779319	11779532	chr1,11779319,11779532,+,MIR,SINE,MIR,5,245,-17,11779315,11779549	-6	+
chr1	11779545	11779619	chr1,11779545,11779657,+,MIR,SINE,MIR,5,123,-139,11779541,11779796	-1	+
chr1	12823036	12823092	chr1,12822965,12823092,-,MIRb,SINE,MIR,-15,253,122,12822950,12823213	+4	-
chr1	13147337	13147393	chr1,13147266,13147393,-,MIRb,SINE,MIR,-15,253,122,13147251,13147514	+4	-
chr1	13324105	13324162	chr1,13324105,13324232,+,MIRb,SINE,MIR,122,253,-15,13323984,13324247	+4	+
chr1	13514445	13514544	chr1,13514445,13514580,+,MIRb,SINE,MIR,51,191,-77,13514395,13514657	+4	+
chr1	13516170	13516220	chr1,13516109,13516220,+,MIRc,SINE,MIR,120,228,-40,13515990,13516260	+2	+
chr1	14223054	14223118	chr1,14222946,14223218,-,LTR41B,LTR,ERVL,-38,720,441,14222908,14223658	+1	-
chr1	14348966	14349100	chr1,14348966,14349100,-,L2b,LINE,L2,-1,3374,3242,14348965,14352341	+6	-
chr1	14349360	14349378	chr1,14349360,14349663,+,MER102c,DNA,hAT-Charlie,71,331,0,14349290,14349663	-2	+
chr1	15111815	15111896	chr1,15111675,15111896,-,MER58A,DNA,hAT-Charlie,-9,215,2,15111666,15111897	+5	-
chr1	15112094	15112298	chr1,15112094,15112298,+,MIRb,SINE,MIR,26,249,-19,15112069,15112317	-6	+
chr1	15112329	15112374	chr1,15112329,15112374,+,(TG)n,Simple_repeat,Simple_repeat,1,45,0,15112329,15112374	-6	+
chr1	15112762	15112893	chr1,15112762,15112893,+,MER5A,DNA,hAT-Charlie,4,131,-58,15112759,15112951	-6	+
chr1	15113211	15113472	chr1,15113211,15113472,+,MER106B,DNA,hAT-Charlie,893,1059,0,15112319,15113472	-6	+
chr1	15113667	15113870	chr1,15113667,15113870,-,AluSx1,SINE,Alu,-18,294,84,15113649,15113953	+6	-
chr1	15113875	15114060	chr1,15113875,15114060,-,MIRb,SINE,MIR,-76,192,7,15113799,15114066	+6	-
chr1	15114299	15114387	chr1,15114299,15114387,-,MIR,SINE,MIR,-79,183,75,15114220,15114461	+6	-
chr1	15114409	15114467	chr1,15114409,15114467,+,(CTT)n,Simple_repeat,Simple_repeat,1,59,0,15114409,15114467	-6	+
chr1	15115680	15115850	chr1,15115680,15115850,+,MIR,SINE,MIR,47,231,-37,15115634,15115887	-6	+
chr1	15118576	15118712	chr1,15118576,15118712,-,MER5A1,DNA,hAT-Charlie,-28,138,1,15118548,15118712	+6	-
chr1	15120578	15120697	chr1,15120578,15120772,-,MIRb,SINE,MIR,-46,222,3,15120532,15120774	+2	-
chr1	15124228	15124287	chr1,15124156,15124287,+,MIR,SINE,MIR,34,187,-21,15124123,15124308	-4	+
chr1	15327751	15328063	chr1,15327751,15328063,+,AluSp,SINE,Alu,1,313,0,15327751,15328063	-6	+
chr1	15328241	15328268	chr1,15328241,15328268,+,(T)n,Simple_repeat,Simple_repeat,1,27,0,15328241,15328268	-6	+
chr1	15334166	15334267	chr1,15334125,15334267,-,MIRb,SINE,MIR,-117,151,4,15334008,15334270	+5	-
chr1	15334453	15334665	chr1,15334453,15334665,+,MIR,SINE,MIR,5,245,-17,15334449,15334682	-6	+
chr1	15402979	15403028	chr1,15402843,15403028,-,MER58A,DNA,hAT-Charlie,-4,220,30,15402839,15403057	+5	-
chr1	15403150	15403535	chr1,15403150,15403535,-,MER21A,LTR,ERVL,-28,903,538,15403122,15404072	+6	-
chr1	15403535	15403839	chr1,15403535,15403839,+,AluSq2,SINE,Alu,1,302,-11,15403535,15403850	-6	+
chr1	15403839	15404222	chr1,15403839,15404222,-,MER21A,LTR,ERVL,-394,537,130,15403445,15404351	+6	-
chr1	15404236	15404295	chr1,15404236,15404295,-,MER21A,LTR,ERVL,-857,74,16,15403379,15404310	+6	-
chr1	15404295	15404593	chr1,15404295,15404593,+,AluJo,SINE,Alu,1,302,-10,15404295,15404603	-6	+
chr1	15404765	15404814	chr1,15404765,15404814,-,MamRep605,LTR?,LTR?,-619,230,179,15404146,15404992	+6	-
chr1	15404814	15405118	chr1,15404814,15405118,+,AluJb,SINE,Alu,6,307,-5,15404809,15405123	-6	+
chr1	15405118	15405212	chr1,15405118,15405212,-,MamRep605,LTR?,LTR?,-671,178,89,15404447,15405300	+6	-
chr1	15405623	15405784	chr1,15405623,15405784,-,L2a,LINE,L2,0,3426,3263,15405623,15409046	+6	-
chr1	15405939	15405971	chr1,15405939,15405971,+,(CCAGTGC)n,Simple_repeat,Simple_repeat,1,32,0,15405939,15405971	-6	+
chr1	15406357	15406658	chr1,15406357,15406658,+,AluY,SINE,Alu,1,300,-11,15406357,15406669	-6	+
chr1	15586331	15586625	chr1,15586331,15586625,+,AluY,SINE,Alu,1,296,-15,15586331,15586640	-6	+
chr1	15586913	15586963	chr1,15586913,15586963,-,L2c,LINE,L2,-1,3386,3337,15586912,15590299	+6	-
chr1	15587509	15587590	chr1,15587509,15587590,+,L2c,LINE,L2,3023,3099,-288,15584487,15587878	-6	+
chr1	15587626	15587825	chr1,15587626,15587825,-,AluJo,SINE,Alu,-17,295,102,15587609,15587926	+6	-
chr1	15587826	15587991	chr1,15587826,15587991,+,AluJb,SINE,Alu,5,169,-143,15587822,15588134	-6	+
chr1	15587991	15588442	chr1,15587991,15588747,-,LTR12D,LTR,ERV1,-2,1252,559,15587989,15589305	+2	-
chr1	15725718	15725872	chr1,15725718,15726054,-,MLT1A0,LTR,ERVL-MaLR,0,365,1,15725718,15726054	+2	-
chr1	15740051	15740222	chr1,15740008,15740278,-,MLT1B,LTR,ERVL-MaLR,-8,382,118,15740000,15740395	+5	-
chr1	15835911	15835945	chr1,15835911,15835945,+,(GC)n,Simple_repeat,Simple_repeat,1,35,0,15835911,15835945	-6	+
chr1	15836482	15836777	chr1,15836482,15836777,-,AluSx1,SINE,Alu,-13,299,2,15836469,15836778	+6	-
chr1	15836795	15836906	chr1,15836795,15836907,-,AluJr,SINE,Alu,-199,113,1,15836596,15836907	+2	-
chr1	16006527	16006671	chr1,16006527,16006843,-,L2a,LINE,L2,0,3426,3084,16006527,16009926	+1	-
chr1	16161501	16161615	chr1,16161395,16161615,-,MIRb,SINE,MIR,-14,254,25,16161381,16161639	-2	-
chr1	16161624	16161723	chr1,16161624,16161723,+,L2c,LINE,L2,3025,3136,-251,16158600,16161974	+6	+
chr1	16161745	16161801	chr1,16161745,16161801,+,L2a,LINE,L2,3370,3425,-1,16158376,16161802	+6	+
chr1	16161872	16161883	chr1,16161872,16161992,+,MIRb,SINE,MIR,146,262,0,16161727,16161992	+5	+
chr1	16197855	16197941	chr1,16197855,16197941,+,MLT1L,LTR,ERVL-MaLR,527,610,0,16197329,16197941	+6	+
chr1	16460948	16461118	chr1,16460902,16461118,+,AluJr,SINE,Alu,108,306,-6,16460795,16461124	+1	+
chr1	16461408	16461701	chr1,16461408,16461701,+,AluSz,SINE,Alu,1,301,-11,16461408,16461712	+6	+
chr1	16462222	16462753	chr1,16462222,16462753,+,MLT1F2,LTR,ERVL-MaLR,1,560,0,16462222,16462753	+6	+
chr1	16462878	16462988	chr1,16462878,16462988,-,MIR,SINE,MIR,0,262,155,16462878,16463142	-6	-
chr1	16462988	16463286	chr1,16462988,16463286,-,AluSz,SINE,Alu,-12,300,1,16462976,16463286	-6	-
chr1	16468311	16468481	chr1,16468311,16468515,-,L1M5,LINE,L1,-368,5796,5580,16467943,16474094	-5	-
chr1	16514670	16514808	chr1,16514670,16514808,-,Charlie4a,DNA,hAT-Charlie,-4,504,362,16514666,16515169	-6	-
chr1	16514976	16515004	chr1,16514976,16515004,+,(T)n,Simple_repeat,Simple_repeat,1,28,0,16514976,16515004	+6	+
chr1	16515321	16515754	chr1,16515321,16515867,+,MER41E,LTR,ERV1,3,595,0,16515319,16515867	+5	+
chr1	16534083	16534209	chr1,16534083,16534220,-,U1,snRNA,snRNA,-14,151,5,16534069,16534224	+2	-
chr1	16535278	16535350	chr1,16535278,16535350,-,tRNA-Glu-GAA,tRNA,tRNA,-3,72,1,16535275,16535350	+5	-
chr1	16535843	16536004	chr1,16535843,16536004,+,L2,LINE,L2,2456,2617,-802,16533388,16536806	-6	+
chr1	16536088	16536172	chr1,16536088,16536263,-,MER20,DNA,hAT-Charlie,-56,163,1,16536032,16536263	+1	-
chr1	16618487	16618647	chr1,16618487,16618647,+,L1ME3Cz,LINE,L1,398,561,-436,16618090,16619083	-6	+
chr1	16619308	16619456	chr1,16619308,16619456,-,MIRb,SINE,MIR,-72,196,41,16619236,16619496	+6	-
chr1	16619625	16619800	chr1,16619625,16619800,-,MIRb,SINE,MIR,-10,258,50,16619615,16619849	+6	-
chr1	16629670	16629961	chr1,16629656,16629961,-,AluSx1,SINE,Alu,-18,294,3,16629638,16629963	+5	-
chr1	16629961	16630010	chr1,16629961,16630010,-,AluYj4,SINE,Alu,-177,134,88,16629784,16630097	+6	-
chr1	16634544	16634559	chr1,16634479,16634797,+,AluSx,SINE,Alu,1,312,0,16634479,16634797	-1	+
chr1	16705459	16705594	chr1,16705437,16705728,-,AluSq,SINE,Alu,-12,301,1,16705425,16705728	-5	-
chr1	16851359	16851477	chr1,16851359,16851626,-,L1ME3Cz,LINE,L1,-489,508,235,16850870,16851860	+2	-
chr1	16851574	16851626	chr1,16851359,16851626,-,L1ME3Cz,LINE,L1,-489,508,235,16850870,16851860	+4	-
chr1	16852075	16852154	chr1,16851953,16852154,-,HAL1,LINE,L1,-155,2352,2105,16851798,16854258	+4	-
chr1	16871669	16871844	chr1,16871669,16871844,+,MER20,DNA,hAT-Charlie,1,163,-56,16871669,16871900	+1	+
chr1	16871928	16872089	chr1,16871928,16872089,-,L2,LINE,L2,-802,2617,2456,16871126,16874544	-6	-
chr1	16872582	16872654	chr1,16872582,16872654,+,tRNA-Glu-GAA,tRNA,tRNA,1,72,-3,16872582,16872657	+5	+
chr1	16873709	16873848	chr1,16873709,16873848,+,U1,snRNA,snRNA,3,151,-14,16873707,16873862	+6	+
chr1	16904344	16904443	chr1,16904344,16904443,+,LTR56,LTR,ERV1,9,119,-326,16904336,16904769	-6	+
chr1	16904652	16904767	chr1,16904652,16904767,+,Charlie4a,DNA,hAT-Charlie,385,500,-8,16904268,16904775	-6	+
chr1	17004643	17004683	chr1,17004590,17004683,-,MIR3,SINE,MIR,-22,186,93,17004568,17004775	-2	-
chr1	17189783	17189857	chr1,17189726,17189857,-,L2c,LINE,L2,-38,3349,3230,17189688,17193086	-1	-
chr1	17193977	17194092	chr1,17193977,17194092,+,MIR3,SINE,MIR,24,139,-69,17193954,17194161	+6	+
chr1	17194101	17194199	chr1,17194101,17194199,+,MIRc,SINE,MIR,68,164,-98,17194034,17194297	+6	+
chr1	17194973	17195143	chr1,17194973,17195143,-,L2b,LINE,L2,-82,3293,3133,17194891,17198275	-6	-
chr1	17195456	17195497	chr1,17195456,17195497,+,MIR3,SINE,MIR,81,121,-87,17195376,17195584	+6	+
chr1	17196159	17196419	chr1,17196159,17196419,+,MIRb,SINE,MIR,5,268,0,17196155,17196419	+6	+
chr1	17196475	17196618	chr1,17196475,17196618,+,L2c,LINE,L2,3242,3387,0,17193234,17196618	+6	+
chr1	17197073	17197347	chr1,17197073,17197347,+,L4_A_Mam,LINE,RTE-X,4180,4466,-524,17192894,17197871	+6	+
chr1	17197323	17197545	chr1,17197323,17197545,+,L4_A_Mam,LINE,RTE-X,4581,4790,-200,17192743,17197745	+6	+
chr1	17718560	17718634	chr1,17718451,17718634,-,MIR,SINE,MIR,-19,243,52,17718432,17718685	-2	-
chr1	17718691	17718720	chr1,17718691,17718771,-,L2b,LINE,L2,-192,3183,3106,17718499,17721876	-4	-
chr1	17721680	17721768	chr1,17721505,17721915,-,MLT1K,LTR,ERVL-MaLR,-17,578,167,17721488,17722081	-3	-
chr1	17749677	17749978	chr1,17749497,17750026,+,MLT1F,LTR,ERVL-MaLR,1,546,-2,17749497,17750028	+5	+
chr1	18065657	18065847	chr1,18065454,18065957,+,MLT1D,LTR,ERVL-MaLR,1,502,-3,18065454,18065960	+1	+
chr1	18068206	18068268	chr1,18068206,18068268,+,GA-rich,Low_complexity,Low_complexity,1,62,0,18068206,18068268	+6	+
chr1	18072220	18072326	chr1,18072122,18072326,+,L2c,LINE,L2,3026,3237,-150,18069097,18072476	+2	+
chr1	18072487	18073000	chr1,18072487,18073000,+,MLT1H,LTR,ERVL-MaLR,1,549,0,18072487,18073000	+6	+
chr1	18073626	18073647	chr1,18073626,18073647,+,(TCTT)n,Simple_repeat,Simple_repeat,1,21,0,18073626,18073647	+6	+
chr1	18073647	18073674	chr1,18073647,18073674,+,(GA)n,Simple_repeat,Simple_repeat,1,27,0,18073647,18073674	+6	+
chr1	18074110	18074412	chr1,18074110,18074670,+,L1MB2,LINE,L1,5609,6169,-2,18068502,18074672	+5	+
chr1	18111699	18111780	chr1,18111699,18111780,-,MIRb,SINE,MIR,-79,189,103,18111620,18111882	-6	-
chr1	18112014	18112045	chr1,18112014,18112045,+,GA-rich,Low_complexity,Low_complexity,1,31,0,18112014,18112045	+6	+
chr1	18112244	18112370	chr1,18112244,18112370,-,L2b,LINE,L2,0,3375,3246,18112244,18115615	-6	-
chr1	18112423	18112649	chr1,18112423,18112649,-,MIRb,SINE,MIR,-34,234,5,18112389,18112653	-6	-
chr1	18113048	18113119	chr1,18113048,18113119,-,MIRb,SINE,MIR,-184,84,19,18112864,18113137	-6	-
chr1	18113586	18113623	chr1,18113586,18113623,+,(CACCCC)n,Simple_repeat,Simple_repeat,1,38,0,18113586,18113623	+6	+
chr1	18113793	18113871	chr1,18113793,18113871,+,MIRb,SINE,MIR,152,227,-41,18113642,18113912	+6	+
chr1	18114281	18114383	chr1,18114281,18114383,+,L2b,LINE,L2,3249,3363,-12,18111033,18114395	+6	+
chr1	18114616	18114843	chr1,18114616,18114843,-,MIRc,SINE,MIR,-8,260,5,18114608,18114847	-6	-
chr1	18114921	18115059	chr1,18114921,18115059,-,MIRb,SINE,MIR,-20,248,86,18114901,18115144	-6	-
chr1	18115126	18115161	chr1,18115126,18115161,+,(CTC)n,Simple_repeat,Simple_repeat,1,35,0,18115126,18115161	+6	+
chr1	18115408	18115489	chr1,18115408,18115489,+,L2b,LINE,L2,3298,3375,0,18112111,18115489	+6	+
chr1	18115751	18115842	chr1,18115751,18115842,+,GA-rich,Low_complexity,Low_complexity,1,91,0,18115751,18115842	+6	+
chr1	18115842	18115861	chr1,18115842,18115903,+,(AAGA)n,Simple_repeat,Simple_repeat,1,61,0,18115842,18115903	+5	+
chr1	18386005	18386220	chr1,18386005,18386249,+,MIR,SINE,MIR,3,261,-1,18386003,18386250	+4	+
chr1	18388416	18388428	chr1,18388120,18388428,+,MLT1A0,LTR,ERVL-MaLR,31,357,-8,18388090,18388436	+2	+
chr1	19073274	19073345	chr1,19073274,19073345,-,MIRb,SINE,MIR,-67,201,125,19073207,19073469	+6	-
chr1	19073314	19073351	chr1,19073314,19073351,-,MIR1_Amn,SINE,MIR,-76,154,119,19073238,19073469	+6	-
chr1	19075105	19075223	chr1,19075105,19075223,-,Tigger19b,DNA,TcMar-Tigger,-94,456,334,19075011,19075556	+6	-
chr1	19075325	19075355	chr1,19075325,19075355,+,(CCT)n,Simple_repeat,Simple_repeat,1,32,0,19075325,19075355	-6	+
chr1	19819291	19819484	chr1,19819291,19819484,-,Charlie16a,DNA,hAT-Charlie,-44,298,105,19819247,19819588	-6	-
chr1	20154338	20154463	chr1,20154321,20156816,+,HERVE-int,LTR,ERV1,1,2512,-5301,20154321,20162117	+1	+
chr1	20157692	20159247	chr1,20156816,20160102,+,HERVE-int,LTR,ERV1,2686,6005,-1808,20154131,20161910	+1	+
chr1	20159612	20160102	chr1,20156816,20160102,+,HERVE-int,LTR,ERV1,2686,6005,-1808,20154131,20161910	+1	+
chr1	20160105	20160163	chr1,20160105,20160163,+,Harlequin-int,LTR,ERV1,5468,5528,-1368,20154638,20161531	+6	+
chr1	20160161	20160228	chr1,20160161,20160228,+,Harlequin-int,LTR,ERV1,6829,6895,-1,20153333,20160229	+6	+
chr1	20160391	20160513	chr1,20160391,20160513,+,LTR2C,LTR,ERV1,315,435,-66,20160077,20160579	+6	+
chr1	20160505	20160568	chr1,20160505,20160610,+,LTR2C,LTR,ERV1,396,501,0,20160110,20160610	+5	+
chr1	20184608	20184624	chr1,20184608,20184871,-,L2c,LINE,L2,-1763,1656,1399,20182845,20186269	+2	-
chr1	20244296	20244405	chr1,20244292,20244405,-,MER81,DNA,hAT-Blackjack,0,114,1,20244292,20244405	-2	-
chr1	20244405	20244655	chr1,20244405,20244729,+,MLT1H,LTR,ERVL-MaLR,246,549,0,20244160,20244729	+5	+
chr1	20323103	20323176	chr1,20323014,20323176,-,MIRb,SINE,MIR,-72,196,29,20322942,20323204	+4	-
chr1	20360586	20360729	chr1,20360586,20360729,-,Helitron2Na_Mam,RC?,Helitron?,-98,226,87,20360488,20360815	+6	-
chr1	20361095	20361152	chr1,20361095,20361152,+,(TG)n,Simple_repeat,Simple_repeat,1,57,0,20361095,20361152	-6	+
chr1	20377392	20377509	chr1,20377392,20377840,-,L2b,LINE,L2,0,3375,2880,20377392,20380719	+2	-
chr1	20378311	20378432	chr1,20378151,20378451,+,AluJo,SINE,Alu,1,298,-14,20378151,20378465	-3	+
chr1	20378973	20379026	chr1,20378889,20379255,-,THE1B,LTR,ERVL-MaLR,0,364,1,20378889,20379255	+3	-
chr1	20398483	20398498	chr1,20398358,20398498,-,MIRb,SINE,MIR,-27,241,86,20398331,20398583	+4	-
chr1	20398647	20398787	chr1,20398647,20399079,-,L2c,LINE,L2,0,3387,2946,20398647,20402024	+5	-
chr1	20399480	20399549	chr1,20399412,20399633,+,MIRb,SINE,MIR,15,261,-1,20399398,20399634	-3	+
chr1	20400935	20400987	chr1,20400889,20401117,+,MIRb,SINE,MIR,40,265,-3,20400850,20401120	-3	+
chr1	20412304	20412428	chr1,20412276,20412428,-,L1PA16,LINE,L1,0,6166,6018,20412276,20418445	+5	-
chr1	20412428	20412482	chr1,20412428,20412581,+,Charlie15a,DNA,hAT-Charlie,2,149,-75,20412427,20412656	-2	+
chr1	20412568	20412581	chr1,20412428,20412581,+,Charlie15a,DNA,hAT-Charlie,2,149,-75,20412427,20412656	-4	+
chr1	20412605	20412654	chr1,20412605,20413040,-,L2a,LINE,L2,0,3426,2973,20412605,20416012	+2	-
chr1	20413144	20413253	chr1,20413141,20413278,-,MIR3,SINE,MIR,-48,160,18,20413093,20413295	+1	-
chr1	20431220	20431234	chr1,20431220,20431299,+,UCON21,DNA?,DNA?,115,193,-137,20431106,20431436	-1	+
chr1	20642657	20642667	chr1,20642210,20642667,-,LTR45C,LTR,ERV1,0,539,59,20642210,20642725	+5	-
chr1	20642667	20642955	chr1,20642667,20642955,-,AluJb,SINE,Alu,-13,299,12,20642654,20642966	+6	-
chr1	20642955	20642988	chr1,20642955,20642988,-,LTR45C,LTR,ERV1,-481,58,27,20642474,20643014	+6	-
chr1	20643038	20643118	chr1,20643038,20643270,-,MLT1M,LTR,ERVL-MaLR,-269,403,121,20642769,20643390	+2	-
chr1	20649482	20649786	chr1,20649482,20649786,+,AluSz6,SINE,Alu,1,304,-8,20649482,20649794	-6	+
chr1	20651801	20652124	chr1,20651801,20652124,-,AluY,SINE,Alu,0,311,1,20651801,20652124	+6	-
chr1	20743100	20743133	chr1,20743100,20743133,+,(T)n,Simple_repeat,Simple_repeat,1,33,0,20743100,20743133	+6	+
chr1	20743381	20743564	chr1,20743381,20743690,+,AluSc8,SINE,Alu,1,311,0,20743381,20743690	+4	+
chr1	20743837	20743962	chr1,20743785,20744071,+,AluSx,SINE,Alu,1,289,-23,20743785,20744094	+5	+
chr1	20743967	20744071	chr1,20743785,20744071,+,AluSx,SINE,Alu,1,289,-23,20743785,20744094	+5	+
chr1	20744073	20744102	chr1,20744073,20744102,+,(ACA)n,Simple_repeat,Simple_repeat,1,31,0,20744073,20744102	+5	+
chr1	21266521	21266656	chr1,21266521,21266656,-,MIRc,SINE,MIR,-80,182,42,21266441,21266697	-6	-
chr1	21266940	21267251	chr1,21266940,21267256,+,MLT1A1,LTR,ERVL-MaLR,1,367,-41,21266940,21267297	+5	+
chr1	21293941	21294103	chr1,21293941,21294103,-,MIRb,SINE,MIR,-93,175,5,21293848,21294107	-6	-
chr1	21294110	21294185	chr1,21294110,21294185,-,MIRc,SINE,MIR,-169,99,22,21293941,21294206	-6	-
chr1	21298027	21298139	chr1,21297828,21298139,-,AluJo,SINE,Alu,-3,309,1,21297825,21298139	-2	-
chr1	21298409	21298581	chr1,21298409,21298581,+,MIR,SINE,MIR,80,240,-22,21298330,21298603	+6	+
chr1	21298670	21298774	chr1,21298670,21298774,-,MIRc,SINE,MIR,-133,135,34,21298537,21298807	-6	-
chr1	21298954	21298988	chr1,21298954,21298988,+,(TGCTCC)n,Simple_repeat,Simple_repeat,1,34,0,21298954,21298988	+6	+
chr1	21299008	21299299	chr1,21299008,21299299,-,hAT-N1_Mam,DNA,hAT-Tip100?,-34,306,2,21298974,21299300	-6	-
chr1	21299321	21299450	chr1,21299321,21299450,-,MIRb,SINE,MIR,-70,198,63,21299251,21299512	-6	-
chr1	21299478	21299583	chr1,21299478,21299583,+,MIR3,SINE,MIR,16,118,-90,21299463,21299673	+6	+
chr1	21299662	21299774	chr1,21299662,21299786,+,MIR,SINE,MIR,89,225,-37,21299574,21299823	+5	+
chr1	21416536	21416619	chr1,21416536,21416740,+,HAL1,LINE,L1,2102,2319,-188,21414435,21416928	+4	+
chr1	21417068	21417121	chr1,21417068,21417335,+,L1ME3Cz,LINE,L1,235,508,-489,21416834,21417824	+4	+
chr1	21417218	21417335	chr1,21417068,21417335,+,L1ME3Cz,LINE,L1,235,508,-489,21416834,21417824	+2	+
chr1	21417430	21417492	chr1,21417430,21417616,-,MIRb,SINE,MIR,-18,250,40,21417412,21417655	-5	-
chr1	21586472	21586578	chr1,21586352,21586578,-,L4_C_Mam,LINE,RTE-X,-2262,2876,2657,21584090,21589234	-1	-
chr1	21586709	21586945	chr1,21586709,21586945,-,MIR,SINE,MIR,-11,251,14,21586698,21586958	-6	-
chr1	21591160	21591185	chr1,21591160,21591185,+,(TAA)n,Simple_repeat,Simple_repeat,1,25,0,21591160,21591185	+6	+
chr1	22024093	22024190	chr1,22024093,22024190,-,MIR3,SINE,MIR,-8,200,106,22024085,22024295	+6	-
chr1	22024806	22024905	chr1,22024621,22024905,-,AluSx1,SINE,Alu,-27,285,2,22024594,22024906	+4	-
chr1	22025237	22025366	chr1,22025237,22025366,-,MIRb,SINE,MIR,-28,180,60,22025209,22025425	-6	-
chr1	22027470	22027534	chr1,22027470,22027589,-,L1ME3G,LINE,L1,-293,599,464,22027177,22028052	-4	-
chr1	22031027	22031050	chr1,22031027,22031050,+,(T)n,Simple_repeat,Simple_repeat,1,23,0,22031027,22031050	+6	+
chr1	22059197	22059289	chr1,22059128,22059289,-,AluSp,SINE,Alu,-16,297,138,22059112,22059426	-1	-
chr1	22059546	22059686	chr1,22059546,22059843,-,AluSx,SINE,Alu,-11,301,1,22059535,22059843	-4	-
chr1	22063998	22064019	chr1,22063727,22064019,-,AluSz6,SINE,Alu,-20,292,1,22063707,22064019	-2	-
chr1	22064189	22064199	chr1,22064189,22064211,+,(A)n,Simple_repeat,Simple_repeat,1,22,0,22064189,22064211	+5	+
chr1	22101236	22101351	chr1,22101236,22101351,+,MIR3,SINE,MIR,20,145,-63,22101217,22101414	+6	+
chr1	22364630	22364689	chr1,22364607,22364689,+,L1MC,LINE,L1,5719,5799,-2083,22358889,22366772	-5	+
chr1	22364740	22364815	chr1,22364740,22364815,-,MIRb,SINE,MIR,-21,247,182,22364719,22364996	+6	-
chr1	22364983	22365128	chr1,22364983,22365128,-,MIR,SINE,MIR,-91,171,3,22364892,22365130	+6	-
chr1	22365132	22365366	chr1,22365132,22365366,+,L1ME4a,LINE,L1,5848,6104,-20,22359285,22365386	-6	+
chr1	22365640	22366009	chr1,22365640,22366009,+,THE1C,LTR,ERVL-MaLR,1,375,0,22365640,22366009	-6	+
chr1	22836793	22836849	chr1,22836793,22836913,-,L2b,LINE,L2,-5,3370,3241,22836788,22840153	+1	-
chr1	22916944	22917030	chr1,22916944,22917030,+,MamRep38,DNA,hAT,1,92,-203,22916944,22917233	+6	+
chr1	22917502	22917591	chr1,22917502,22917591,+,MIR3,SINE,MIR,63,162,-46,22917440,22917637	+6	+
chr1	22917621	22917784	chr1,22917621,22917784,-,MIRc,SINE,MIR,-91,177,10,22917530,22917793	-6	-
chr1	22918837	22918944	chr1,22918837,22918944,-,MIRb,SINE,MIR,-73,195,80,22918764,22919023	-6	-
chr1	22918979	22919138	chr1,22918979,22919138,+,MER5A,DNA,hAT-Charlie,7,160,-29,22918973,22919167	+6	+
chr1	22919687	22919723	chr1,22919687,22919723,+,(GAGGGAG)n,Simple_repeat,Simple_repeat,1,39,0,22919687,22919723	+6	+
chr1	22919972	22920011	chr1,22919972,22920011,+,A-rich,Low_complexity,Low_complexity,1,39,0,22919972,22920011	+6	+
chr1	22920784	22921015	chr1,22920784,22921015,-,MIRb,SINE,MIR,-1,267,2,22920783,22921016	-6	-
chr1	23015772	23015850	chr1,23015482,23016007,+,L1MB2,LINE,L1,5625,6168,-3,23009858,23016010	-1	+
chr1	23281912	23282107	chr1,23281912,23282107,+,MIR,SINE,MIR,18,232,-30,23281895,23282137	-6	+
chr1	23282247	23282328	chr1,23282247,23282328,+,L2c,LINE,L2,3266,3346,-41,23278982,23282369	-6	+
chr1	23284355	23284528	chr1,23284355,23284528,-,FAM,SINE,Alu,-2,183,1,23284353,23284528	+5	-
chr1	23284785	23284827	chr1,23284785,23284827,+,A-rich,Low_complexity,Low_complexity,1,43,0,23284785,23284827	-6	+
chr1	23284987	23285157	chr1,23284987,23285157,+,AluSx3,SINE,Alu,133,306,-5,23284855,23285162	-6	+
chr1	23285681	23285778	chr1,23285681,23285778,+,Tigger19b,DNA,TcMar-Tigger,360,464,-86,23285322,23285864	-6	+
chr1	23370253	23370337	chr1,23370253,23370337,+,HY4,scRNA,scRNA,1,84,-9,23370253,23370346	+6	+
chr1	23370396	23370584	chr1,23370396,23370584,+,MIRb,SINE,MIR,4,226,-42,23370393,23370626	+6	+
chr1	23371594	23371839	chr1,23371594,23371939,-,MamRep4096,DNA,hAT-Tip100,-57,369,11,23371537,23371949	-5	-
chr1	23378503	23378563	chr1,23378503,23378563,+,MER5A1,DNA,hAT-Charlie,1,74,-92,23378503,23378655	-6	+
chr1	23378563	23378872	chr1,23378563,23378872,+,AluJo,SINE,Alu,2,311,-1,23378562,23378873	-6	+
chr1	23378872	23378982	chr1,23378872,23378982,+,MER5A1,DNA,hAT-Charlie,75,163,-3,23378798,23378985	-6	+
chr1	23549139	23549267	chr1,23549109,23549267,+,Charlie16a,DNA,hAT-Charlie,61,207,-135,23549049,23549402	-5	+
chr1	23549269	23549443	chr1,23549269,23549449,-,MIR,SINE,MIR,0,262,59,23549269,23549507	+2	-
chr1	23771769	23771883	chr1,23771769,23772065,+,AluJb,SINE,Alu,2,297,-15,23771768,23772080	-2	+
chr1	23772399	23772426	chr1,23772399,23772478,-,Tigger5b,DNA,TcMar-Tigger,-393,79,1,23772006,23772478	+2	-
chr1	23907112	23907181	chr1,23907112,23907438,+,AluSx,SINE,Alu,1,312,0,23907112,23907438	+4	+
chr1	23907747	23907791	chr1,23907480,23907791,-,AluSz,SINE,Alu,-2,310,2,23907478,23907792	-2	-
chr1	23907791	23907885	chr1,23907791,23907978,-,Charlie21a,DNA,hAT-Charlie,-797,416,203,23906994,23908180	-5	-
chr1	24040835	24040942	chr1,24040678,24040964,-,AluJr4,SINE,Alu,-21,291,1,24040657,24040964	-1	-
chr1	24042277	24042345	chr1,24042222,24042780,+,LTR80B,LTR,ERVL,1,562,-22,24042222,24042802	+3	+
chr1	24064188	24064273	chr1,24064188,24064362,+,MIR3,SINE,MIR,6,200,-8,24064183,24064370	+4	+
chr1	24081750	24081812	chr1,24081558,24081812,-,AluJb,SINE,Alu,-8,304,58,24081550,24081869	-2	-
chr1	24083292	24083565	chr1,24083292,24083611,+,MLT2A2,LTR,ERVL,230,561,0,24083063,24083611	+5	+
chr1	24200240	24200391	chr1,24200110,24200471,+,THE1B,LTR,ERVL-MaLR,1,364,0,24200110,24200471	+1	+
chr1	24210880	24210980	chr1,24210880,24210980,+,MIR3,SINE,MIR,86,185,-23,24210795,24211003	+6	+
chr1	24211275	24211470	chr1,24211275,24211470,-,MIR,SINE,MIR,0,262,54,24211275,24211523	-6	-
chr1	24211470	24211693	chr1,24211470,24211748,+,MER33,DNA,hAT-Charlie,1,289,-35,24211470,24211783	+5	+
chr1	24308178	24308232	chr1,24308111,24308232,+,MIR3,SINE,MIR,10,134,-128,24308102,24308360	-4	+
chr1	24310691	24310817	chr1,24310691,24310924,+,MIRb,SINE,MIR,5,267,-1,24310687,24310925	-2	+
chr1	24538817	24538944	chr1,24538817,24538944,+,FLAM_A,SINE,Alu,1,127,-15,24538817,24538959	-6	+
chr1	24539027	24539095	chr1,24539027,24539095,-,MIR3,SINE,MIR,-22,186,119,24539005,24539213	+6	-
chr1	24551891	24551983	chr1,24551891,24551983,-,MIR3,SINE,MIR,-24,184,90,24551867,24552072	+6	-
chr1	24961457	24961588	chr1,24961457,24961588,-,MIRc,SINE,MIR,-40,168,47,24961417,24961634	-6	-
chr1	24961591	24961715	chr1,24961591,24961715,-,MER5A,DNA,hAT-Charlie,0,178,71,24961591,24961785	-6	-
chr1	24962047	24962060	chr1,24961959,24962060,+,Charlie4a,DNA,hAT-Charlie,13,110,-398,24961947,24962458	+2	+
chr1	24962071	24962241	chr1,24962071,24962391,+,Charlie4a,DNA,hAT-Charlie,163,475,-33,24961909,24962424	+4	+
chr1	24968423	24968584	chr1,24968362,24968584,-,Tigger13a,DNA,TcMar-Tigger,-263,508,261,24968099,24968844	+5	-
chr1	24968584	24969076	chr1,24968584,24969076,-,LTR33A_,LTR,ERVL,-3,528,1,24968581,24969076	+6	-
chr1	24969076	24969226	chr1,24969076,24969226,-,Tigger13a,DNA,TcMar-Tigger,-511,260,104,24968565,24969329	+6	-
chr1	24969940	24970038	chr1,24969940,24970038,-,MIRb,SINE,MIR,-140,128,23,24969800,24970060	+6	-
chr1	24970561	24970676	chr1,24970561,24970676,-,MIRc,SINE,MIR,-93,175,48,24970468,24970723	+6	-
chr1	24970753	24970865	chr1,24970753,24970922,+,MIRb,SINE,MIR,24,197,-71,24970730,24970993	-1	+
chr1	25043707	25043836	chr1,25043523,25043900,-,MLT1D,LTR,ERVL-MaLR,-3,502,85,25043520,25043984	+5	-
chr1	25112947	25113031	chr1,25112947,25113031,+,AluSz,SINE,Alu,1,84,-228,25112947,25113259	-6	+
chr1	25208139	25208209	chr1,25208028,25208209,+,MLT1L,LTR,ERVL-MaLR,405,608,-2,25207624,25208211	+1	+
chr1	25208534	25208569	chr1,25208518,25208569,-,SVA_B,Retroposon,SVA,0,1383,1333,25208518,25209901	-2	-
chr1	25208552	25208749	chr1,25208552,25208749,-,Helitron3Na_Mam,RC,Helitron,-15,471,275,25208537,25209023	-6	-
chr1	25208755	25208841	chr1,25208755,25208841,+,L2a,LINE,L2,2974,3058,-361,25205782,25209202	+6	+
chr1	25208826	25208869	chr1,25208826,25209029,+,L2a,LINE,L2,3217,3416,-10,25205610,25209039	+5	+
chr1	25590169	25590184	chr1,25590117,25590184,+,MLT2B2,LTR,ERVL,461,514,-1,25589657,25590185	+2	+
chr1	25644544	25644821	chr1,25644518,25644821,-,AluJb,SINE,Alu,0,312,1,25644518,25644821	+5	-
chr1	25817562	25817710	chr1,25817551,25817710,-,MIRb,SINE,MIR,-59,209,33,25817492,25817742	+4	-
chr1	25818491	25818747	chr1,25818458,25818747,-,LTR16A1,LTR,ERVL,-17,439,135,25818441,25818881	+5	-
chr1	25818965	25819133	chr1,25818965,25819133,-,MER45A,DNA,hAT-Tip100,0,178,1,25818965,25819133	+6	-
chr1	25819387	25819430	chr1,25819387,25819430,+,(GT)n,Simple_repeat,Simple_repeat,1,43,0,25819387,25819430	-6	+
chr1	25820183	25820280	chr1,25820183,25820280,-,MIR1_Amn,SINE,MIR,-94,136,29,25820089,25820308	+6	-
chr1	26170106	26170146	chr1,26170106,26170146,+,(CGACCC)n,Simple_repeat,Simple_repeat,1,41,0,26170106,26170146	-6	+
chr1	26462756	26462870	chr1,26462756,26463276,-,L2a,LINE,L2,-1,3425,2656,26462755,26465931	+5	-
chr1	26463376	26463433	chr1,26463300,26463507,+,L1MC5a,LINE,L1,934,1141,-1636,26462367,26465143	-3	+
chr1	26467048	26467273	chr1,26466983,26467273,+,L2c,LINE,L2,3033,3337,-50,26463951,26467323	-4	+
chr1	26876212	26876310	chr1,26876212,26876517,-,AluSq2,SINE,Alu,-10,303,1,26876202,26876517	-4	-
chr1	26878216	26878245	chr1,26878216,26878292,-,MER113,DNA,hAT-Charlie,-34,487,411,26878182,26878702	-5	-
chr1	27229106	27229225	chr1,27228928,27229225,-,AluJb,SINE,Alu,-24,288,1,27228904,27229225	+5	-
chr1	27233484	27233602	chr1,27233484,27233639,+,MIR,SINE,MIR,13,169,-93,27233472,27233732	-2	+
chr1	27457198	27457270	chr1,27457177,27457270,-,L1ME3E,LINE,L1,-2691,3455,3364,27454486,27460633	-1	-
chr1	27457293	27457338	chr1,27457293,27457511,+,AluJb,SINE,Alu,1,217,-95,27457293,27457606	+4	+
chr1	27459296	27459454	chr1,27459164,27459454,-,AluJr4,SINE,Alu,-15,297,1,27459149,27459454	-2	-
chr1	27530360	27530424	chr1,27530254,27530424,-,AluSx3,SINE,Alu,-2,309,139,27530252,27530562	-2	-
chr1	27530453	27530561	chr1,27530453,27530703,+,MIR,SINE,MIR,23,260,-2,27530431,27530705	+5	+
chr1	27660394	27660722	chr1,27660394,27661103,-,L2b,LINE,L2,-1,3374,2560,27660393,27663662	+2	-
chr1	27669966	27670276	chr1,27669966,27670291,-,MER21B,LTR,ERVL,-64,804,467,27669902,27670757	-5	-
chr1	27820296	27820341	chr1,27820296,27820600,-,L1P1,LINE,L1,-794,5366,5063,27819502,27825662	-5	-
chr1	27938875	27938963	chr1,27938616,27938963,+,MER47A,DNA,TcMar-Tigger,1,366,0,27938616,27938963	-5	+
chr1	27939065	27939079	chr1,27939065,27939189,+,MIRb,SINE,MIR,126,258,-10,27938940,27939199	-2	+
chr1	28239743	28240042	chr1,28239743,28240042,+,AluSx1,SINE,Alu,1,299,-13,28239743,28240055	-6	+
chr1	28240292	28240353	chr1,28240292,28240353,+,MER5A,DNA,hAT-Charlie,17,76,-113,28240276,28240466	-6	+
chr1	28240353	28240651	chr1,28240353,28240651,+,AluSx4,SINE,Alu,1,299,-11,28240353,28240662	-6	+
chr1	28240651	28240767	chr1,28240651,28240767,+,MER5A,DNA,hAT-Charlie,77,189,0,28240575,28240767	-6	+
chr1	28240772	28240979	chr1,28240772,28240979,-,Charlie14a,DNA,hAT-Charlie,-932,234,2,28239840,28240980	+6	-
chr1	28241080	28241213	chr1,28241080,28241213,-,MLT1O,LTR,ERVL-MaLR,-17,525,401,28241063,28241613	+6	-
chr1	28241307	28241453	chr1,28241307,28241581,+,AluJb,SINE,Alu,1,297,-15,28241307,28241596	-1	+
chr1	28247144	28247158	chr1,28247126,28247158,+,(GAAA)n,Simple_repeat,Simple_repeat,1,32,0,28247126,28247158	+1	+
chr1	28506351	28506484	chr1,28506187,28506484,-,AluSx,SINE,Alu,-1,311,1,28506186,28506484	-1	-
chr1	28506774	28506950	chr1,28506774,28506950,-,AluSg,SINE,Alu,-85,225,51,28506689,28507000	-6	-
chr1	28507043	28507076	chr1,28507043,28507076,-,Alu,SINE,Alu,-100,33,1,28506943,28507076	-6	-
chr1	28507364	28507571	chr1,28507364,28507571,+,U17,snRNA,snRNA,1,207,0,28507364,28507571	+6	+
chr1	28507600	28507904	chr1,28507600,28507904,-,AluSg,SINE,Alu,-8,302,2,28507592,28507905	-6	-
chr1	28507975	28508082	chr1,28507975,28508082,+,FRAM,SINE,Alu,48,152,-24,28507928,28508106	+6	+
chr1	28508996	28509066	chr1,28508996,28509066,-,AluSz6,SINE,Alu,-35,277,204,28508961,28509269	-6	-
chr1	28509305	28509538	chr1,28509305,28509538,-,AluSx3,SINE,Alu,-75,236,1,28509230,28509538	-6	-
chr1	28510356	28510605	chr1,28510356,28510605,+,AluSc,SINE,Alu,2,287,-22,28510355,28510627	+6	+
chr1	28510631	28510661	chr1,28510631,28510661,-,L2a,LINE,L2,-28,3398,3368,28510603,28514028	-6	-
chr1	28544460	28544505	chr1,28544337,28544505,+,AluY,SINE,Alu,133,300,-11,28544205,28544516	+1	+
chr1	28544505	28545413	chr1,28544505,28545413,-,LTR13,LTR,ERVK,-101,906,3,28544404,28545415	-6	-
chr1	28545413	28545708	chr1,28545413,28545708,+,AluSx,SINE,Alu,18,304,-8,28545396,28545716	+6	+
chr1	28545718	28546009	chr1,28545718,28546009,-,AluSz,SINE,Alu,-14,298,1,28545704,28546009	-6	-
chr1	28546022	28546242	chr1,28546022,28546242,-,MIRb,SINE,MIR,-2,266,15,28546020,28546256	-6	-
chr1	28546278	28546309	chr1,28546278,28546309,+,MIR,SINE,MIR,211,241,-21,28546068,28546330	+6	+
chr1	28546323	28546487	chr1,28546323,28546487,-,HAL1,LINE,L1,-410,2097,1912,28545913,28548398	-6	-
chr1	28546522	28546542	chr1,28546522,28546614,+,HAL1,LINE,L1,2078,2173,-334,28544445,28546948	+5	+
chr1	28580016	28580328	chr1,28580016,28580328,+,AluSx1,SINE,Alu,1,303,-9,28580016,28580337	-6	+
chr1	28581221	28581354	chr1,28581221,28581354,-,MIRb,SINE,MIR,-112,156,26,28581109,28581379	+1	-
chr1	28582325	28582421	chr1,28582325,28582421,-,MIRb,SINE,MIR,-28,240,125,28582297,28582545	+6	-
chr1	28582606	28582751	chr1,28582606,28582751,-,AluJb,SINE,Alu,-20,292,148,28582586,28582898	+6	-
chr1	28582788	28582983	chr1,28582788,28583098,+,AluY,SINE,Alu,2,304,-7,28582787,28583105	-1	+
chr1	28646091	28646285	chr1,28645990,28646285,+,AluJo,SINE,Alu,1,291,-21,28645990,28646306	+1	+
chr1	28867575	28867640	chr1,28867504,28867640,-,AluJr,SINE,Alu,-186,126,2,28867318,28867641	-1	-
chr1	28867699	28867737	chr1,28867699,28867737,+,MIR3,SINE,MIR,105,142,-66,28867595,28867803	+6	+
chr1	28867703	28867822	chr1,28867703,28867822,+,MIRb,SINE,MIR,115,257,-11,28867589,28867833	+6	+
chr1	28867969	28868094	chr1,28867969,28868094,-,L2c,LINE,L2,-1220,2199,2071,28866749,28870164	-6	-
chr1	28868178	28868298	chr1,28868178,28868298,+,MIR3,SINE,MIR,45,169,-39,28868134,28868337	+6	+
chr1	28868324	28868397	chr1,28868324,28868397,+,MIRb,SINE,MIR,51,124,-144,28868274,28868541	+6	+
chr1	28868415	28868488	chr1,28868415,28868488,+,MIRb,SINE,MIR,194,267,-1,28868222,28868489	+6	+
chr1	28870507	28870542	chr1,28870239,28870542,-,AluSz,SINE,Alu,0,312,1,28870239,28870542	-5	-
chr1	28870483	28870542	chr1,28870239,28870542,-,AluSz,SINE,Alu,0,312,1,28870239,28870542	+5	-
chr1	28870850	28870989	chr1,28870850,28870989,+,MIR3,SINE,MIR,33,180,-28,28870818,28871017	+6	+
chr1	28870850	28870989	chr1,28870850,28870989,+,MIR3,SINE,MIR,33,180,-28,28870818,28871017	-6	+
chr1	28877180	28877270	chr1,28877180,28877270,+,(CACATA)n,Simple_repeat,Simple_repeat,1,93,0,28877180,28877270	-6	+
chr1	29146908	29146994	chr1,29146750,29147050,+,AluSq,SINE,Alu,1,304,-9,29146750,29147059	-1	+
chr1	29152500	29152639	chr1,29152500,29152639,+,L2b,LINE,L2,2925,3079,-296,29149576,29152935	+6	+
chr1	29152639	29152687	chr1,29152639,29152947,+,AluSx,SINE,Alu,4,307,-5,29152636,29152952	+4	+
chr1	29152871	29152947	chr1,29152639,29152947,+,AluSx,SINE,Alu,4,307,-5,29152636,29152952	+2	+
chr1	29152947	29152991	chr1,29152947,29153135,+,L2b,LINE,L2,3080,3286,-89,29149868,29153224	+5	+
chr1	29224723	29224801	chr1,29224693,29224801,-,MIR3,SINE,MIR,-48,160,48,29224645,29224848	-2	-
chr1	29329653	29329803	chr1,29329653,29329803,-,MIR,SINE,MIR,-42,226,73,29329611,29329875	+6	-
chr1	29329815	29330365	chr1,29329815,29330365,+,L2b,LINE,L2,2784,3374,-1,29327032,29330366	-6	+
chr1	29330364	29330421	chr1,29330364,29330421,-,MIRb,SINE,MIR,-186,82,26,29330178,29330446	+6	-
chr1	29330452	29330603	chr1,29330452,29330603,+,MIR3,SINE,MIR,27,189,-19,29330426,29330622	-6	+
chr1	29330798	29330956	chr1,29330798,29330956,-,MIRb,SINE,MIR,-78,190,28,29330720,29330983	+6	-
chr1	29333292	29333308	chr1,29333292,29334777,+,ERVL-E-int,LTR,ERVL,292,1870,-3784,29333001,29338561	-2	+
chr1	29349683	29349729	chr1,29349456,29349729,-,L2b,LINE,L2,-25,3350,3061,29349431,29352789	+4	-
chr1	29350054	29350114	chr1,29350054,29350332,-,MLT1L,LTR,ERVL-MaLR,-259,351,73,29349795,29350404	+1	-
chr1	29709332	29709451	chr1,29709332,29709451,-,MIRc,SINE,MIR,-15,253,115,29709317,29709565	+6	-
chr1	30013952	30013971	chr1,30013804,30013971,+,MIR,SINE,MIR,43,243,-19,30013762,30013990	-5	+
chr1	30014026	30014215	chr1,30014026,30014215,-,MIRb,SINE,MIR,-80,188,2,30013946,30014216	+6	-
chr1	30015244	30015295	chr1,30015140,30015303,+,MIR,SINE,MIR,1,171,-37,30015140,30015340	-3	+
chr1	30016720	30016898	chr1,30016406,30016898,-,L1M4,LINE,L1,-5118,2399,1934,30011288,30018831	+4	-
chr1	30016898	30016921	chr1,30016898,30017083,+,Charlie1a,DNA,hAT-Charlie,1220,1410,-45,30015679,30017128	-2	+
chr1	30025025	30025178	chr1,30024969,30025178,-,L3,LINE,CR1,-79,4020,3802,30024890,30028979	+4	-
chr1	30029369	30029427	chr1,30029369,30029427,+,MIRc,SINE,MIR,162,220,-48,30029208,30029475	-6	+
chr1	30036824	30036954	chr1,30036824,30036954,-,MLT1K,LTR,ERVL-MaLR,-249,346,209,30036575,30037162	+6	-
chr1	30036991	30037003	chr1,30036991,30037072,-,MER5A,DNA,hAT-Charlie,-24,165,80,30036967,30037151	+2	-
chr1	30140263	30140275	chr1,30140161,30140275,-,Arthur1B,DNA,hAT-Tip100,-1108,117,1,30139053,30140275	-1	-
chr1	30141135	30141607	chr1,30141086,30141670,+,LTR31,LTR,ERV1,9,619,0,30141078,30141670	+5	+
chr1	30411058	30411079	chr1,30411058,30411421,-,MSTD,LTR,ERVL-MaLR,0,396,1,30411058,30411421	+2	-
chr1	30411475	30411569	chr1,30411475,30411569,-,UCON33,DNA,TcMar-Tigger,-14,306,213,30411461,30411781	+6	-
chr1	30411574	30411604	chr1,30411574,30411604,+,(CTC)n,Simple_repeat,Simple_repeat,1,31,0,30411574,30411604	-6	+
chr1	30415825	30415840	chr1,30415738,30415840,+,MIR,SINE,MIR,31,133,-129,30415708,30415969	+1	+
chr1	30415861	30415873	chr1,30415861,30416026,+,MIRb,SINE,MIR,94,260,-8,30415768,30416034	+4	+
chr1	30416932	30416953	chr1,30416932,30417068,-,MIRb,SINE,MIR,-80,188,50,30416852,30417117	-4	-
chr1	30420961	30421073	chr1,30420961,30421073,+,MIRb,SINE,MIR,35,150,-118,30420927,30421191	+6	+
chr1	30719891	30719971	chr1,30719891,30719971,+,MIR3,SINE,MIR,96,167,-41,30719796,30720012	+6	+
chr1	30720465	30720538	chr1,30720465,30720538,+,MIR,SINE,MIR,66,148,-114,30720400,30720652	+6	+
chr1	30720907	30721092	chr1,30720907,30721092,-,MIR,SINE,MIR,-54,208,13,30720853,30721104	-6	-
chr1	30721288	30721351	chr1,30721195,30721351,+,MIRb,SINE,MIR,44,219,-49,30721152,30721400	+2	+
chr1	30726458	30726491	chr1,30726458,30726491,+,MIRc,SINE,MIR,4,36,-232,30726455,30726723	+6	+
chr1	30726598	30726811	chr1,30726598,30726811,-,MER113A,DNA,hAT-Charlie,-14,300,78,30726584,30726888	-5	-
chr1	30815478	30815553	chr1,30815478,30815706,+,MIRb,SINE,MIR,37,268,0,30815442,30815706	-1	+
chr1	30826605	30826652	chr1,30826496,30826808,-,AluSz6,SINE,Alu,0,312,2,30826496,30826809	-3	-
chr1	30829748	30829812	chr1,30829734,30829812,+,LTR33B,LTR,ERVL,90,166,-337,30829645,30830149	+2	+
chr1	30858316	30858366	chr1,30858316,30858419,+,Tigger19b,DNA,TcMar-Tigger,246,356,-194,30858071,30858613	+4	+
chr1	30858944	30858985	chr1,30858944,30858985,+,(CA)n,Simple_repeat,Simple_repeat,1,41,0,30858944,30858985	+6	+
chr1	30859108	30859236	chr1,30859108,30859236,-,L2b,LINE,L2,-5,3370,3238,30859103,30862473	-6	-
chr1	30859322	30859620	chr1,30859322,30859620,-,AluSx,SINE,Alu,-18,294,1,30859304,30859620	-6	-
chr1	30859649	30859702	chr1,30859649,30859702,+,(AC)n,Simple_repeat,Simple_repeat,1,53,0,30859649,30859702	+6	+
chr1	30859791	30860060	chr1,30859791,30860060,+,L2c,LINE,L2,2934,3237,-150,30856858,30860210	+6	+
chr1	31333067	31333142	chr1,31332921,31333142,-,L1ME4a,LINE,L1,-138,5986,5721,31332783,31338862	+5	-
chr1	31518435	31518481	chr1,31517844,31518481,+,HERVL-int,LTR,ERVL,5017,5654,0,31512828,31518481	+1	+
chr1	31518485	31518836	chr1,31518485,31518912,+,MLT2A1,LTR,ERVL,5,437,-7,31518481,31518919	+4	+
chr1	31522408	31522492	chr1,31522408,31522492,+,L2c,LINE,L2,3305,3386,-1,31519104,31522493	+6	+
chr1	31523154	31523257	chr1,31523154,31523257,-,MIRc,SINE,MIR,-34,234,115,31523120,31523371	-6	-
chr1	31523257	31523366	chr1,31523257,31523366,+,MIRb,SINE,MIR,2,111,-157,31523256,31523523	+6	+
chr1	31523366	31523665	chr1,31523366,31523665,-,AluSx,SINE,Alu,-11,301,2,31523355,31523666	-5	-
chr1	31523665	31523734	chr1,31523665,31523734,+,MIRb,SINE,MIR,109,177,-91,31523557,31523825	+6	+
chr1	31524010	31524057	chr1,31524010,31524057,+,MIR,SINE,MIR,67,113,-149,31523944,31524206	+6	+
chr1	31538975	31539092	chr1,31538949,31539250,-,AluJb,SINE,Alu,-12,300,1,31538937,31539250	-3	-
chr1	31540577	31540699	chr1,31540462,31540699,-,MamTip3,DNA,hAT-Tip100,-58,442,194,31540404,31540892	-2	-
chr1	31571611	31571742	chr1,31571611,31571771,+,MIRc,SINE,MIR,7,167,-63,31571605,31571834	-2	+
chr1	31572035	31572303	chr1,31571817,31572387,+,L2a,LINE,L2,2727,3291,-135,31569091,31572522	-3	+
chr1	31644049	31644157	chr1,31643930,31644157,-,MIRb,SINE,MIR,-9,253,6,31643921,31644162	-1	-
chr1	31644233	31644296	chr1,31644233,31644359,+,MIR3,SINE,MIR,36,160,-48,31644198,31644407	+4	+
chr1	31649266	31649285	chr1,31649266,31649285,+,(A)n,Simple_repeat,Simple_repeat,1,19,0,31649266,31649285	+6	+
chr1	31649292	31649371	chr1,31649292,31649596,+,AluSx,SINE,Alu,1,297,-15,31649292,31649611	+5	+
chr1	31653440	31653492	chr1,31653361,31653492,+,L2b,LINE,L2,3244,3368,-7,31650118,31653499	+2	+
chr1	31655911	31655990	chr1,31655878,31655990,+,L2b,LINE,L2,3065,3186,-189,31652814,31656179	+2	+
chr1	31656156	31656185	chr1,31656156,31656198,+,(AATC)n,Simple_repeat,Simple_repeat,1,42,0,31656156,31656198	+4	+
chr1	31657293	31657401	chr1,31657293,31657401,+,L2b,LINE,L2,3262,3370,-5,31654032,31657406	+6	+
chr1	31842019	31842304	chr1,31842010,31842304,-,AluYd8,SINE,Alu,0,299,1,31842010,31842304	+5	-
chr1	31842519	31842634	chr1,31842519,31842634,+,L2b,LINE,L2,2977,3092,-283,31839543,31842917	-6	+
chr1	31842668	31842789	chr1,31842668,31842789,-,LTR88b,LTR,Gypsy?,-652,185,40,31842016,31842828	+6	-
chr1	31842877	31842942	chr1,31842877,31842942,+,LTR88c,LTR,Gypsy?,668,730,-132,31842210,31843074	-6	+
chr1	31842945	31842984	chr1,31842945,31842984,+,(CT)n,Simple_repeat,Simple_repeat,1,39,0,31842945,31842984	-6	+
chr1	31843001	31843066	chr1,31843001,31843066,-,L2a,LINE,L2,0,3375,3305,31843001,31846370	+6	-
chr1	31843070	31843234	chr1,31843070,31843234,+,MER91A,DNA,hAT-Tip100,23,196,0,31843048,31843234	-6	+
chr1	31843234	31843326	chr1,31843234,31843326,-,L2a,LINE,L2,-63,3324,3222,31843171,31846547	+6	-
chr1	31843333	31843454	chr1,31843333,31843454,-,MIRb,SINE,MIR,-112,156,17,31843221,31843470	+6	-
chr1	31843693	31843821	chr1,31843693,31843821,-,LTR88b,LTR,Gypsy?,-507,330,197,31843186,31844017	+6	-
chr1	31843862	31844032	chr1,31843862,31844032,+,L1M5,LINE,L1,4451,4617,-1529,31839412,31845561	-6	+
chr1	31844032	31844147	chr1,31844032,31844188,+,AluJr,SINE,Alu,1,145,-167,31844032,31844355	-2	+
chr1	31851913	31852014	chr1,31851884,31852193,-,AluY,SINE,Alu,0,311,1,31851884,31852193	+5	-
chr1	31855441	31855518	chr1,31855411,31855518,-,L2a,LINE,L2,-7,3419,3305,31855404,31858822	+4	-
chr1	31933020	31933210	chr1,31933000,31933265,-,AluJb,SINE,Alu,-11,301,35,31932989,31933299	-1	-
chr1	31933650	31933745	chr1,31933475,31933745,+,AluSx,SINE,Alu,27,305,-7,31933449,31933752	+2	+
chr1	31933770	31933841	chr1,31933770,31933841,+,MIRb,SINE,MIR,129,206,-62,31933642,31933903	+6	+
chr1	32052324	32052374	chr1,32052324,32052374,+,(AAAG)n,Simple_repeat,Simple_repeat,1,50,0,32052324,32052374	-6	+
chr1	32052398	32052696	chr1,32052398,32052696,-,AluY,SINE,Alu,-13,298,1,32052385,32052696	+6	-
chr1	32206781	32206814	chr1,32206781,32206863,+,MIR3,SINE,MIR,94,179,-29,32206688,32206892	-1	+
chr1	32349235	32349329	chr1,32349235,32349329,+,L3b,LINE,CR1,4939,5034,-198,32344297,32349527	-6	+
chr1	32349721	32349804	chr1,32349721,32349804,-,L2a,LINE,L2,-3,3423,3282,32349718,32353085	+6	-
chr1	32349804	32349821	chr1,32349804,32350051,+,AluY,SINE,Alu,6,279,-32,32349799,32350083	-2	+
chr1	32717734	32717886	chr1,32717590,32717886,-,AluJb,SINE,Alu,-13,299,2,32717577,32717887	+5	-
chr1	32725078	32725152	chr1,32725041,32725152,+,MIRb,SINE,MIR,88,214,-54,32724954,32725206	-4	+
chr1	33031294	33031496	chr1,33031294,33031496,+,MIRb,SINE,MIR,42,267,-1,33031253,33031497	+6	+
chr1	33031545	33031766	chr1,33031545,33031766,+,MIRb,SINE,MIR,5,231,-37,33031541,33031803	+6	+
chr1	33032169	33032391	chr1,33032169,33032391,-,MER102c,DNA,hAT-Charlie,-19,312,88,33032150,33032478	-6	-
chr1	33032416	33032469	chr1,33032416,33032881,+,L1MC5,LINE,L1,8354,8818,-486,33024063,33033367	+5	+
chr1	33142456	33142591	chr1,33142456,33142591,-,MIR3,SINE,MIR,0,208,82,33142456,33142672	+6	-
chr1	33142777	33142946	chr1,33142777,33142946,+,MIRb,SINE,MIR,9,198,-70,33142769,33143016	-6	+
chr1	33162857	33163006	chr1,33162857,33163006,+,MIR,SINE,MIR,24,180,-88,33162834,33163094	+6	+
chr1	33163026	33163338	chr1,33163026,33163338,-,AluSq,SINE,Alu,-1,312,1,33163025,33163338	-6	-
chr1	33163365	33163412	chr1,33163365,33163412,-,L2b,LINE,L2,-20,3355,3308,33163345,33166719	-6	-
chr1	33164217	33164278	chr1,33164217,33164278,-,MIR3,SINE,MIR,-105,103,43,33164112,33164320	-6	-
chr1	33164466	33164577	chr1,33164466,33164577,-,MIR3,SINE,MIR,-118,150,28,33164348,33164604	-6	-
chr1	33164585	33164610	chr1,33164585,33164610,+,(TGTT)n,Simple_repeat,Simple_repeat,1,25,0,33164585,33164610	+6	+
chr1	33164766	33164793	chr1,33164766,33164793,+,(ATTC)n,Simple_repeat,Simple_repeat,1,27,0,33164766,33164793	+6	+
chr1	33164793	33165089	chr1,33164793,33165089,-,AluJo,SINE,Alu,-27,285,3,33164766,33165091	-6	-
chr1	33165693	33165785	chr1,33165693,33165785,+,L2a,LINE,L2,2595,2684,-735,33163099,33166520	+6	+
chr1	33165888	33166298	chr1,33165888,33166410,+,MER1A,DNA,hAT-Charlie,1,529,0,33165888,33166410	+5	+
chr1	33261212	33261357	chr1,33261191,33261357,-,L3,LINE,CR1,-68,4031,3867,33261123,33265223	-1	-
chr1	33313324	33313425	chr1,33313175,33313425,-,AluJo,SINE,Alu,0,312,45,33313175,33313469	-1	-
chr1	33314065	33314362	chr1,33314050,33314362,-,AluSx1,SINE,Alu,0,312,1,33314050,33314362	-1	-
chr1	33314813	33314823	chr1,33314813,33314977,+,L1ME4c,LINE,L1,80,228,-602,33314734,33315579	+4	+
chr1	33325216	33325564	chr1,33325216,33325564,+,MLT1F,LTR,ERVL-MaLR,33,407,-141,33325184,33325705	+5	+
chr1	33325575	33325665	chr1,33325575,33325665,+,MLT1F-int,LTR,ERVL-MaLR,1162,1311,-178,33324414,33325843	+6	+
chr1	33325659	33325783	chr1,33325659,33325783,+,MLT1F,LTR,ERVL-MaLR,441,569,0,33325219,33325783	+6	+
chr1	33325783	33326043	chr1,33325783,33326671,+,MLT1F-int,LTR,ERVL-MaLR,1,900,-589,33325783,33327260	+5	+
chr1	33350352	33350371	chr1,33350206,33350371,-,MIR,SINE,MIR,-2,260,69,33350204,33350439	-1	-
chr1	33350422	33350447	chr1,33350422,33350462,+,MIR,SINE,MIR,219,258,-4,33350204,33350466	+4	+
chr1	33358921	33359074	chr1,33358921,33359196,+,MIR,SINE,MIR,1,253,-15,33358921,33359211	+4	+
chr1	33868953	33869049	chr1,33868766,33869068,-,L2a,LINE,L2,-159,3267,2959,33868607,33872026	-1	-
chr1	33870690	33871008	chr1,33870690,33871171,+,MLT1F2,LTR,ERVL-MaLR,2,538,-22,33870689,33871193	+4	+
chr1	33873545	33873811	chr1,33873317,33873853,+,MLT1F2,LTR,ERVL-MaLR,1,560,0,33873317,33873853	+5	+
chr1	33875469	33875592	chr1,33875469,33876079,-,MER90a,LTR,ERV1,0,614,1,33875469,33876079	-4	-
chr1	33882170	33882226	chr1,33882170,33882226,-,MIRc,SINE,MIR,-146,122,65,33882024,33882290	-6	-
chr1	33884570	33884748	chr1,33884237,33884748,+,L2,LINE,L2,2325,2879,-540,33881913,33885288	+2	+
chr1	33885086	33885203	chr1,33885023,33885203,-,MIRb,SINE,MIR,-31,237,41,33884992,33885243	-2	-
chr1	33885431	33885458	chr1,33885431,33885475,+,(AATTC)n,Simple_repeat,Simple_repeat,1,44,0,33885431,33885475	+5	+
chr1	34850694	34850795	chr1,34850616,34850795,-,MIR1_Amn,SINE,MIR,-22,246,17,34850594,34850811	-1	-
chr1	34851132	34851149	chr1,34851132,34851195,+,MIRb,SINE,MIR,158,232,-36,34850975,34851231	+4	+
chr1	34851292	34851422	chr1,34851215,34851422,-,MIRb,SINE,MIR,-42,226,6,34851173,34851427	-2	-
chr1	34974356	34974717	chr1,34974287,34974717,+,L1ME4b,LINE,L1,302,775,-117,34973986,34974834	-5	+
chr1	34974720	34974928	chr1,34974720,34974928,-,AluJb,SINE,Alu,-4,308,84,34974716,34975011	+6	-
chr1	34975625	34975713	chr1,34975625,34975713,-,L2a,LINE,L2,-1,3425,3336,34975624,34979048	+5	-
chr1	34975917	34975953	chr1,34975917,34975953,+,(GT)n,Simple_repeat,Simple_repeat,1,36,0,34975917,34975953	-6	+
chr1	34976040	34976221	chr1,34976040,34976221,-,L2a,LINE,L2,-343,3076,2868,34975697,34979088	+6	-
chr1	34976333	34976406	chr1,34976333,34976406,-,MIRb,SINE,MIR,-165,103,21,34976168,34976426	+6	-
chr1	34976953	34977031	chr1,34976953,34977031,+,(CAGGCG)n,Simple_repeat,Simple_repeat,1,79,0,34976953,34977031	-6	+
chr1	34977284	34977325	chr1,34977284,34977325,+,(CAGGCC)n,Simple_repeat,Simple_repeat,1,41,0,34977284,34977325	-6	+
chr1	34985198	34985208	chr1,34985165,34985208,+,(CCGCT)n,Simple_repeat,Simple_repeat,1,45,0,34985165,34985208	-4	+
chr1	35569829	35569883	chr1,35569829,35569883,-,L2a,LINE,L2,-8,3418,3365,35569821,35573247	+6	-
chr1	35743506	35743530	chr1,35743506,35743530,+,(TCC)n,Simple_repeat,Simple_repeat,1,24,0,35743506,35743530	+6	+
chr1	35926930	35926963	chr1,35926930,35926963,+,(T)n,Simple_repeat,Simple_repeat,1,33,0,35926930,35926963	+6	+
chr1	35927226	35927668	chr1,35927226,35927668,-,MLT1L,LTR,ERVL-MaLR,-2,608,127,35927224,35927794	-6	-
chr1	35927761	35927879	chr1,35927761,35927879,-,MIRb,SINE,MIR,-121,147,10,35927640,35927888	-6	-
chr1	35928188	35928286	chr1,35928188,35928286,-,L1M4,LINE,L1,-2359,5426,5318,35925829,35933603	-6	-
chr1	35928286	35928572	chr1,35928286,35928572,-,AluJr,SINE,Alu,-18,294,12,35928268,35928583	-6	-
chr1	35928572	35928820	chr1,35928572,35928820,-,L1M4,LINE,L1,-829,5317,5081,35927743,35933900	-6	-
chr1	35929009	35929115	chr1,35929009,35929115,-,L2a,LINE,L2,-1,3425,3322,35929008,35932436	-6	-
chr1	35929828	35929951	chr1,35929828,35929951,-,MIRb,SINE,MIR,-54,214,84,35929774,35930034	+6	-
chr1	35930087	35930115	chr1,35930087,35930180,-,L2a,LINE,L2,-1,3425,3337,35930086,35933516	+1	-
chr1	35992109	35992308	chr1,35991722,35992424,-,HAL1,LINE,L1,-1451,1056,314,35990271,35992737	+5	-
chr1	36013425	36013487	chr1,36013397,36013487,-,Charlie4z,DNA,hAT-Charlie,-82,85,1,36013315,36013487	+4	-
chr1	36323836	36324031	chr1,36323836,36324031,-,MIRb,SINE,MIR,-22,246,29,36323814,36324059	-6	-
chr1	36327871	36327918	chr1,36327871,36327918,+,(CCTG)n,Simple_repeat,Simple_repeat,1,48,0,36327871,36327918	+6	+
chr1	36328488	36328787	chr1,36328488,36328787,+,AluJb,SINE,Alu,1,298,-14,36328488,36328801	+6	+
chr1	36328805	36329025	chr1,36328805,36329025,-,MIRb,SINE,MIR,0,268,18,36328805,36329042	-6	-
chr1	36329052	36329215	chr1,36329052,36329215,-,MER20B,DNA,hAT-Charlie,-6,777,610,36329046,36329824	-6	-
chr1	36773140	36773193	chr1,36772953,36773193,+,MLT1I,LTR,ERVL-MaLR,14,273,-138,36772940,36773331	+1	+
chr1	36773276	36773313	chr1,36773276,36773448,-,MLT1A0,LTR,ERVL-MaLR,-185,180,1,36773091,36773448	-4	-
chr1	37262739	37262820	chr1,37262599,37262820,+,MamRep564,Unknown,Unknown,3,233,-124,37262597,37262944	-5	+
chr1	37270520	37270602	chr1,37270520,37270643,+,MER5A1,DNA,hAT-Charlie,2,134,-32,37270519,37270675	-2	+
chr1	37276141	37276236	chr1,37276141,37276236,-,MamSINE1,SINE,tRNA-RTE,-22,268,176,37276119,37276411	+6	-
chr1	37276156	37276257	chr1,37276156,37276257,-,MamRTE1,LINE,RTE-BovB,-3533,279,183,37272623,37276439	+6	-
chr1	37455314	37455417	chr1,37455314,37455417,-,MIR,SINE,MIR,-88,120,4,37455226,37455420	+6	-
chr1	37456367	37456459	chr1,37456345,37456645,+,AluJb,SINE,Alu,2,301,-11,37456344,37456656	-3	+
chr1	37800755	37800847	chr1,37800755,37800847,-,L2c,LINE,L2,-5,3382,3286,37800750,37804132	+6	-
chr1	37860831	37861091	chr1,37860831,37861128,-,AluJr,SINE,Alu,-19,293,1,37860812,37861128	-4	-
chr1	37861495	37861580	chr1,37861443,37861753,+,AluSq,SINE,Alu,1,306,-7,37861443,37861760	+5	+
chr1	38105632	38105752	chr1,38105602,38105915,-,AluSx3,SINE,Alu,-4,307,1,38105598,38105915	-5	-
chr1	38209034	38209112	chr1,38208888,38209112,-,MER58A,DNA,hAT-Charlie,0,224,1,38208888,38209112	+5	-
chr1	38209112	38209301	chr1,38209112,38209301,+,LTR16C,LTR,ERVL,293,489,0,38208820,38209301	-6	+
chr1	38209303	38209369	chr1,38209303,38209369,-,MIR,SINE,MIR,-114,148,82,38209189,38209450	+6	-
chr1	38209672	38209809	chr1,38209672,38209809,-,MIRc,SINE,MIR,-87,181,42,38209585,38209850	+6	-
chr1	38209934	38210140	chr1,38209934,38210140,-,MIR3,SINE,MIR,-3,205,2,38209931,38210141	+6	-
chr1	38210722	38210822	chr1,38210722,38210935,+,MIRb,SINE,MIR,41,260,-8,38210682,38210943	-2	+
chr1	38211734	38211822	chr1,38211182,38212276,+,L2a,LINE,L2,2146,3383,-43,38209037,38212319	-3	+
chr1	38212098	38212276	chr1,38211182,38212276,+,L2a,LINE,L2,2146,3383,-43,38209037,38212319	-4	+
chr1	38212397	38212451	chr1,38212397,38212611,-,L2c,LINE,L2,-224,3163,2921,38212173,38215531	+2	-
chr1	38214717	38214767	chr1,38214604,38214783,+,MIR3,SINE,MIR,17,215,-53,38214588,38214836	-1	+
chr1	38913540	38913628	chr1,38913521,38913646,-,FLAM_A,SINE,Alu,-10,132,4,38913511,38913649	-3	-
chr1	39206881	39206957	chr1,39206881,39207254,+,Charlie15b,DNA,hAT-Charlie,234,613,-448,39206648,39207702	+5	+
chr1	39257535	39257601	chr1,39257307,39257601,-,AluY,SINE,Alu,-17,294,1,39257290,39257601	+4	-
chr1	39257601	39257649	chr1,39257601,39257864,+,L1ME1,LINE,L1,5890,6153,-26,39251712,39257890	-1	+
chr1	39523875	39523974	chr1,39523875,39523974,+,FLAM_C,SINE,Alu,1,127,-16,39523875,39523990	-6	+
chr1	39523979	39524009	chr1,39523979,39524009,+,(AC)n,Simple_repeat,Simple_repeat,1,30,0,39523979,39524009	-6	+
chr1	39524467	39524890	chr1,39524467,39524890,-,L2b,LINE,L2,-274,3101,2665,39524193,39527554	+1	-
chr1	39525001	39525085	chr1,39525001,39525085,-,L2b,LINE,L2,-983,2436,2354,39524018,39527438	+6	-
chr1	39529021	39529164	chr1,39529021,39529186,+,MIRb,SINE,MIR,74,262,-6,39528948,39529192	-2	+
chr1	39537205	39537249	chr1,39537205,39537249,-,L2c,LINE,L2,-233,3154,3111,39536972,39540359	+6	-
chr1	39537254	39537282	chr1,39537254,39537564,+,AluJb,SINE,Alu,1,309,-3,39537254,39537567	-1	+
chr1	39633726	39633903	chr1,39633726,39634086,+,L2c,LINE,L2,2466,2862,-557,39631261,39634643	+5	+
chr1	39788976	39789000	chr1,39788922,39789000,+,G-rich,Low_complexity,Low_complexity,1,78,0,39788922,39789000	+1	+
chr1	39789019	39789070	chr1,39789019,39789070,+,G-rich,Low_complexity,Low_complexity,1,52,0,39789019,39789070	+6	+
chr1	39789649	39789716	chr1,39789649,39789716,-,L2a,LINE,L2,-282,3093,3028,39789367,39792743	-6	-
chr1	39789732	39789930	chr1,39789732,39789930,-,MIR,SINE,MIR,0,268,60,39789732,39789989	-6	-
chr1	40256427	40257324	chr1,40256207,40257324,-,Charlie2a,DNA,hAT-Charlie,-37,2824,1478,40256170,40258801	+5	-
chr1	40257402	40257623	chr1,40257402,40257623,-,Charlie2b,DNA,hAT-Charlie,-2130,652,418,40255272,40258040	+6	-
chr1	40464319	40464351	chr1,40464304,40464351,+,(TTA)n,Simple_repeat,Simple_repeat,1,47,0,40464304,40464351	+1	+
chr1	40464351	40464467	chr1,40464351,40464467,-,AluJr,SINE,Alu,-193,119,1,40464158,40464467	-6	-
chr1	40464467	40464599	chr1,40464467,40464599,-,Charlie18a,DNA,hAT-Charlie,-200,142,2,40464267,40464600	-6	-
chr1	40464799	40464932	chr1,40464799,40464932,-,MER58A,DNA,hAT-Charlie,0,224,93,40464799,40465024	-6	-
chr1	40464932	40465158	chr1,40464932,40465158,-,MER20,DNA,hAT-Charlie,-4,215,1,40464928,40465158	-6	-
chr1	40465158	40465249	chr1,40465158,40465249,-,MER58A,DNA,hAT-Charlie,-132,92,2,40465026,40465250	-6	-
chr1	40465466	40465580	chr1,40465466,40465580,-,L1MC5,LINE,L1,-186,9118,9006,40465280,40474585	-6	-
chr1	40466214	40466689	chr1,40466214,40466689,+,L2a,LINE,L2,2975,3419,-7,40463240,40466696	+6	+
chr1	40473055	40473545	chr1,40472854,40473545,+,L2a,LINE,L2,2323,3184,-242,40470532,40473787	+1	+
chr1	40473563	40473695	chr1,40473563,40473695,-,L1MEg,LINE,L1,-5067,2019,1877,40468496,40475571	-6	-
chr1	40473665	40474059	chr1,40473665,40474661,-,L1ME3A,LINE,L1,-2,6171,4707,40473663,40479367	-5	-
chr1	40493157	40493243	chr1,40492943,40493243,+,AluSq2,SINE,Alu,1,301,-12,40492943,40493255	-5	+
chr1	40493243	40493358	chr1,40493243,40493358,-,L1ME3Cz,LINE,L1,-1798,4348,4233,40491445,40497590	+6	-
chr1	40493406	40493666	chr1,40493406,40493666,-,LTR78,LTR,ERV1,-100,1204,923,40493306,40494588	+6	-
chr1	40681495	40681550	chr1,40681444,40681636,+,MIR,SINE,MIR,22,201,-61,40681423,40681697	-3	+
chr1	40687525	40687588	chr1,40687319,40687625,+,AluSq2,SINE,Alu,1,306,-7,40687319,40687632	-1	+
chr1	40690380	40690435	chr1,40690366,40690435,-,AluJo,SINE,Alu,-17,295,227,40690349,40690661	+5	-
chr1	40690451	40690579	chr1,40690451,40690579,-,MIRc,SINE,MIR,-24,244,101,40690427,40690679	+6	-
chr1	40690917	40691085	chr1,40690917,40691085,+,MIRc,SINE,MIR,32,217,-51,40690886,40691136	-6	+
chr1	40864176	40864361	chr1,40864176,40864361,+,MIRc,SINE,MIR,69,245,-23,40864108,40864384	+6	+
chr1	40876510	40876670	chr1,40876510,40876704,+,MLT1H2,LTR,ERVL-MaLR,287,474,-15,40876224,40876719	+5	+
chr1	41260743	41260873	chr1,41260482,41260897,+,MLT2B1,LTR,ERVL,1,456,-64,41260482,41260961	+1	+
chr1	41263841	41263999	chr1,41263809,41263999,-,MIRc,SINE,MIR,-53,215,10,41263756,41264008	-2	-
chr1	41284285	41284407	chr1,41284166,41284407,-,MIR,SINE,MIR,-6,262,9,41284160,41284415	-2	-
chr1	41284551	41284674	chr1,41284551,41284674,-,MIRb,SINE,MIR,-117,151,30,41284434,41284703	-6	-
chr1	41284695	41284765	chr1,41284695,41284765,+,MIR3,SINE,MIR,91,160,-48,41284605,41284813	+6	+
chr1	41375004	41375067	chr1,41374849,41375067,+,MER63A,DNA,hAT-Blackjack,1,209,-1,41374849,41375068	-5	+
chr1	41375137	41375252	chr1,41375137,41375439,+,AluJr,SINE,Alu,1,302,-10,41375137,41375449	-2	+
chr1	41375525	41375552	chr1,41375471,41375552,+,L1MEg,LINE,L1,1883,1957,-4127,41373589,41379679	-4	+
chr1	41535787	41535858	chr1,41535713,41535858,-,MIRb,SINE,MIR,-80,188,47,41535633,41535904	-2	-
chr1	42338148	42338320	chr1,42338148,42338320,+,L1MA9,LINE,L1,6093,6270,-42,42332056,42338362	-6	+
chr1	42338351	42338376	chr1,42338351,42338395,+,A-rich,Low_complexity,Low_complexity,1,44,0,42338351,42338395	-1	+
chr1	42678735	42678804	chr1,42678698,42678804,+,L2a,LINE,L2,3335,3424,-2,42675364,42678806	+1	+
chr1	42678840	42678869	chr1,42678840,42678936,-,L2b,LINE,L2,-225,3150,3051,42678615,42681986	-4	-
chr1	42681534	42681612	chr1,42681534,42681612,+,MIRb,SINE,MIR,123,200,-68,42681412,42681680	+6	+
chr1	42775889	42775921	chr1,42775889,42775921,+,(AAAAAC)n,Simple_repeat,Simple_repeat,1,32,0,42775889,42775921	-6	+
chr1	42796587	42796699	chr1,42796587,42796699,-,AluJo,SINE,Alu,-194,118,6,42796393,42796704	-6	-
chr1	42834681	42834854	chr1,42834543,42834854,-,AluSq2,SINE,Alu,0,313,1,42834543,42834854	+5	-
chr1	42836928	42837098	chr1,42836928,42837098,-,L2a,LINE,L2,-620,2799,2616,42836308,42839713	+5	-
chr1	42837670	42837731	chr1,42837547,42837731,+,MIRb,SINE,MIR,2,233,-35,42837546,42837766	-4	+
chr1	42841898	42842013	chr1,42841847,42842250,-,MSTD,LTR,ERVL-MaLR,0,396,1,42841847,42842250	+5	-
chr1	42844511	42844684	chr1,42844426,42844922,-,MLT2B4,LTR,ERVL,0,556,1,42844426,42844922	+3	-
chr1	42959103	42959181	chr1,42959103,42959181,+,MIR3,SINE,MIR,77,153,-55,42959027,42959236	+1	+
chr1	42959264	42959368	chr1,42959264,42959368,+,MIR,SINE,MIR,132,237,-25,42959133,42959393	+6	+
chr1	42959490	42959577	chr1,42959490,42959595,+,L2c,LINE,L2,3085,3185,-202,42956406,42959797	+4	+
chr1	42973974	42974103	chr1,42973961,42974103,-,MIRb,SINE,MIR,-78,190,49,42973883,42974151	-2	-
chr1	42974205	42974505	chr1,42974205,42974505,+,AluJb,SINE,Alu,1,294,-18,42974205,42974523	+6	+
chr1	42974941	42975052	chr1,42974941,42975052,-,MIRc,SINE,MIR,-39,229,107,42974902,42975158	-6	-
chr1	42975378	42975500	chr1,42975378,42975500,+,MIR,SINE,MIR,19,143,-119,42975360,42975619	+6	+
chr1	42975518	42975706	chr1,42975518,42975706,+,MIR,SINE,MIR,33,219,-43,42975486,42975749	+6	+
chr1	42975734	42975773	chr1,42975734,42975773,+,(ATC)n,Simple_repeat,Simple_repeat,1,39,0,42975734,42975773	+6	+
chr1	42975951	42976160	chr1,42975951,42976160,-,LTR49,LTR,ERV1,0,595,391,42975951,42976550	-6	-
chr1	42976160	42976428	chr1,42976160,42976462,+,AluSp,SINE,Alu,1,313,0,42976160,42976462	+5	+
chr1	42983125	42983231	chr1,42982928,42983231,-,AluSp,SINE,Alu,-16,297,1,42982912,42983231	-2	-
chr1	43354684	43354999	chr1,43354640,43354999,-,LTR33,LTR,ERVL,0,515,157,43354640,43355155	+5	-
chr1	43357803	43357900	chr1,43357605,43357901,-,AluY,SINE,Alu,-15,296,1,43357590,43357901	+3	-
chr1	43456635	43456859	chr1,43456635,43456859,+,L1ME3D,LINE,L1,5838,6065,-177,43450798,43457036	+6	+
chr1	43699765	43700022	chr1,43699723,43700022,-,AluY,SINE,Alu,-14,297,7,43699709,43700028	+5	-
chr1	43700022	43700063	chr1,43700022,43700127,-,Charlie1a,DNA,hAT-Charlie,-291,1164,1040,43699731,43701166	+2	-
chr1	43702097	43702235	chr1,43701786,43702235,-,Charlie1a,DNA,hAT-Charlie,-952,503,1,43700834,43702235	+5	-
chr1	43702570	43702642	chr1,43702570,43702642,-,L2b,LINE,L2,-5,3370,3307,43702565,43705948	+6	-
chr1	43709392	43709535	chr1,43709383,43709633,-,AluJr,SINE,Alu,-7,305,48,43709376,43709680	+5	-
chr1	43720471	43720551	chr1,43720395,43720757,-,MSTD,LTR,ERVL-MaLR,0,396,2,43720395,43720758	+3	-
chr1	43727233	43727295	chr1,43726893,43727295,-,L1MC4,LINE,L1,-779,7263,6806,43726114,43734100	+4	-
chr1	43944370	43944416	chr1,43944290,43944416,+,L1MEd,LINE,L1,463,582,-6504,43943828,43950920	-5	+
chr1	44039907	44039921	chr1,44039476,44039921,-,L1PA6,LINE,L1,-821,5325,4841,44038655,44044761	-2	-
chr1	44039928	44040055	chr1,44039928,44040055,+,AluJr4,SINE,Alu,9,133,-179,44039920,44040234	+5	+
chr1	44040119	44040273	chr1,44040119,44040425,+,AluSp,SINE,Alu,1,307,-6,44040119,44040431	+5	+
chr1	44047992	44048040	chr1,44047992,44048040,+,(TG)n,Simple_repeat,Simple_repeat,1,48,0,44047992,44048040	+6	+
chr1	44050950	44051031	chr1,44050927,44051031,+,MER66A,LTR,ERV1,377,478,0,44050551,44051031	+2	+
chr1	44051053	44051531	chr1,44051053,44051962,+,MER66-int,LTR,ERV1,13,967,-5709,44051041,44057671	+5	+
chr1	44052112	44052186	chr1,44051972,44052202,+,HERV9-int,LTR,ERV1,5487,5707,-2729,44046486,44054931	+3	+
chr1	44061132	44061227	chr1,44060717,44061369,+,MER66-int,LTR,ERV1,6022,6676,0,44054696,44061369	+3	+
chr1	44076091	44076505	chr1,44076025,44076511,+,LTR16D2,LTR,ERVL,3,569,-3,44076023,44076514	+5	+
chr1	44076750	44076822	chr1,44076718,44077034,-,AluJr,SINE,Alu,-6,306,1,44076712,44077034	-5	-
chr1	44101560	44101615	chr1,44101056,44101688,-,L1MC4,LINE,L1,0,7882,7296,44101056,44108983	-3	-
chr1	44104688	44104907	chr1,44104688,44104907,+,L1ME3B,LINE,L1,5683,5948,-294,44099006,44105201	+6	+
chr1	44104909	44104975	chr1,44104909,44105122,+,AluJr,SINE,Alu,87,312,0,44104823,44105122	+5	+
chr1	44243881	44243997	chr1,44243881,44244072,+,MIRb,SINE,MIR,19,216,-52,44243863,44244124	-2	+
chr1	44759037	44759070	chr1,44758919,44759070,-,MIR,SINE,MIR,-101,161,2,44758818,44759071	+5	-
chr1	44775762	44775810	chr1,44775762,44775817,+,G-rich,Low_complexity,Low_complexity,1,55,0,44775762,44775817	-1	+
chr1	45694894	45694967	chr1,45694894,45695112,-,AluSx3,SINE,Alu,-21,290,80,45694873,45695191	+2	-
chr1	45696762	45696801	chr1,45696499,45696801,+,AluSp,SINE,Alu,2,304,-9,45696498,45696810	-4	+
chr1	46047156	46047175	chr1,46047156,46047467,+,AluSx,SINE,Alu,2,312,0,46047155,46047467	+4	+
chr1	46048080	46048228	chr1,46048080,46048228,+,L2a,LINE,L2,3268,3415,-11,46044813,46048239	+6	+
chr1	46447626	46447707	chr1,46447626,46447707,+,MIRc,SINE,MIR,36,128,-140,46447591,46447847	-6	+
chr1	46482210	46482475	chr1,46481958,46482533,+,MLT1F1,LTR,ERVL-MaLR,1,567,-2,46481958,46482535	+5	+
chr1	46540930	46540951	chr1,46540848,46540951,+,MIR3,SINE,MIR,95,194,-14,46540754,46540965	+2	+
chr1	46559670	46559807	chr1,46559654,46559807,-,AluSx1,SINE,Alu,-22,290,137,46559632,46559943	-2	-
chr1	46569090	46569222	chr1,46569090,46569222,-,AluJr4,SINE,Alu,-178,134,1,46568912,46569222	-6	-
chr1	46674036	46674174	chr1,46674025,46674174,-,MIRb,SINE,MIR,-64,204,37,46673961,46674210	-1	-
chr1	46682181	46682264	chr1,46682072,46682381,-,L2c,LINE,L2,0,3387,3029,46682072,46685409	-3	-
chr1	46691964	46692098	chr1,46691964,46692715,-,L1ME1,LINE,L1,-6,6173,5408,46691958,46698122	-5	-
chr1	47096653	47096929	chr1,47096626,47096929,-,AluSz,SINE,Alu,-8,304,1,47096618,47096929	+5	-
chr1	47096929	47097177	chr1,47096929,47097360,-,L1PA11,LINE,L1,-134,6040,5607,47096795,47102966	+2	-
chr1	47177035	47177069	chr1,47177016,47177157,+,L1PA10,LINE,L1,5546,5688,-480,47171471,47177637	-3	+
chr1	47178336	47178430	chr1,47178336,47178430,+,MIR3,SINE,MIR,104,201,-7,47178233,47178437	-6	+
chr1	47179868	47180021	chr1,47179844,47180021,-,MIRb,SINE,MIR,-68,200,7,47179776,47180027	-2	-
chr1	47180027	47180048	chr1,47180027,47180048,+,(A)n,Simple_repeat,Simple_repeat,1,21,0,47180027,47180048	+6	+
chr1	47226117	47226210	chr1,47226117,47226210,+,(AGAGAC)n,Simple_repeat,Simple_repeat,1,96,0,47226117,47226210	+6	+
chr1	47229391	47229429	chr1,47229391,47229429,+,GA-rich,Low_complexity,Low_complexity,1,38,0,47229391,47229429	+6	+
chr1	47230013	47230099	chr1,47230013,47230099,+,GA-rich,Low_complexity,Low_complexity,1,87,0,47230013,47230099	+6	+
chr1	47230472	47230499	chr1,47230472,47230499,+,G-rich,Low_complexity,Low_complexity,1,27,0,47230472,47230499	+6	+
chr1	47386326	47386356	chr1,47386326,47386792,+,L1PA16,LINE,L1,5680,6165,-1,47380647,47386793	-2	+
chr1	47408434	47408477	chr1,47408434,47408505,-,L2c,LINE,L2,-53,3334,3262,47408381,47411766	+1	-
chr1	47761132	47761209	chr1,47761116,47761209,-,MIRc,SINE,MIR,-104,164,69,47761012,47761277	+5	-
chr1	47819752	47819824	chr1,47819752,47819824,-,L2b,LINE,L2,-6,3369,3296,47819746,47823119	-6	-
chr1	47819953	47820237	chr1,47819953,47820240,+,L2a,LINE,L2,3134,3426,0,47816820,47820240	+5	+
chr1	48053545	48053665	chr1,48053427,48053665,-,L3,LINE,CR1,-94,4005,3737,48053333,48057401	-1	-
chr1	48056650	48056688	chr1,48056638,48056688,+,L2c,LINE,L2,3272,3323,-64,48053367,48056752	+2	+
chr1	48066625	48066811	chr1,48066625,48066811,+,MIRc,SINE,MIR,2,203,-65,48066624,48066876	+6	+
chr1	48078842	48079018	chr1,48078842,48079018,-,MIR3,SINE,MIR,-21,187,1,48078821,48079018	+6	-
chr1	48206208	48206294	chr1,48206208,48206429,-,MIRb,SINE,MIR,-8,260,33,48206200,48206461	-4	-
chr1	48206810	48206843	chr1,48206800,48207089,-,L1MA9,LINE,L1,0,6312,6021,48206800,48213109	-5	-
chr1	48227888	48227918	chr1,48227795,48227918,-,MIR3,SINE,MIR,-65,203,82,48227730,48227999	+5	-
chr1	48228111	48228259	chr1,48228111,48228259,+,MIR,SINE,MIR,33,193,-69,48228079,48228328	-6	+
chr1	48228596	48228770	chr1,48228596,48228770,+,MIRb,SINE,MIR,72,261,-7,48228525,48228777	-6	+
chr1	48229092	48229217	chr1,48229092,48229217,-,MIR3,SINE,MIR,-65,143,12,48229027,48229228	+6	-
chr1	49174812	49174870	chr1,49174583,49174870,+,LTR79,LTR,ERVL,208,518,-9,49174376,49174879	+2	+
chr1	49174881	49175082	chr1,49174881,49175367,-,L2a,LINE,L2,-1931,1488,979,49172950,49176345	-4	-
chr1	49257411	49257477	chr1,49257178,49257818,-,L1PA3,LINE,L1,-5509,646,4,49251669,49257821	-1	-
chr1	49269069	49269285	chr1,49268839,49269321,+,MLT1H,LTR,ERVL-MaLR,1,526,-23,49268839,49269344	+5	+
chr1	49423063	49423134	chr1,49422893,49423217,+,MLT1J2,LTR,ERVL-MaLR,21,448,0,49422873,49423217	-3	+
chr1	49469869	49470006	chr1,49469869,49470117,+,MIRb,SINE,MIR,4,254,-14,49469866,49470131	-2	+
chr1	49471996	49472085	chr1,49471394,49472491,+,L1MDa,LINE,L1,13,1291,-5342,49471382,49477833	-1	+
chr1	49994318	49994397	chr1,49994103,49994397,+,L1MC5,LINE,L1,8563,8858,-446,49985541,49994843	+1	+
chr1	49994436	49994579	chr1,49994436,49994579,+,AluJo,SINE,Alu,141,282,-30,49994296,49994609	+6	+
chr1	49994630	49996218	chr1,49994630,50000000,+,L1PBa,LINE,L1,3,5786,-1076,49994628,50001076	+5	+
chr1	50174477	50174507	chr1,50174477,50174507,+,(T)n,Simple_repeat,Simple_repeat,1,30,0,50174477,50174507	-6	+
chr1	50437292	50437306	chr1,50437292,50437365,-,Charlie24,DNA,hAT-Charlie,-2,2448,2373,50437290,50439737	+1	-
chr1	50461470	50461496	chr1,50461470,50461570,-,L2b,LINE,L2,-26,3349,3259,50461444,50464828	-4	-
chr1	50462192	50462251	chr1,50462105,50462251,+,MER68,LTR,ERVL,382,528,-35,50461724,50462286	+2	+
chr1	50462264	50462313	chr1,50462264,50462369,-,MIRb,SINE,MIR,-52,216,115,50462212,50462483	-4	-
chr1	50469438	50469544	chr1,50469434,50469804,-,L2,LINE,L2,-416,3003,2621,50469018,50472424	-3	-
chr1	50470734	50470856	chr1,50470636,50470856,-,MIRb,SINE,MIR,-39,229,5,50470597,50470860	-2	-
chr1	50471061	50471124	chr1,50470964,50471124,+,L2c,LINE,L2,3238,3426,0,50467727,50471124	+2	+
chr1	51195095	51195239	chr1,51195066,51195239,-,AluSp,SINE,Alu,0,313,141,51195066,51195379	+5	-
chr1	51195240	51195516	chr1,51195240,51195516,-,Tigger1,DNA,TcMar-Tigger,-325,2093,1824,51194915,51197339	+6	-
chr1	51195516	51195812	chr1,51195516,51195812,+,AluJb,SINE,Alu,1,301,-11,51195516,51195823	-6	+
chr1	51195814	51196124	chr1,51195814,51196124,+,AluSx1,SINE,Alu,1,310,-2,51195814,51196126	-6	+
chr1	51196124	51196661	chr1,51196124,51196661,-,Tigger1,DNA,TcMar-Tigger,-595,1823,1294,51195529,51197954	+6	-
chr1	51196662	51196693	chr1,51196662,51196693,+,(T)n,Simple_repeat,Simple_repeat,1,31,0,51196662,51196693	-6	+
chr1	51196693	51196763	chr1,51196693,51196763,-,Tigger1,DNA,TcMar-Tigger,-1095,1323,1252,51195598,51198014	+6	-
chr1	51196765	51196907	chr1,51196765,51196907,+,AluJb,SINE,Alu,1,133,-169,51196765,51197076	-6	+
chr1	51196909	51197218	chr1,51196909,51197218,+,AluSx1,SINE,Alu,1,305,-7,51196909,51197225	-6	+
chr1	51234965	51235096	chr1,51234964,51235097,+,L2b,LINE,L2,3229,3370,-5,51231736,51235102	-1	+
chr1	51265033	51265215	chr1,51265033,51265341,+,AluSz,SINE,Alu,1,300,-12,51265033,51265353	-2	+
chr1	51265940	51265994	chr1,51265853,51265994,-,AluSz6,SINE,Alu,-12,300,158,51265841,51266151	+4	-
chr1	51266018	51266074	chr1,51266018,51266162,-,MIRb,SINE,MIR,-90,178,20,51265928,51266181	+1	-
chr1	51331085	51331234	chr1,51331085,51331234,-,MIRc,SINE,MIR,-111,157,5,51330974,51331238	-6	-
chr1	51335266	51335324	chr1,51335266,51335581,+,AluSx1,SINE,Alu,1,302,-10,51335266,51335591	+5	+
chr1	51461844	51462048	chr1,51461844,51462048,-,MIRb,SINE,MIR,-1,267,53,51461843,51462100	-6	-
chr1	51462081	51462135	chr1,51462081,51462388,+,AluSp,SINE,Alu,2,308,-5,51462080,51462393	+4	+
chr1	51463154	51463175	chr1,51462902,51463175,-,AluSx4,SINE,Alu,-37,273,1,51462865,51463175	-2	-
chr1	51560912	51560967	chr1,51560912,51560967,+,MIRc,SINE,MIR,2,59,-209,51560911,51561176	+5	+
chr1	51560967	51561023	chr1,51560967,51561255,+,AluSz,SINE,Alu,2,297,-15,51560966,51561270	+4	+
chr1	51795256	51795375	chr1,51795256,51795375,+,MIR3,SINE,MIR,104,226,-4,51795153,51795379	+6	+
chr1	51797955	51798069	chr1,51797767,51798069,-,AluJr,SINE,Alu,-9,303,1,51797758,51798069	-2	-
chr1	51798883	51799055	chr1,51798883,51799055,+,MIR,SINE,MIR,79,262,0,51798805,51799055	+6	+
chr1	51801028	51801103	chr1,51800859,51801103,-,AluJr,SINE,Alu,-30,282,40,51800829,51801142	-1	-
chr1	51801189	51801307	chr1,51801189,51801307,-,L1M5,LINE,L1,-1669,4477,4367,51799520,51805673	-5	-
chr1	52052407	52052683	chr1,52052312,52052734,+,MLT1G1,LTR,ERVL-MaLR,51,595,0,52052262,52052734	+5	+
chr1	52554821	52555054	chr1,52554821,52555054,-,L2b,LINE,L2,-8,3367,3106,52554813,52558159	-6	-
chr1	52881216	52881282	chr1,52881099,52881282,+,MIRb,SINE,MIR,51,256,-12,52881049,52881294	-5	+
chr1	53115567	53115716	chr1,53115567,53115716,+,MIR3,SINE,MIR,5,154,-76,53115563,53115792	+6	+
chr1	53116174	53116232	chr1,53116174,53116469,+,L2b,LINE,L2,3055,3375,0,53113120,53116469	+4	+
chr1	53118553	53118609	chr1,53118553,53118715,-,MER33,DNA,hAT-Charlie,-24,300,149,53118529,53118863	-5	-
chr1	53213646	53213775	chr1,53213646,53213947,+,AluSz,SINE,Alu,1,306,-6,53213646,53213953	-1	+
chr1	53220666	53220698	chr1,53220666,53220698,+,(GGCCGG)n,Simple_repeat,Simple_repeat,1,32,0,53220666,53220698	+6	+
chr1	53221350	53221524	chr1,53221350,53221524,+,L1M1,LINE,L1,16,171,-7394,53221335,53228918	+6	+
chr1	53221524	53221825	chr1,53221524,53221825,+,AluSx,SINE,Alu,1,301,-11,53221524,53221836	+6	+
chr1	53221825	53224253	chr1,53221825,53224521,+,L1M1,LINE,L1,172,3222,-4343,53221654,53228864	+5	+
chr1	53238889	53238951	chr1,53238889,53238951,+,MIR1_Amn,SINE,MIR,109,169,-61,53238781,53239012	+6	+
chr1	53239209	53239345	chr1,53239209,53239369,+,MER5B,DNA,hAT-Charlie,1,178,0,53239209,53239369	+4	+
chr1	53241847	53241935	chr1,53241750,53241935,-,L2-3_Crp,LINE,L2,-1135,961,772,53240615,53242706	-2	-
chr1	53242833	53242859	chr1,53242833,53242859,+,(TA)n,Simple_repeat,Simple_repeat,1,26,0,53242833,53242859	-6	+
chr1	53243609	53243992	chr1,53243609,53243992,+,L2c,LINE,L2,2939,3383,-4,53240671,53243996	-6	+
chr1	53244331	53244375	chr1,53244331,53244375,+,MIR3,SINE,MIR,163,206,-2,53244169,53244377	-6	+
chr1	53288202	53288370	chr1,53288202,53288370,+,MIRc,SINE,MIR,67,248,-20,53288136,53288390	+6	+
chr1	53291791	53291864	chr1,53291646,53291864,-,MER58A,DNA,hAT-Charlie,0,224,1,53291646,53291864	+5	-
chr1	53305278	53305361	chr1,53305176,53305361,+,MIRb,SINE,MIR,57,251,-17,53305120,53305378	+2	+
chr1	53305388	53305424	chr1,53305388,53305449,+,L2b,LINE,L2,3300,3364,-11,53302089,53305460	+4	+
chr1	53306087	53306162	chr1,53306035,53306162,+,L2b,LINE,L2,3142,3286,-89,53302894,53306251	+2	+
chr1	53328346	53328375	chr1,53328346,53328485,-,L2c,LINE,L2,-222,3165,3023,53328124,53331507	-4	-
chr1	53336170	53336509	chr1,53336131,53336838,+,MER44C,DNA,TcMar-Tigger,1,733,0,53336131,53336838	+5	+
chr1	53348613	53348630	chr1,53348613,53348650,+,G-rich,Low_complexity,Low_complexity,1,38,0,53348613,53348650	-2	+
chr1	53348994	53349040	chr1,53348748,53349040,-,LTR33,LTR,ERVL,-115,400,81,53348633,53349120	+4	-
chr1	53349088	53349228	chr1,53349088,53349228,+,MIRc,SINE,MIR,7,143,-125,53349082,53349353	-6	+
chr1	53366668	53366804	chr1,53366481,53366804,-,AluJr,SINE,Alu,-16,296,1,53366465,53366804	+5	-
chr1	53366804	53366994	chr1,53366804,53366994,-,MLT1D,LTR,ERVL-MaLR,-313,192,1,53366491,53366994	+6	-
chr1	53367199	53367277	chr1,53367199,53367444,-,LTR16A,LTR,ERVL,0,451,181,53367199,53367624	+2	-
chr1	53368006	53368194	chr1,53367866,53368194,+,L2b,LINE,L2,2950,3308,-79,53364917,53368273	-4	+
chr1	53368213	53368245	chr1,53368213,53368301,+,MIRc,SINE,MIR,68,155,-113,53368146,53368414	-1	+
chr1	54027018	54027207	chr1,54027018,54027207,+,Charlie4a,DNA,hAT-Charlie,39,235,-273,54026980,54027480	-6	+
chr1	54027246	54027438	chr1,54027246,54027438,+,Charlie4a,DNA,hAT-Charlie,296,501,-7,54026951,54027445	-6	+
chr1	54027490	54027783	chr1,54027490,54027783,+,AluSz6,SINE,Alu,5,295,-17,54027486,54027800	-6	+
chr1	54028362	54028499	chr1,54028362,54028894,+,L2b,LINE,L2,2757,3375,0,54025606,54028894	-1	+
chr1	54033133	54033259	chr1,54033133,54033259,-,AluJr4,SINE,Alu,-182,130,1,54032951,54033259	+6	-
chr1	54033318	54033624	chr1,54033318,54033624,+,AluSz,SINE,Alu,1,305,-7,54033318,54033631	-6	+
chr1	54033835	54034140	chr1,54033835,54034140,+,AluSx,SINE,Alu,1,304,-8,54033835,54034148	-6	+
chr1	54034143	54034368	chr1,54034143,54034368,+,L1MB8,LINE,L1,5822,6081,-97,54028322,54034465	-6	+
chr1	54034491	54034790	chr1,54034491,54034790,+,AluSz,SINE,Alu,1,299,-13,54034491,54034803	-6	+
chr1	54104295	54104540	chr1,54103596,54104540,+,ERV3-16A3_I-int,LTR,ERVL,3936,4875,-351,54099661,54104891	+1	+
chr1	54104540	54104841	chr1,54104540,54104841,-,AluSz,SINE,Alu,-7,305,1,54104533,54104841	-6	-
chr1	54104841	54105131	chr1,54104841,54105131,+,ERV3-16A3_I-int,LTR,ERVL,4876,5158,-68,54099966,54105199	+6	+
chr1	54105170	54105569	chr1,54105170,54105569,+,LTR16A,LTR,ERVL,1,437,-14,54105170,54105583	+6	+
chr1	54105616	54105631	chr1,54105616,54105631,-,MER58A,DNA,hAT-Charlie,0,224,216,54105616,54105846	-6	-
chr1	54105631	54105918	chr1,54105631,54105918,-,AluSc,SINE,Alu,-16,293,1,54105615,54105918	-6	-
chr1	54105918	54106082	chr1,54105918,54106125,-,MER58A,DNA,hAT-Charlie,-9,215,7,54105909,54106131	-5	-
chr1	54138748	54138862	chr1,54138748,54138862,+,MIR3,SINE,MIR,36,151,-57,54138713,54138919	+6	+
chr1	54139013	54139218	chr1,54139013,54139218,+,MLT1J,LTR,ERVL-MaLR,111,309,-203,54138903,54139421	+6	+
chr1	54140472	54140635	chr1,54140472,54140635,+,L2b,LINE,L2,2984,3159,-216,54137489,54140851	+6	+
chr1	54140723	54141081	chr1,54140723,54141081,-,L2c,LINE,L2,0,3387,2951,54140723,54144031	-6	-
chr1	54141633	54141724	chr1,54141633,54141724,-,MIR,SINE,MIR,-77,185,95,54141556,54141818	-6	-
chr1	54141727	54141840	chr1,54141727,54141840,-,LTR16C,LTR,ERVL,-6,483,364,54141721,54142203	-6	-
chr1	54141867	54141979	chr1,54141867,54141979,-,LTR16C,LTR,ERVL,-190,299,186,54141677,54142164	-6	-
chr1	54142099	54142191	chr1,54142099,54142191,-,MIR,SINE,MIR,-171,91,1,54141928,54142191	-6	-
chr1	54142284	54142402	chr1,54142284,54142402,+,MIRb,SINE,MIR,2,129,-139,54142283,54142541	+6	+
chr1	54142622	54142784	chr1,54142622,54142784,+,MIR3,SINE,MIR,11,189,-19,54142612,54142803	+6	+
chr1	54142810	54142962	chr1,54142810,54142962,+,Charlie15b,DNA,hAT-Charlie,30,176,-885,54142781,54143847	+6	+
chr1	54236440	54236574	chr1,54236433,54236574,-,FLAM_C,SINE,Alu,0,133,1,54236433,54236574	-1	-
chr1	54517204	54517259	chr1,54517185,54517370,+,MIRb,SINE,MIR,67,261,-7,54517119,54517377	-1	+
chr1	54621800	54621818	chr1,54621800,54621909,-,L2c,LINE,L2,-887,2532,2416,54620913,54624324	+2	-
chr1	54628366	54628438	chr1,54628366,54628539,+,AluJo,SINE,Alu,11,181,-131,54628356,54628670	-1	+
chr1	54794738	54794870	chr1,54794672,54794870,-,MIRb,SINE,MIR,-64,204,1,54794608,54794870	-2	-
chr1	54887690	54887797	chr1,54887690,54887797,-,MIRb,SINE,MIR,-54,214,100,54887636,54887896	-1	-
chr1	54887933	54888001	chr1,54887933,54888026,-,L2a,LINE,L2,-30,3396,3245,54887903,54891270	-5	-
chr1	54888500	54888563	chr1,54888143,54888563,+,L2b,LINE,L2,2932,3374,-1,54885212,54888564	+2	+
chr1	54888668	54888850	chr1,54888668,54888929,+,MER33,DNA,hAT-Charlie,38,311,-13,54888631,54888942	+5	+
chr1	54992140	54992205	chr1,54992140,54992205,+,L2b,LINE,L2,3308,3376,-11,54988833,54992216	-6	+
chr1	54992213	54992274	chr1,54992213,54992438,-,MLT1H2,LTR,ERVL-MaLR,0,579,344,54992213,54992781	+1	-
chr1	55217861	55217932	chr1,55217693,55217974,-,UCON86,LINE,L2,-322,360,71,55217371,55218044	-1	-
chr1	55581177	55581194	chr1,55581177,55581270,-,L2b,LINE,L2,0,3375,3286,55581177,55584555	-4	-
chr1	55614921	55614983	chr1,55614806,55614983,+,Arthur1,DNA,hAT-Tip100,3778,3947,0,55611029,55614983	+2	+
chr1	55731180	55734486	chr1,55730141,55734486,+,HERVL-int,LTR,ERVL,1312,5652,-2,55728830,55734488	+2	+
chr1	55734488	55734929	chr1,55734488,55734929,+,MLT2A1,LTR,ERVL,1,444,0,55734488,55734929	+6	+
chr1	55823807	55823901	chr1,55823672,55823930,-,L2c,LINE,L2,-5,3382,3073,55823667,55827002	-1	-
chr1	55832264	55832425	chr1,55832185,55832621,+,LTR16C,LTR,ERVL,4,489,0,55832182,55832621	+3	+
chr1	55868098	55868185	chr1,55868036,55868185,-,MIRb,SINE,MIR,-21,247,74,55868015,55868258	-2	-
chr1	55915609	55915921	chr1,55915560,55915921,-,MLT1H,LTR,ERVL-MaLR,0,549,95,55915560,55916015	+5	-
chr1	55945141	55945252	chr1,55945141,55945531,+,L3,LINE,CR1,3606,4075,-24,55941536,55945555	+4	+
chr1	55949833	55950084	chr1,55949793,55950084,+,L2,LINE,L2,2183,2495,-924,55947611,55951008	+2	+
chr1	56154926	56155084	chr1,56154604,56155084,-,LTR33,LTR,ERVL,0,515,3,56154604,56155086	-2	-
chr1	56248420	56249138	chr1,56248420,56249138,+,L1M4,LINE,L1,4385,5131,-1015,56244036,56250153	-6	+
chr1	56253653	56253774	chr1,56253555,56253774,+,L2c,LINE,L2,2665,2897,-522,56250891,56254296	-4	+
chr1	56253791	56253893	chr1,56253791,56254224,-,MER41E,LTR,ERV1,-145,450,1,56253646,56254224	+2	-
chr1	56415248	56415342	chr1,56415237,56415382,-,MIRb,SINE,MIR,-91,177,30,56415146,56415411	-3	-
chr1	56415782	56415966	chr1,56415781,56416018,+,MLT1L,LTR,ERVL-MaLR,364,610,0,56415418,56416018	+5	+
chr1	56823692	56823757	chr1,56823692,56823757,-,L2b,LINE,L2,-6,3369,3302,56823686,56827058	+6	-
chr1	56824146	56824452	chr1,56824146,56824452,-,MLT1A1,LTR,ERVL-MaLR,0,408,1,56824146,56824452	+6	-
chr1	56824460	56824597	chr1,56824460,56824597,-,MamRep564,Unknown,Unknown,-188,169,28,56824272,56824624	+6	-
chr1	56826565	56826630	chr1,56826273,56826630,+,L2c,LINE,L2,2791,3159,-228,56823483,56826858	-4	+
chr1	56969580	56969756	chr1,56969578,56969849,+,MLT1I,LTR,ERVL-MaLR,141,411,0,56969438,56969849	+3	+
chr1	56987427	56987564	chr1,56987410,56987700,-,AluSz6,SINE,Alu,-19,293,2,56987391,56987701	-3	-
chr1	57386576	57386646	chr1,57386535,57386646,-,MIR3,SINE,MIR,-13,195,86,57386522,57386731	-1	-
chr1	57387082	57387299	chr1,57387082,57387299,+,MIRb,SINE,MIR,35,260,-8,57387048,57387307	+6	+
chr1	57862507	57863215	chr1,57862507,57863454,+,L1ME1,LINE,L1,5190,6167,-12,57857318,57863466	+1	+
chr1	57864422	57864529	chr1,57864365,57864529,-,MIRc,SINE,MIR,-70,198,26,57864295,57864554	-2	-
chr1	57864576	57864594	chr1,57864576,57864611,+,MIR,SINE,MIR,77,111,-151,57864500,57864762	+4	+
chr1	57864707	57864747	chr1,57864704,57864747,-,FLAM_A,SINE,Alu,-26,116,74,57864678,57864820	-2	-
chr1	57864747	57864846	chr1,57864747,57864846,-,AluJb,SINE,Alu,-213,99,1,57864534,57864846	-6	-
chr1	57864864	57864908	chr1,57864864,57864908,+,MIRc,SINE,MIR,210,252,-16,57864655,57864924	+6	+
chr1	57864947	57865041	chr1,57864947,57865293,-,MLT1J2,LTR,ERVL-MaLR,-17,431,64,57864930,57865356	-5	-
chr1	57866302	57866400	chr1,57866289,57866410,+,L2a,LINE,L2,3272,3426,0,57863018,57866410	+3	+
chr1	57878545	57878773	chr1,57878545,57879151,-,L1MA5,LINE,L1,-2,6298,5675,57878543,57884825	-5	-
chr1	58080042	58080238	chr1,58080042,58080238,+,L3,LINE,CR1,633,849,-3250,58079410,58083488	+6	+
chr1	58812864	58812888	chr1,58812864,58812888,+,(TCC)n,Simple_repeat,Simple_repeat,1,24,0,58812864,58812888	-6	+
chr1	58813270	58813342	chr1,58813270,58813359,+,MIRc,SINE,MIR,108,198,-70,58813163,58813429	-1	+
chr1	58838578	58838688	chr1,58838578,58838708,+,FLAM_A,SINE,Alu,5,134,-8,58838574,58838716	-2	+
chr1	58841097	58841136	chr1,58840956,58841136,-,MIRb,SINE,MIR,-22,246,49,58840934,58841184	+4	-
chr1	58882873	58883064	chr1,58882873,58883064,-,MIRb,SINE,MIR,-32,236,33,58882841,58883096	+6	-
chr1	58883471	58883734	chr1,58883471,58883878,+,L3,LINE,CR1,3462,3879,-220,58880010,58884098	-2	+
chr1	58889149	58889208	chr1,58889143,58889237,+,L2b,LINE,L2,2733,2833,-586,58886411,58889823	-3	+
chr1	58896257	58896314	chr1,58896196,58896314,-,MIRb,SINE,MIR,-32,236,120,58896164,58896433	-2	-
chr1	58896345	58896385	chr1,58896345,58896492,-,MIR3,SINE,MIR,-59,149,6,58896286,58896497	-4	-
chr1	58899473	58899594	chr1,58899473,58899676,-,MIRc,SINE,MIR,-32,236,26,58899441,58899701	-5	-
chr1	59022984	59023020	chr1,59022753,59023252,+,MER70C,LTR,ERVL,1,531,0,59022753,59023252	+5	+
chr1	59032881	59033049	chr1,59032881,59033049,+,L2c,LINE,L2,2702,2876,-543,59030180,59033592	+6	+
chr1	59044494	59044614	chr1,59044462,59044777,-,AluJo,SINE,Alu,-6,306,1,59044456,59044777	-5	-
chr1	59078053	59078116	chr1,59078053,59078168,-,MIR,SINE,MIR,-29,233,119,59078024,59078286	+1	-
chr1	59086403	59086516	chr1,59086285,59086516,+,MIRb,SINE,MIR,3,259,-9,59086283,59086525	+2	+
chr1	59086532	59086596	chr1,59086532,59086655,-,MIR3,SINE,MIR,-94,174,50,59086438,59086704	-4	-
chr1	59088060	59088195	chr1,59088060,59088280,+,MIRb,SINE,MIR,26,247,-21,59088035,59088301	+5	+
chr1	59132015	59132099	chr1,59132015,59132099,-,MIRc,SINE,MIR,-127,141,57,59131888,59132155	+6	-
chr1	59132919	59133031	chr1,59132919,59133031,-,MIR3,SINE,MIR,-62,146,30,59132857,59133060	+6	-
chr1	59133170	59133330	chr1,59133170,59133331,+,L2c,LINE,L2,2910,3078,-309,59130261,59133640	-2	+
chr1	59198183	59198255	chr1,59198131,59198255,-,MIRb,SINE,MIR,-114,154,27,59198017,59198281	+4	-
chr1	59203095	59203108	chr1,59202991,59203108,+,MIR,SINE,MIR,31,146,-116,59202961,59203224	-4	+
chr1	59203323	59203420	chr1,59203323,59203420,-,OldhAT1,DNA,hAT-Ac,-68,2780,2689,59203255,59206108	+6	-
chr1	59203429	59203468	chr1,59203429,59203550,+,MIR3,SINE,MIR,42,171,-37,59203388,59203587	-1	+
chr1	59208011	59208056	chr1,59206180,59208056,+,L1PA7,LINE,L1,2,1881,-4618,59206179,59212674	-4	+
chr1	59208050	59208121	chr1,59208050,59209856,+,L1PA7,LINE,L1,3846,5663,-798,59204205,59210654	-1	+
chr1	59289417	59289640	chr1,59289417,59289853,+,(TG)n,Simple_repeat,Simple_repeat,1,441,0,59289417,59289853	-1	+
chr1	59754747	59755102	chr1,59754717,59755102,-,LTR78,LTR,ERV1,-676,628,201,59754041,59755302	+5	-
chr1	59755113	59755270	chr1,59755113,59755270,-,LTR78,LTR,ERV1,-1148,156,2,59753965,59755271	+6	-
chr1	59755286	59755407	chr1,59755286,59755561,-,L2c,LINE,L2,-1,3386,3117,59755285,59758677	+2	-
chr1	59772795	59772866	chr1,59772652,59772866,-,MIR,SINE,MIR,0,262,3,59772652,59772868	-1	-
chr1	59772879	59773037	chr1,59772879,59773047,-,MIRb,SINE,MIR,0,268,72,59772879,59773118	-4	-
chr1	59774051	59774086	chr1,59773974,59774086,-,LTR78B,LTR,ERV1,-1,1295,1184,59773973,59775269	-2	-
chr1	59789086	59789182	chr1,59789086,59789371,-,L2c,LINE,L2,-15,3372,3124,59789071,59792494	+1	-
chr1	60114875	60114973	chr1,60114744,60115081,-,L2c,LINE,L2,0,3375,3041,60114744,60118121	-1	-
chr1	60149573	60149679	chr1,60149573,60149788,-,MIRb,SINE,MIR,-6,262,34,60149567,60149821	-5	-
chr1	60542297	60542411	chr1,60542221,60542611,-,MLT1B,LTR,ERVL-MaLR,0,390,1,60542221,60542611	+3	-
chr1	60573402	60573413	chr1,60573402,60573518,+,MIRb,SINE,MIR,5,121,-147,60573398,60573665	-2	+
chr1	60588037	60588162	chr1,60588037,60588408,+,L3,LINE,CR1,2647,3013,-1086,60585391,60589494	-3	+
chr1	60595538	60595968	chr1,60595461,60595968,-,MLT1D,LTR,ERVL-MaLR,0,505,6,60595461,60595973	+4	-
chr1	60596027	60596373	chr1,60596027,60596612,-,MLT1F2,LTR,ERVL-MaLR,0,560,1,60596027,60596612	+2	-
chr1	60600127	60600228	chr1,60600049,60600228,-,MLT1B,LTR,ERVL-MaLR,0,390,210,60600049,60600437	+4	-
chr1	60600228	60600250	chr1,60600228,60600662,-,MSTA,LTR,ERVL-MaLR,-1,427,1,60600227,60600662	+2	-
chr1	60640012	60640126	chr1,60640012,60646037,+,L1PA2,LINE,L1,125,6155,0,60639888,60646037	-1	+
chr1	60640272	60640491	chr1,60640012,60646037,+,L1PA2,LINE,L1,125,6155,0,60639888,60646037	-1	+
chr1	60659851	60660157	chr1,60659851,60660157,+,AluSx3,SINE,Alu,1,306,-5,60659851,60660162	-6	+
chr1	60660334	60660494	chr1,60660334,60660494,-,L2,LINE,L2,-508,2911,2745,60659826,60663238	+6	-
chr1	60660815	60660964	chr1,60660815,60660964,-,MIRb,SINE,MIR,-110,158,5,60660705,60660968	+6	-
chr1	60660977	60661119	chr1,60660977,60661119,-,MIRb,SINE,MIR,-21,247,88,60660956,60661206	+6	-
chr1	60661348	60661470	chr1,60661348,60661471,+,MLT1M,LTR,ERVL-MaLR,17,153,-519,60661332,60661990	-2	+
chr1	60940239	60940584	chr1,60940197,60940584,-,MLT1C,LTR,ERVL-MaLR,0,467,66,60940197,60940649	+5	-
chr1	60940584	60940631	chr1,60940584,60940989,-,MER51B,LTR,ERV1,0,377,1,60940584,60940989	+2	-
chr1	60954054	60954152	chr1,60953945,60954152,+,MIRb,SINE,MIR,19,254,-14,60953927,60954166	-5	+
chr1	61251343	61251369	chr1,61251343,61251472,+,MIRb,SINE,MIR,116,260,-8,61251228,61251480	-2	+
chr1	61742353	61742415	chr1,61742353,61742415,+,(CCCGCCC)n,Simple_repeat,Simple_repeat,1,62,0,61742353,61742415	-6	+
chr1	62607766	62607807	chr1,62607596,62607807,-,Charlie16a,DNA,hAT-Charlie,-2,340,153,62607594,62607959	-1	-
chr1	62607807	62608089	chr1,62607807,62608089,+,AluJb,SINE,Alu,9,290,-22,62607799,62608111	+6	+
chr1	62608089	62608228	chr1,62608089,62608228,-,Charlie16a,DNA,hAT-Charlie,-190,152,5,62607899,62608232	-6	-
chr1	62608238	62608478	chr1,62608238,62608478,+,L2c,LINE,L2,2872,3148,-239,62605367,62608717	+6	+
chr1	62608880	62608919	chr1,62608880,62608919,-,L2c,LINE,L2,-4,3383,3344,62608876,62612262	-6	-
chr1	62609434	62609568	chr1,62609434,62609568,+,MIRc,SINE,MIR,120,252,-16,62609315,62609584	+6	+
chr1	62709638	62709749	chr1,62709619,62709749,-,FLAM_A,SINE,Alu,-10,132,1,62709609,62709749	-2	-
chr1	62710122	62710277	chr1,62710122,62710277,+,MIRb,SINE,MIR,88,234,-34,62710035,62710311	+6	+
chr1	62896009	62896109	chr1,62895964,62896260,-,AluJo,SINE,Alu,-10,302,2,62895954,62896261	-1	-
chr1	62901349	62901570	chr1,62901349,62901570,+,MIR3,SINE,MIR,16,250,-18,62901334,62901588	+6	+
chr1	63025404	63025644	chr1,63025187,63025644,+,L1MEi,LINE,L1,1259,1785,-427,63023929,63026071	+2	+
chr1	63025644	63025658	chr1,63025644,63025920,-,AluSz,SINE,Alu,-36,276,1,63025608,63025920	-5	-
chr1	63078081	63078105	chr1,63077826,63078216,+,MLT1I,LTR,ERVL-MaLR,1,411,0,63077826,63078216	-5	+
chr1	63139250	63139416	chr1,63139106,63139416,-,AluSx3,SINE,Alu,-2,309,1,63139104,63139416	-1	-
chr1	63159057	63159203	chr1,63159057,63159292,+,CR1_Mam,LINE,CR1,712,948,-1256,63158346,63160548	+5	+
chr1	63159083	63159270	chr1,63159057,63159292,+,CR1_Mam,LINE,CR1,712,948,-1256,63158346,63160548	-5	+
chr1	63160161	63160257	chr1,63160130,63160257,-,MER112,DNA,hAT-Charlie,-94,167,15,63160036,63160271	+4	-
chr1	63161404	63161565	chr1,63161395,63161615,+,L2c,LINE,L2,3153,3387,0,63158243,63161615	-3	+
chr1	63189989	63190004	chr1,63189935,63190004,-,MER91C,DNA,hAT-Tip100,-32,108,36,63189903,63190039	+5	-
chr1	63190009	63190104	chr1,63190009,63190104,-,MER5A,DNA,hAT-Charlie,-93,96,1,63189916,63190104	+6	-
chr1	63190311	63190362	chr1,63190311,63190362,-,MIRb,SINE,MIR,-56,212,161,63190255,63190522	+6	-
chr1	63249971	63250255	chr1,63249971,63250255,+,MER8,DNA,TcMar-Tigger,1,238,-1,63249971,63250256	+6	+
chr1	63250319	63250476	chr1,63250319,63250619,-,AluSp,SINE,Alu,0,313,1,63250319,63250619	-4	-
chr1	63251470	63251491	chr1,63251181,63251491,-,AluJr,SINE,Alu,-25,287,1,63251156,63251491	-2	-
chr1	63257022	63257126	chr1,63256886,63257126,+,UCON8,DNA,DNA,666,906,-209,63256221,63257335	-5	+
chr1	63315949	63316087	chr1,63315806,63316111,+,AluJr,SINE,Alu,1,299,-13,63315806,63316124	-1	+
chr1	63547243	63547556	chr1,63547243,63547556,-,L2a,LINE,L2,0,3426,3110,63547243,63550665	-6	-
chr1	63547557	63548048	chr1,63547557,63548048,-,MLT1H,LTR,ERVL-MaLR,0,549,16,63547557,63548063	-6	-
chr1	63548099	63548332	chr1,63548099,63548332,-,L2a,LINE,L2,-274,3101,2859,63547825,63551190	-6	-
chr1	63548376	63548602	chr1,63548376,63548602,-,L1MCc,LINE,L1,-4901,2136,1979,63543475,63550580	-6	-
chr1	63548593	63548811	chr1,63548593,63548811,-,L1MCc,LINE,L1,-6150,273,52,63542443,63548862	-6	-
chr1	63548822	63548923	chr1,63548822,63548923,-,L2a,LINE,L2,-564,2855,2752,63548258,63551674	-6	-
chr1	63549854	63549895	chr1,63549854,63549895,+,(TTATATT)n,Simple_repeat,Simple_repeat,1,42,0,63549854,63549895	+6	+
chr1	63550127	63550180	chr1,63550127,63550180,+,(TAATTTG)n,Simple_repeat,Simple_repeat,1,54,0,63550127,63550180	+6	+
chr1	64094558	64094607	chr1,64094558,64094607,+,(TGTTT)n,Simple_repeat,Simple_repeat,1,50,0,64094558,64094607	-6	+
chr1	64094607	64094889	chr1,64094607,64094889,-,AluSz6,SINE,Alu,-30,282,1,64094577,64094889	+6	-
chr1	64105322	64106840	chr1,64104484,64106840,-,L1PA8A,LINE,L1,0,6131,3768,64104484,64110607	+5	-
chr1	64106932	64107039	chr1,64106932,64107102,+,MIRb,SINE,MIR,41,207,-61,64106892,64107163	-2	+
chr1	64108320	64108393	chr1,64108114,64108426,+,AluSx,SINE,Alu,1,312,0,64108114,64108426	-3	+
chr1	64110683	64110726	chr1,64110683,64110726,-,MIRb,SINE,MIR,-115,153,110,64110568,64110835	+6	-
chr1	64171209	64171297	chr1,64171135,64171478,-,THE1B,LTR,ERVL-MaLR,-2,362,1,64171133,64171478	+1	-
chr1	64972506	64972802	chr1,64972506,64972802,+,AluJb,SINE,Alu,1,296,-16,64972506,64972818	-6	+
chr1	64972838	64973112	chr1,64972838,64973146,+,AluJr4,SINE,Alu,1,311,-1,64972838,64973147	-2	+
chr1	64974575	64974715	chr1,64974574,64974906,-,LTR16B1,LTR,ERVL,-4,476,194,64974570,64975099	+3	-
chr1	64979577	64979593	chr1,64979545,64979593,-,L2a,LINE,L2,-8,3418,3370,64979537,64982962	+5	-
chr1	64987263	64987324	chr1,64987123,64987324,+,L2c,LINE,L2,3140,3339,-48,64983984,64987372	-4	+
chr1	64987344	64987384	chr1,64987344,64987384,+,(TGGA)n,Simple_repeat,Simple_repeat,1,42,0,64987344,64987384	-6	+
chr1	64989435	64989494	chr1,64989380,64990025,+,L1MB4,LINE,L1,177,979,-6641,64989204,64996666	-3	+
chr1	64991298	64991508	chr1,64991220,64991508,-,MLT1B,LTR,ERVL-MaLR,0,390,99,64991220,64991606	+1	-
chr1	64991562	64992098	chr1,64991562,64992098,+,L1MB4,LINE,L1,4689,5256,-1491,64986874,64993589	-6	+
chr1	64992098	64992399	chr1,64992098,64992399,+,AluSx,SINE,Alu,1,302,-10,64992098,64992409	-6	+
chr1	64992399	64992488	chr1,64992399,64992488,+,L1MB4,LINE,L1,5257,5339,-1408,64987143,64993896	-6	+
chr1	64992496	64992607	chr1,64992496,64992607,-,Tigger11a,DNA,TcMar-Tigger,-237,498,390,64992259,64992996	+6	-
chr1	64992607	64992917	chr1,64992607,64992917,+,AluY,SINE,Alu,1,302,-9,64992607,64992926	-6	+
chr1	64992917	64993203	chr1,64992917,64993203,-,Tigger11a,DNA,TcMar-Tigger,-346,389,83,64992571,64993285	+5	-
chr1	64993243	64993466	chr1,64993243,64993466,+,MIRb,SINE,MIR,11,266,-2,64993233,64993468	-6	+
chr1	65002360	65002476	chr1,65002360,65002589,+,MIRb,SINE,MIR,8,251,-17,65002353,65002606	-1	+
chr1	65003580	65003706	chr1,65003580,65003706,-,MIR3,SINE,MIR,-51,157,25,65003529,65003730	+6	-
chr1	65003936	65004087	chr1,65003936,65004240,-,AluSx,SINE,Alu,-7,305,1,65003929,65004240	+1	-
chr1	65066725	65066781	chr1,65066725,65066781,+,(TCC)n,Simple_repeat,Simple_repeat,1,56,0,65066725,65066781	-6	+
chr1	65279553	65279605	chr1,65279553,65279605,+,(ATACAC)n,Simple_repeat,Simple_repeat,1,55,0,65279553,65279605	-6	+
chr1	65279674	65279820	chr1,65279674,65279820,+,L2b,LINE,L2,3047,3198,-189,65276628,65280009	-6	+
chr1	66046234	66046261	chr1,66046234,66046397,-,Arthur1B,DNA,hAT-Tip100,0,1225,1026,66046234,66047422	+2	-
chr1	66665864	66666826	chr1,66664985,66666826,-,L1PA6,LINE,L1,-12,6142,4299,66664973,66671124	+5	-
chr1	66828079	66828334	chr1,66828079,66828334,+,L3,LINE,CR1,3774,4024,-75,66824306,66828409	+6	+
chr1	66828349	66828558	chr1,66828349,66828847,-,L1M5,LINE,L1,-653,5590,5031,66827696,66833877	-5	-
chr1	67121605	67121765	chr1,67121189,67121765,-,MER63D,DNA,hAT-Blackjack,-464,597,1,67120725,67121765	+5	-
chr1	67122048	67122334	chr1,67122048,67122334,-,AluSq2,SINE,Alu,-25,288,3,67122023,67122336	+6	-
chr1	67122425	67122840	chr1,67122425,67122840,-,L1M5,LINE,L1,-2452,3694,3241,67119973,67126080	+6	-
chr1	67122922	67123232	chr1,67122922,67123232,+,AluSx,SINE,Alu,1,309,-3,67122922,67123235	-6	+
chr1	67123718	67123802	chr1,67123718,67123802,-,LTR40b,LTR,ERVL,0,462,379,67123718,67124180	+6	-
chr1	67123812	67123956	chr1,67123812,67123999,+,L2,LINE,L2,2406,2569,-850,67121407,67124849	-1	+
chr1	67529630	67529749	chr1,67529602,67529907,-,AluSq10,SINE,Alu,-8,305,1,67529594,67529907	-1	-
chr1	67532106	67532329	chr1,67531926,67532376,+,MLT1D,LTR,ERVL-MaLR,1,505,0,67531926,67532376	+5	+
chr1	67955405	67955742	chr1,67955124,67955742,+,L2,LINE,L2,1088,1721,-1698,67954037,67957440	+1	+
chr1	68024519	68024570	chr1,68024516,68024570,-,MIR3,SINE,MIR,-116,92,37,68024400,68024606	-2	-
chr1	68026574	68026762	chr1,68026298,68026808,+,MLT1J,LTR,ERVL-MaLR,1,497,-15,68026298,68026823	+5	+
chr1	68034647	68034727	chr1,68034371,68034727,-,THE1A,LTR,ERVL-MaLR,0,355,1,68034371,68034727	-2	-
chr1	68034727	68034763	chr1,68034727,68035049,-,Tigger2,DNA,TcMar-Tigger,-2376,342,1,68032351,68035049	-4	-
chr1	68071800	68071873	chr1,68070705,68072860,-,L1MC3,LINE,L1,-2240,4324,2016,68068465,68074875	-3	-
chr1	68098643	68098836	chr1,68098553,68099050,-,MER20B,DNA,hAT-Charlie,-261,522,6,68098292,68099055	-3	-
chr1	68099729	68099781	chr1,68099477,68099781,-,MER2,DNA,TcMar-Tigger,-1,344,2,68099476,68099782	-2	-
chr1	68100698	68100774	chr1,68100683,68100871,+,MER49,LTR,ERV1,177,363,-560,68100507,68101431	+3	+
chr1	68121172	68121241	chr1,68121172,68121329,+,L3,LINE,CR1,3584,3751,-348,68117589,68121677	+4	+
chr1	68138297	68138332	chr1,68138262,68138332,+,L2a,LINE,L2,3238,3311,-76,68135025,68138408	+2	+
chr1	68202754	68202870	chr1,68202754,68202870,+,AmnSINE1,SINE,5S-Deu-L2,12,138,-437,68202743,68203307	+6	+
chr1	68482944	68483019	chr1,68482944,68483019,+,(ATAGT)n,Simple_repeat,Simple_repeat,1,79,0,68482944,68483019	+6	+
chr1	68483226	68483539	chr1,68483226,68483814,+,MER21C,LTR,ERVL,7,716,-222,68483220,68484036	+5	+
chr1	68529325	68529385	chr1,68529236,68529385,+,MIRb,SINE,MIR,54,201,-67,68529183,68529452	+2	+
chr1	68529389	68529479	chr1,68529389,68529611,-,MIR,SINE,MIR,-1,261,6,68529388,68529616	-4	-
chr1	68537632	68537704	chr1,68537492,68537704,-,LTR78B,LTR,ERV1,-790,506,284,68536702,68537987	-2	-
chr1	68538074	68538210	chr1,68538074,68538210,+,L2a,LINE,L2,3289,3425,-1,68534786,68538211	+6	+
chr1	69055942	69056047	chr1,69055942,69056181,-,MLT1K,LTR,ERVL-MaLR,-350,245,3,69055592,69056183	-4	-
chr1	69085180	69085218	chr1,69084708,69085218,+,MER34B,LTR,ERV1,1,543,-22,69084708,69085240	+2	+
chr1	69088515	69088562	chr1,69088508,69088825,+,MER34B-int,LTR,ERV1,124,362,-4994,69088385,69093819	+3	+
chr1	69243372	69243385	chr1,69243239,69243385,+,L1PA6,LINE,L1,5825,5976,-178,69237415,69243563	-5	+
chr1	69249215	69249291	chr1,69249209,69249291,+,MIRc,SINE,MIR,132,214,-54,69249078,69249345	-4	+
chr1	69249383	69249423	chr1,69249383,69249542,-,LTR79,LTR,ERVL,-8,519,351,69249375,69249892	+1	-
chr1	69435003	69435325	chr1,69434873,69435325,-,LTR33B,LTR,ERVL,-18,485,42,69434855,69435366	-2	-
chr1	70014062	70014144	chr1,70014062,70014242,+,CR1-3_Croc,LINE,CR1,1824,2001,-1604,70012239,70015846	-2	+
chr1	70020840	70020911	chr1,70020840,70020911,+,(TTCT)n,Simple_repeat,Simple_repeat,1,75,0,70020840,70020911	-6	+
chr1	70021050	70021195	chr1,70021050,70021195,+,OldhAT1,DNA,hAT-Ac,2672,2820,-28,70018379,70021223	-6	+
chr1	70031132	70031222	chr1,70030960,70031268,+,L2b,LINE,L2,3069,3375,0,70027892,70031268	-1	+
chr1	70218589	70218614	chr1,70218521,70218614,-,L1ME3Cz,LINE,L1,-7,990,896,70218514,70219509	+5	-
chr1	70218643	70218720	chr1,70218643,70218720,+,L2c,LINE,L2,3308,3371,-16,70215336,70218736	-6	+
chr1	70218685	70218729	chr1,70218685,70218729,+,MIR,SINE,MIR,220,260,-2,70218466,70218731	-6	+
chr1	70220823	70220857	chr1,70220565,70220857,+,AluSx1,SINE,Alu,1,292,-20,70220565,70220877	-4	+
chr1	70359562	70359780	chr1,70359356,70359780,+,Charlie4a,DNA,hAT-Charlie,85,507,-1,70359272,70359781	-5	+
chr1	70359919	70359995	chr1,70359919,70360044,+,L2c,LINE,L2,3264,3383,-4,70356656,70360048	-2	+
chr1	70360297	70360327	chr1,70360203,70360327,-,MLT1L,LTR,ERVL-MaLR,0,610,489,70360203,70360815	+4	-
chr1	70445071	70445209	chr1,70444906,70445209,-,AluSx1,SINE,Alu,-16,296,1,70444890,70445209	-1	-
chr1	70445242	70445364	chr1,70445242,70445364,+,MIRb,SINE,MIR,50,172,-96,70445193,70445460	+6	+
chr1	70706453	70706531	chr1,70706304,70707041,-,LTR1B0,LTR,ERV1,0,742,1,70706304,70707041	-1	-
chr1	70707828	70707915	chr1,70707828,70707915,+,MIR3,SINE,MIR,30,116,-92,70707799,70708007	+6	+
chr1	70707936	70707981	chr1,70707936,70708175,-,MIR,SINE,MIR,-8,254,2,70707928,70708176	-4	-
chr1	70708721	70708741	chr1,70708681,70708741,-,L1ME4b,LINE,L1,-123,769,710,70708558,70709450	-2	-
chr1	70712057	70712131	chr1,70710619,70712242,+,Tigger2,DNA,TcMar-Tigger,911,2548,-170,70709709,70712412	+3	+
chr1	70715946	70716276	chr1,70715946,70716282,-,AluJr,SINE,Alu,-2,310,1,70715944,70716282	+2	-
chr1	70785186	70785219	chr1,70784904,70785219,+,L1MC,LINE,L1,3554,3906,-2240,70781351,70787459	+2	+
chr1	70785903	70786099	chr1,70785903,70786099,+,MIRb,SINE,MIR,39,251,-17,70785865,70786116	+6	+
chr1	70947379	70947475	chr1,70947197,70947555,+,THE1A,LTR,ERVL-MaLR,1,355,0,70947197,70947555	+1	+
chr1	70950735	70950793	chr1,70950701,70951014,-,AluSx1,SINE,Alu,0,312,1,70950701,70951014	-3	-
chr1	70950901	70951014	chr1,70950701,70951014,-,AluSx1,SINE,Alu,0,312,1,70950701,70951014	-2	-
chr1	70951014	70951260	chr1,70951014,70951260,-,Tigger8,DNA,TcMar-Tigger,-202,465,221,70950812,70951480	-6	-
chr1	71005883	71006167	chr1,71005883,71006167,-,L1MA5A,LINE,L1,-2,6295,6011,71005881,71012177	+6	-
chr1	71048855	71048908	chr1,71048764,71048908,-,MIRb,SINE,MIR,-40,228,87,71048724,71048994	-1	-
chr1	71058453	71058583	chr1,71058453,71058583,+,AluJr,SINE,Alu,2,133,-179,71058452,71058762	+6	+
chr1	71093130	71093251	chr1,71093113,71093407,-,AluSq2,SINE,Alu,-18,295,1,71093095,71093407	-1	-
chr1	71184347	71184459	chr1,71184157,71184459,-,MER33,DNA,hAT-Charlie,0,324,2,71184157,71184460	-2	-
chr1	71184496	71184571	chr1,71184496,71185026,+,MER1A,DNA,hAT-Charlie,1,527,-2,71184496,71185028	+4	+
chr1	71203018	71203093	chr1,71202710,71203153,-,LTR16C,LTR,ERVL,0,489,1,71202710,71203153	-3	-
chr1	71203812	71203920	chr1,71203705,71203964,+,LTR90B,LTR,LTR,157,413,-383,71203549,71204347	+3	+
chr1	71237558	71237631	chr1,71237558,71237631,+,(ATTATTT)n,Simple_repeat,Simple_repeat,1,75,0,71237558,71237631	+6	+
chr1	71237709	71237723	chr1,71237709,71237849,-,L1MC5,LINE,L1,-1176,8128,8004,71236533,71245852	-5	-
chr1	71250999	71251058	chr1,71249129,71251127,+,Arthur1,DNA,hAT-Tip100,1141,3259,-688,71247989,71251815	+1	+
chr1	71251662	71251716	chr1,71251148,71251716,+,MER34C_,LTR,ERV1,37,585,0,71251112,71251716	+2	+
chr1	71251720	71251928	chr1,71251720,71251928,+,Arthur1,DNA,hAT-Tip100,3292,3514,-433,71248429,71252361	+6	+
chr1	71252003	71252119	chr1,71252003,71252193,+,Arthur1,DNA,hAT-Tip100,3714,3923,-24,71248290,71252217	+5	+
chr1	71267905	71268030	chr1,71267645,71268030,-,MLT1K,LTR,ERVL-MaLR,-2,593,199,71267643,71268228	-2	-
chr1	71268193	71268230	chr1,71268193,71268297,+,(TATA)n,Simple_repeat,Simple_repeat,1,108,0,71268193,71268297	+5	+
chr1	71365044	71365199	chr1,71365044,71365242,+,MIR,SINE,MIR,7,247,-15,71365038,71365257	+4	+
chr1	71368055	71368088	chr1,71367386,71368192,-,L1MC1,LINE,L1,-6,6327,5509,71367380,71373700	-3	-
chr1	71402150	71402319	chr1,71402150,71402319,+,MIRc,SINE,MIR,70,237,-31,71402081,71402350	+6	+
chr1	71407637	71407871	chr1,71407637,71407899,+,MIRb,SINE,MIR,4,268,0,71407634,71407899	+5	+
chr1	71463331	71463525	chr1,71463312,71463578,+,MLT1I,LTR,ERVL-MaLR,33,322,-89,71463280,71463667	+5	+
chr1	71472582	71472607	chr1,71472376,71472607,-,Plat_L3,LINE,CR1,-1129,2457,2231,71471247,71474837	-2	-
chr1	71476861	71476967	chr1,71476374,71476969,+,MER77B,LTR,ERVL,2,687,-251,71476373,71477220	+3	+
chr1	71484786	71484836	chr1,71484761,71484907,-,MIR3,SINE,MIR,-49,159,1,71484712,71484907	-1	-
chr1	71486747	71486806	chr1,71486747,71486806,+,MIRb,SINE,MIR,198,257,-11,71486550,71486817	+6	+
chr1	71486807	71486841	chr1,71486807,71486841,+,(TAATAC)n,Simple_repeat,Simple_repeat,1,34,0,71486807,71486841	+6	+
chr1	71487991	71488113	chr1,71487953,71488113,+,LTR67B,LTR,ERVL,36,194,-426,71487918,71488539	+2	+
chr1	71573434	71573558	chr1,71573268,71573570,+,MamRep605,LTR?,LTR?,300,610,-239,71572969,71573809	+5	+
chr1	71794232	71794536	chr1,71794186,71795223,+,L1ME3Cz,LINE,L1,1,402,-595,71794186,71795818	-5	+
chr1	72749166	72749227	chr1,72749101,72749227,-,MLT1J,LTR,ERVL-MaLR,-318,194,76,72748783,72749302	+4	-
chr1	72765031	72765080	chr1,72763753,72765386,+,L1M4a2,LINE,L1,556,2187,-469,72763198,72765855	+1	+
chr1	72775272	72775323	chr1,72774736,72775323,-,L2a,LINE,L2,0,3426,2815,72774736,72778137	-2	-
chr1	72780107	72780231	chr1,72780045,72780231,+,L2a,LINE,L2,3249,3426,0,72776797,72780231	+2	+
chr1	72850750	72850800	chr1,72850509,72850875,+,MLT1A0,LTR,ERVL-MaLR,1,361,-4,72850509,72850879	-3	+
chr1	72898768	72898883	chr1,72898768,72900480,+,L1PA2,LINE,L1,124,1837,-4318,72898645,72904798	-1	+
chr1	72899029	72899140	chr1,72898768,72900480,+,L1PA2,LINE,L1,124,1837,-4318,72898645,72904798	-1	+
chr1	72979014	72979240	chr1,72978942,72979240,-,AluSx,SINE,Alu,-13,299,2,72978929,72979241	+5	-
chr1	73306170	73306274	chr1,73306074,73306568,-,LTR53,LTR,ERVL,-22,497,7,73306052,73306574	-1	-
chr1	73307346	73307525	chr1,73307346,73307525,+,LTR67B,LTR,ERVL,408,603,-17,73306939,73307542	+6	+
chr1	73310853	73310990	chr1,73310700,73311247,+,LTR38,LTR,ERV1,3,555,-1,73310698,73311248	+3	+
chr1	73319468	73319661	chr1,73318967,73320128,-,L1MB8,LINE,L1,-15,6163,4967,73318952,73325094	-5	-
chr1	73335604	73336285	chr1,73335604,73336285,+,L1M4,LINE,L1,4853,5575,-604,73330752,73336889	+6	+
chr1	73336285	73336527	chr1,73336285,73336527,+,L1ME3A,LINE,L1,5075,5342,-804,73331211,73337331	+6	+
chr1	73336566	73336781	chr1,73336566,73336781,+,L1ME3A,LINE,L1,5404,5625,-554,73331163,73337335	+6	+
chr1	73336796	73337045	chr1,73336796,73337045,+,AluY,SINE,Alu,1,232,-79,73336796,73337124	+6	+
chr1	73337046	73337496	chr1,73337046,73337496,+,MLT1E1A,LTR,ERVL-MaLR,199,680,0,73336848,73337496	+6	+
chr1	73337498	73337714	chr1,73337498,73337714,+,L1ME3A,LINE,L1,5965,6173,0,73331534,73337714	+6	+
chr1	73338774	73338877	chr1,73338774,73339763,-,L1MA7,LINE,L1,-2,6289,5274,73338772,73345036	-5	-
chr1	73709144	73709581	chr1,73709097,73709653,+,LTR73,LTR,ERV1,28,558,-14,73709070,73709667	+5	+
chr1	73715202	73715214	chr1,73715202,73715764,-,L1PA7,LINE,L1,-7,6147,5584,73715195,73721347	-5	-
chr1	74341579	74341963	chr1,74341572,74341963,-,MLT1N2,LTR,ERVL-MaLR,-14,548,158,74341558,74342120	+5	-
chr1	74341973	74341987	chr1,74341973,74342049,-,MER94,DNA,hAT-Blackjack,-23,111,35,74341950,74342083	+2	-
chr1	74366583	74366726	chr1,74366506,74366771,-,MLT1J2,LTR,ERVL-MaLR,-227,285,7,74366279,74366777	+3	-
chr1	74378769	74378802	chr1,74378769,74378852,-,MLT1J2,LTR,ERVL-MaLR,-365,83,1,74378404,74378852	+1	-
chr1	74468255	74468308	chr1,74468255,74468308,+,A-rich,Low_complexity,Low_complexity,1,56,0,74468255,74468308	+6	+
chr1	74615240	74615296	chr1,74615240,74615363,+,MIRc,SINE,MIR,11,151,-117,74615230,74615480	+4	+
chr1	74623505	74623638	chr1,74623505,74623638,-,MER94,DNA,hAT-Blackjack,0,134,1,74623505,74623638	-6	-
chr1	74623640	74623863	chr1,74623640,74623863,+,L2c,LINE,L2,2735,2957,-462,74620906,74624325	+6	+
chr1	74624632	74624756	chr1,74624632,74624756,+,MER74A,LTR,ERVL,324,446,-112,74624309,74624868	+6	+
chr1	74624777	74625026	chr1,74624777,74625026,-,AluJr,SINE,Alu,-31,281,4,74624746,74625029	-6	-
chr1	74625030	74625110	chr1,74625030,74625110,+,MLT2B4,LTR,ERVL,1,86,-470,74625030,74625580	+6	+
chr1	74625119	74625240	chr1,74625119,74625240,+,MER74A,LTR,ERVL,440,558,0,74624680,74625240	+6	+
chr1	74625389	74625698	chr1,74625389,74625698,+,L2c,LINE,L2,3049,3376,-50,74622341,74625748	+6	+
chr1	74625882	74626098	chr1,74625882,74626190,+,MER33,DNA,hAT-Charlie,1,324,0,74625882,74626190	+5	+
chr1	74963314	74963367	chr1,74963079,74963450,-,MER57B2,LTR,ERV1,0,403,7,74963079,74963456	-1	-
chr1	75123625	75123653	chr1,75123625,75123653,+,(TG)n,Simple_repeat,Simple_repeat,1,28,0,75123625,75123653	-6	+
chr1	75123652	75123674	chr1,75123652,75123674,+,(GA)n,Simple_repeat,Simple_repeat,1,22,0,75123652,75123674	-6	+
chr1	75127849	75127948	chr1,75127849,75127948,-,L2a,LINE,L2,-5,3421,3312,75127844,75131259	+6	-
chr1	75710003	75710271	chr1,75709818,75710271,+,L1ME1,LINE,L1,5684,6168,-11,75704135,75710282	-5	+
chr1	75710273	75710560	chr1,75710273,75710593,+,AluJb,SINE,Alu,1,312,0,75710273,75710593	-2	+
chr1	76011324	76011372	chr1,76011247,76011372,-,Charlie1b,DNA,hAT-Charlie,-397,126,1,76010850,76011372	-1	-
chr1	76041798	76041843	chr1,76041798,76041843,+,A-rich,Low_complexity,Low_complexity,1,46,0,76041798,76041843	+6	+
chr1	76066065	76066110	chr1,76066065,76066110,+,(GAA)n,Simple_repeat,Simple_repeat,1,46,0,76066065,76066110	+6	+
chr1	77068736	77068775	chr1,77068717,77068775,-,MIRc,SINE,MIR,-113,155,97,77068604,77068871	-2	-
chr1	77068814	77068843	chr1,77068814,77069033,-,MIR,SINE,MIR,-32,230,10,77068782,77069042	-4	-
chr1	77346046	77346205	chr1,77345815,77346205,-,Tigger2,DNA,TcMar-Tigger,0,2718,2328,77345815,77348532	+5	-
chr1	77349430	77349509	chr1,77349318,77349509,-,MIR,SINE,MIR,-54,208,6,77349264,77349514	+4	-
chr1	77881618	77881898	chr1,77881618,77881926,+,AluSx3,SINE,Alu,1,306,-5,77881618,77881931	-2	+
chr1	77882743	77882973	chr1,77882713,77883016,-,AluJr,SINE,Alu,0,312,3,77882713,77883018	+5	-
chr1	77886108	77886123	chr1,77886108,77886384,+,AluSz,SINE,Alu,1,282,-30,77886108,77886414	-1	+
chr1	77887309	77887521	chr1,77887222,77887521,-,AluSz6,SINE,Alu,-14,298,1,77887208,77887521	+4	-
chr1	77887912	77888010	chr1,77887912,77888010,+,(TTC)n,Simple_repeat,Simple_repeat,1,98,0,77887912,77888010	-6	+
chr1	77888598	77888626	chr1,77888598,77888626,+,(CGG)n,Simple_repeat,Simple_repeat,1,28,0,77888598,77888626	-6	+
chr1	78250214	78250286	chr1,78250214,78250286,-,MamRTE1,LINE,RTE-BovB,-2994,818,750,78247220,78251035	-6	-
chr1	78292480	78292631	chr1,78292451,78292828,+,MLT1I,LTR,ERVL-MaLR,33,411,0,78292419,78292828	+3	+
chr1	78293091	78293277	chr1,78293091,78293369,+,Tigger2a,DNA,TcMar-Tigger,1,269,-165,78293091,78293534	+4	+
chr1	78293591	78293720	chr1,78293369,78293720,+,THE1A,LTR,ERVL-MaLR,1,355,0,78293369,78293720	+2	+
chr1	78293720	78293890	chr1,78293720,78295314,+,THE1A-int,LTR,ERVL-MaLR,1,1580,0,78293720,78295314	+5	+
chr1	78368537	78368727	chr1,78368147,78368854,+,LTR8B,LTR,ERV1,1,820,0,78368147,78368854	+3	+
chr1	78369283	78369464	chr1,78369211,78369610,+,L1MEi,LINE,L1,2050,2525,-3794,78367162,78373404	+5	+
chr1	79323802	79323959	chr1,79323802,79324089,+,AluJb,SINE,Alu,1,284,-28,79323802,79324117	+4	+
chr1	79324700	79324710	chr1,79324431,79324710,-,L1MEd,LINE,L1,-5254,1832,1546,79319177,79326255	-2	-
chr1	79324743	79324863	chr1,79324743,79325260,-,LTR8A,LTR,ERV1,-1,726,123,79324742,79325382	-5	-
chr1	80115333	80115681	chr1,80115333,80115681,-,MER51B,LTR,ERV1,0,377,1,80115333,80115681	-6	-
chr1	80115683	80116884	chr1,80115683,80116884,-,MER51-int,LTR,ERV1,0,7816,6581,80115683,80123464	-6	-
chr1	80116889	80116918	chr1,80116889,80117132,+,MER57-int,LTR,ERV1,5570,5822,-1715,80111320,80118847	+5	+
chr1	80373364	80373492	chr1,80373124,80373492,-,L1ME4b,LINE,L1,-77,815,405,80373047,80373896	+5	-
chr1	80373658	80373758	chr1,80373658,80373867,+,MIR,SINE,MIR,32,260,-2,80373627,80373869	-2	+
chr1	80374437	80374621	chr1,80374414,80374703,+,AluSz,SINE,Alu,1,295,-17,80374414,80374720	-1	+
chr1	80584290	80584363	chr1,80583477,80584363,+,LTR12,LTR,ERV1,1,826,0,80583477,80584363	-1	+
chr1	80644225	80644329	chr1,80643999,80644329,-,AluJb,SINE,Alu,0,312,11,80643999,80644339	-2	-
chr1	81514630	81514704	chr1,81514505,81514704,+,MER121,DNA,hAT?,45,253,-148,81514461,81514852	-4	+
chr1	81588300	81588312	chr1,81587982,81588312,-,LTR16A1,LTR,ERVL,-3,453,58,81587979,81588369	+4	-
chr1	81588343	81588444	chr1,81588343,81589170,-,ERV3-16A3_I-int,LTR,ERVL,-476,5281,4473,81587867,81593642	+2	-
chr1	82261016	82261133	chr1,82260838,82261356,-,MER1A,DNA,hAT-Charlie,-1,528,1,82260837,82261356	+1	-
chr1	82903183	82903240	chr1,82903133,82903240,-,MIR3,SINE,MIR,-4,204,81,82903129,82903320	-1	-
chr1	82903320	82903492	chr1,82903320,82903492,+,MIR,SINE,MIR,28,206,-56,82903293,82903548	+6	+
chr1	82907468	82907582	chr1,82907454,82907640,+,MLT1B,LTR,ERVL-MaLR,183,371,-19,82907272,82907659	+1	+
chr1	82973992	82975118	chr1,82973992,82975286,-,HSMAR1,DNA,TcMar-Mariner,0,1287,9,82973992,82975294	+2	-
chr1	82984868	82984922	chr1,82984868,82985349,+,LTR16E2,LTR,ERVL,27,568,0,82984842,82985349	-1	+
chr1	82986149	82986208	chr1,82986146,82986210,-,LFSINE_Vert,SINE,tRNA,-391,68,5,82985755,82986214	+1	-
chr1	82991955	82991980	chr1,82991955,82992075,-,MIRb,SINE,MIR,-127,141,17,82991828,82992091	-4	-
chr1	82996715	82996776	chr1,82996602,82997016,+,Tigger2a,DNA,TcMar-Tigger,2,433,-1,82996601,82997017	+3	+
chr1	82997473	82997589	chr1,82997258,82997756,+,MLT1H,LTR,ERVL-MaLR,29,542,-37,82997230,82997793	+5	+
chr1	83076141	83076224	chr1,83076133,83076308,+,MLT1I,LTR,ERVL-MaLR,252,438,-6,83075882,83076314	+3	+
chr1	83096913	83096977	chr1,83096913,83097052,+,MIRb,SINE,MIR,44,189,-79,83096870,83097131	+4	+
chr1	83160606	83160666	chr1,83160485,83160733,-,MIRb,SINE,MIR,0,268,3,83160485,83160735	-3	-
chr1	83166704	83166815	chr1,83166179,83167107,-,L1MC1,LINE,L1,-1,6332,5364,83166178,83172470	-5	-
chr1	83575793	83576254	chr1,83575793,83576254,-,L1ME1,LINE,L1,-14,6338,5872,83575779,83582125	+6	-
chr1	83576275	83576437	chr1,83576275,83576437,-,L1ME1,LINE,L1,-552,5785,5626,83575723,83582062	+6	-
chr1	83576437	83576569	chr1,83576437,83576569,+,LTR16,LTR,ERVL,294,426,-12,83576144,83576581	-6	+
chr1	83576572	83576692	chr1,83576572,83576692,-,L1ME1,LINE,L1,-734,5618,5498,83575838,83582189	+6	-
chr1	83576692	83576978	chr1,83576692,83576978,-,AluSq,SINE,Alu,-15,298,1,83576677,83576978	+6	-
chr1	83576978	83577828	chr1,83576978,83577828,-,L1ME1,LINE,L1,-822,5497,4643,83576156,83582470	+6	-
chr1	83577832	83578189	chr1,83577832,83578189,-,MER39,LTR,ERV1,0,707,325,83577832,83578513	+6	-
chr1	83578293	83578672	chr1,83578293,83579499,-,L1ME1,LINE,L1,-1682,4637,3413,83576611,83582911	+2	-
chr1	83790280	83790327	chr1,83789975,83790327,-,AluY,SINE,Alu,0,311,1,83789975,83790327	-1	-
chr1	83790327	83790442	chr1,83790327,83790562,-,MIRc,SINE,MIR,-24,244,14,83790303,83790575	-4	-
chr1	83801759	83801830	chr1,83801759,83801830,+,(GAAA)n,Simple_repeat,Simple_repeat,1,71,0,83801759,83801830	-6	+
chr1	83802511	83802798	chr1,83802511,83802798,+,OldhAT1,DNA,hAT-Ac,180,465,-2383,83802332,83805181	-6	+
chr1	83831621	83831850	chr1,83831544,83831883,-,LOR1a,LTR,ERV1,0,461,81,83831544,83831963	+5	-
chr1	83849907	83849992	chr1,83849603,83849992,-,LTR78B,LTR,ERV1,0,1304,919,83849603,83850910	+4	-
chr1	83979118	83979773	chr1,83979068,83979773,-,LTR8B,LTR,ERV1,0,820,1,83979068,83979773	+5	-
chr1	83980308	83980488	chr1,83980308,83980488,-,AluJr,SINE,Alu,-56,256,81,83980252,83980568	+6	-
chr1	83980488	83981547	chr1,83980488,83981547,+,L1MDa,LINE,L1,1857,2914,-3623,83978632,83985170	-6	+
chr1	83981547	83981569	chr1,83981547,83981846,+,AluY,SINE,Alu,1,297,-14,83981547,83981860	-2	+
chr1	83983832	83984100	chr1,83983809,83984100,+,AluJo,SINE,Alu,1,292,-20,83983809,83984120	-4	+
chr1	83984100	83984300	chr1,83984100,83984944,+,L1PA16,LINE,L1,5331,6166,0,83978770,83984944	-1	+
chr1	84076769	84076960	chr1,84076769,84076960,+,MIR,SINE,MIR,8,207,-55,84076762,84077015	-6	+
chr1	84077084	84077157	chr1,84077084,84077157,-,L2c,LINE,L2,-10,3377,3308,84077074,84080464	+6	-
chr1	84628230	84628461	chr1,84628153,84628461,+,L1M5,LINE,L1,5355,5689,-435,84622799,84628896	-5	+
chr1	84628592	84628626	chr1,84628592,84628626,+,(TG)n,Simple_repeat,Simple_repeat,1,34,0,84628592,84628626	-6	+
chr1	84629247	84629696	chr1,84629247,84629696,+,MER101,LTR,ERV1,4,474,0,84629244,84629696	-6	+
chr1	84629831	84630150	chr1,84629831,84630150,+,AluJb,SINE,Alu,1,298,-14,84629831,84630164	-6	+
chr1	84630560	84630887	chr1,84630560,84630964,+,MLT1E1A,LTR,ERVL-MaLR,298,680,0,84630263,84630964	-2	+
chr1	84634932	84635020	chr1,84634522,84635096,-,MER77,LTR,ERVL,0,604,1,84634522,84635096	+1	-
chr1	85152616	85152855	chr1,85152616,85152855,-,L2a,LINE,L2,0,3426,3167,85152616,85156021	+6	-
chr1	85153007	85153201	chr1,85153007,85153201,-,L2a,LINE,L2,-259,3167,2944,85152748,85156144	+6	-
chr1	85153251	85153434	chr1,85153251,85153434,-,L2a,LINE,L2,-649,2770,2535,85152602,85155968	+6	-
chr1	85153819	85153934	chr1,85153819,85153934,-,L1ME3,LINE,L1,-10,6152,6019,85153809,85159952	+6	-
chr1	85398457	85399467	chr1,85398061,85399467,+,MER65-int,LTR,ERV1,3362,5795,-392,85394700,85399859	+2	+
chr1	85399467	85399963	chr1,85399467,85399994,+,LTR54,LTR,ERV1,1,508,-2,85399467,85399996	+5	+
chr1	85448032	85448124	chr1,85448032,85448249,+,MER30,DNA,hAT-Charlie,1,229,-1,85448032,85448250	+5	+
chr1	85467362	85467614	chr1,85467362,85467614,-,L3,LINE,CR1,-625,3474,3164,85466737,85470777	-6	-
chr1	86571316	86571408	chr1,86571316,86571773,-,L2c,LINE,L2,-9,3378,2932,86571307,86574704	+2	-
chr1	86693163	86693203	chr1,86693090,86694874,-,HUERS-P3b-int,LTR,ERV1,-6,7412,5572,86693084,86700445	+1	-
chr1	86704108	86704187	chr1,86704108,86704187,+,L2b,LINE,L2,3296,3385,-2,86700813,86704189	-6	+
chr1	86932199	86932372	chr1,86932170,86932372,+,L1MA4A,LINE,L1,5874,6078,-225,86926297,86932597	-5	+
chr1	86934412	86934645	chr1,86933160,86934645,-,L1MCb,LINE,L1,-5123,1628,331,86928037,86934975	+4	-
chr1	86934645	86934891	chr1,86934645,86934952,+,AluY,SINE,Alu,1,306,-5,86934645,86934957	-1	+
chr1	86943685	86943739	chr1,86943436,86943739,+,AluJb,SINE,Alu,3,305,-7,86943434,86943746	-5	+
chr1	86944567	86944653	chr1,86944354,86944653,-,AluSz,SINE,Alu,-10,302,1,86944344,86944653	+4	-
chr1	87133108	87133308	chr1,87133108,87133308,+,MIRb,SINE,MIR,59,267,-1,87133050,87133309	+6	+
chr1	87134478	87134559	chr1,87134478,87134559,+,(TA)n,Simple_repeat,Simple_repeat,1,82,0,87134478,87134559	+6	+
chr1	87134946	87134974	chr1,87134946,87134974,+,A-rich,Low_complexity,Low_complexity,1,28,0,87134946,87134974	+6	+
chr1	87162022	87162137	chr1,87160671,87162483,+,ERV3-16A3_I-int,LTR,ERVL,3181,5085,-141,87157491,87162624	+5	+
chr1	87165795	87165981	chr1,87165795,87166171,-,MLT2B1,LTR,ERVL,0,520,140,87165795,87166310	-4	-
chr1	87353524	87353641	chr1,87353441,87353641,-,Tigger19a,DNA,TcMar-Tigger,0,323,111,87353441,87353751	+5	-
chr1	87353652	87353843	chr1,87353652,87353843,-,MIR,SINE,MIR,-6,256,29,87353646,87353871	+6	-
chr1	87355175	87355198	chr1,87355175,87355288,+,L2a,LINE,L2,3294,3425,-1,87351882,87355289	-2	+
chr1	87371569	87371643	chr1,87371408,87371643,-,L2b,LINE,L2,-86,3289,3041,87371322,87374683	+4	-
chr1	87806933	87807035	chr1,87806933,87807035,-,L2a,LINE,L2,-35,3391,3280,87806898,87810314	+6	-
chr1	87807088	87807265	chr1,87807088,87807265,-,MIRb,SINE,MIR,-52,216,25,87807036,87807289	+6	-
chr1	87807585	87807714	chr1,87807585,87807714,+,Charlie5,DNA,hAT-Charlie,1,127,-2497,87807585,87810211	-6	+
chr1	87807710	87808066	chr1,87807710,87808066,+,Charlie5,DNA,hAT-Charlie,2233,2624,0,87805478,87808066	-6	+
chr1	87903899	87903949	chr1,87903854,87903949,-,MIRc,SINE,MIR,-23,245,161,87903831,87904109	+4	-
chr1	88537883	88537989	chr1,88537883,88537989,-,MER133B,DNA?,DNA?,-25,115,13,88537858,88538001	+6	-
chr1	88539041	88539088	chr1,88539041,88539088,+,(TG)n,Simple_repeat,Simple_repeat,1,47,0,88539041,88539088	-6	+
chr1	88540191	88540436	chr1,88540191,88540436,-,MIRb,SINE,MIR,0,268,23,88540191,88540458	+5	-
chr1	88570838	88570860	chr1,88570838,88570980,+,L3b,LINE,CR1,4927,5065,-167,88565912,88571147	-1	+
chr1	89587903	89588085	chr1,89587686,89588199,-,MLT1N2,LTR,ERVL-MaLR,-1,561,27,89587685,89588225	+3	-
chr1	89624850	89625003	chr1,89624778,89625003,+,MER103C,DNA,hAT-Charlie,42,277,-20,89624737,89625023	-5	+
chr1	89626272	89626826	chr1,89626272,89626960,-,MER21C,LTR,ERVL,-28,910,278,89626244,89627237	+2	-
chr1	89629725	89629782	chr1,89629656,89629867,-,L2b,LINE,L2,-40,3335,3120,89629616,89632986	-1	-
chr1	89820290	89820309	chr1,89820290,89820309,+,(ACA)n,Simple_repeat,Simple_repeat,1,19,0,89820290,89820309	-6	+
chr1	89939810	89940025	chr1,89939810,89940025,+,MIR,SINE,MIR,19,247,-15,89939792,89940040	+6	+
chr1	89940046	89940144	chr1,89940046,89940144,+,MLT1J,LTR,ERVL-MaLR,6,108,-404,89940041,89940548	+6	+
chr1	90533368	90533409	chr1,90533184,90533409,-,MIRc,SINE,MIR,-4,264,11,90533180,90533419	+4	-
chr1	90782986	90783090	chr1,90782906,90783090,-,MIRb,SINE,MIR,-56,212,20,90782850,90783109	+5	-
chr1	90789398	90789487	chr1,90789349,90789692,-,MSTA,LTR,ERVL-MaLR,-34,394,1,90789315,90789692	+3	-
chr1	90860550	90860855	chr1,90860448,90860855,+,L1M5,LINE,L1,2211,2661,-3485,90858238,90864340	-5	+
chr1	90860855	90861208	chr1,90860855,90861208,-,THE1A,LTR,ERVL-MaLR,0,355,1,90860855,90861208	+6	-
chr1	90861208	90861364	chr1,90861208,90862780,-,THE1A-int,LTR,ERVL-MaLR,0,1580,1,90861208,90862780	+2	-
chr1	90862857	90862920	chr1,90862780,90863131,-,THE1A,LTR,ERVL-MaLR,0,355,1,90862780,90863131	+1	-
chr1	92189237	92189255	chr1,92188993,92189255,-,AluJb,SINE,Alu,-9,303,24,92188984,92189278	-1	-
chr1	92189389	92189645	chr1,92189389,92189691,-,AluJb,SINE,Alu,-14,298,2,92189375,92189692	-4	-
chr1	92189824	92189844	chr1,92189809,92189844,+,Alu,SINE,Alu,1,35,-98,92189809,92189942	+2	+
chr1	92189824	92189890	chr1,92189822,92189890,-,7SLRNA,srpRNA,srpRNA,-268,52,1,92189554,92189890	-2	-
chr1	92189959	92190185	chr1,92189959,92190185,-,L2c,LINE,L2,-1320,2099,1860,92188639,92192044	-6	-
chr1	92190604	92190650	chr1,92190604,92190650,-,L2c,LINE,L2,-957,2462,2416,92189647,92193065	-6	-
chr1	93262186	93262205	chr1,93261860,93262205,-,THE1D,LTR,ERVL-MaLR,-14,367,1,93261846,93262205	+5	-
chr1	93262205	93262361	chr1,93262205,93263806,-,THE1D-int,LTR,ERVL-MaLR,0,1631,1,93262205,93263806	+2	-
chr1	93273474	93273524	chr1,93273367,93273524,-,L2a,LINE,L2,-1894,1525,1366,93271473,93274889	+4	-
chr1	93273525	93273583	chr1,93273525,93273713,-,MER20B,DNA,hAT-Charlie,-604,179,1,93272921,93273713	+1	-
chr1	93290565	93290686	chr1,93290408,93290716,+,AluSz,SINE,Alu,1,309,-3,93290408,93290719	-3	+
chr1	93305161	93305217	chr1,93305161,93305217,+,(TTTCTCT)n,Simple_repeat,Simple_repeat,1,59,0,93305161,93305217	-6	+
chr1	93309540	93309634	chr1,93309517,93309826,+,AluSz6,SINE,Alu,1,311,-1,93309517,93309827	-5	+
chr1	93309715	93309790	chr1,93309517,93309826,+,AluSz6,SINE,Alu,1,311,-1,93309517,93309827	-5	+
chr1	93311169	93311594	chr1,93311033,93311594,+,L1M1,LINE,L1,4383,4946,-1200,93306651,93312794	-5	+
chr1	93311595	93311608	chr1,93311595,93312339,+,L1M1,LINE,L1,3173,3921,-3644,93308423,93315983	-2	+
chr1	93315151	93315269	chr1,93315151,93315450,+,AluSx,SINE,Alu,1,299,-13,93315151,93315463	-1	+
chr1	93324635	93324729	chr1,93324562,93324774,+,L2a,LINE,L2,3186,3425,-1,93321377,93324775	-1	+
chr1	93325769	93325819	chr1,93325522,93325819,-,AluSz,SINE,Alu,-5,307,1,93325517,93325819	+4	-
chr1	93326602	93326652	chr1,93326406,93326652,-,L2,LINE,L2,-1897,1522,1221,93324509,93327872	+4	-
chr1	93333343	93333398	chr1,93333188,93333488,+,AluSc,SINE,Alu,2,301,-8,93333187,93333496	-1	+
chr1	93337399	93337521	chr1,93337399,93337521,+,MIR,SINE,MIR,2,141,-121,93337398,93337642	-1	+
chr1	93337859	93338097	chr1,93337859,93338097,-,AluJr,SINE,Alu,-31,281,49,93337828,93338145	+6	-
chr1	93338620	93338690	chr1,93338620,93338690,+,MLT1O,LTR,ERVL-MaLR,139,210,-332,93338482,93339022	-6	+
chr1	93339000	93339318	chr1,93339000,93339318,+,L2b,LINE,L2,3048,3374,-1,93335953,93339319	-6	+
chr1	93339447	93339491	chr1,93339447,93339491,+,MLT1O,LTR,ERVL-MaLR,347,389,-160,93339101,93339651	-6	+
chr1	93594373	93594640	chr1,93594274,93594640,+,MLT1J,LTR,ERVL-MaLR,36,510,-2,93594239,93594642	+1	+
chr1	93594688	93594784	chr1,93594688,93594910,-,L3b,LINE,CR1,-218,5014,4807,93594470,93599716	-5	-
chr1	93599161	93599324	chr1,93599069,93599324,+,MLT1K,LTR,ERVL-MaLR,101,432,-163,93598969,93599487	+2	+
chr1	93599356	93599438	chr1,93599356,93599438,+,MLT1K,LTR,ERVL-MaLR,507,588,-7,93598850,93599445	+6	+
chr1	93599645	93599740	chr1,93599645,93599901,+,L2b,LINE,L2,2324,2606,-813,93597322,93600714	+5	+
chr1	93602138	93602251	chr1,93602108,93602251,-,AluJr,SINE,Alu,-8,304,137,93602100,93602387	-2	-
chr1	93605406	93605499	chr1,93605380,93605499,+,MIRc,SINE,MIR,152,266,-2,93605229,93605501	+2	+
chr1	93753033	93753269	chr1,93753033,93753269,-,MIRc,SINE,MIR,0,268,17,93753033,93753285	+6	-
chr1	93753543	93753591	chr1,93753543,93753591,+,(AC)n,Simple_repeat,Simple_repeat,1,48,0,93753543,93753591	-6	+
chr1	93753866	93753897	chr1,93753866,93753897,+,(AC)n,Simple_repeat,Simple_repeat,1,31,0,93753866,93753897	-6	+
chr1	93847572	93847657	chr1,93847572,93847657,+,tRNA-Arg-AGA,tRNA,tRNA,1,73,-3,93847572,93847660	+6	+
chr1	93847896	93847923	chr1,93847896,93847923,+,(GCG)n,Simple_repeat,Simple_repeat,1,27,0,93847896,93847923	+6	+
chr1	93848109	93848230	chr1,93848109,93848230,-,MER5A,DNA,hAT-Charlie,-16,173,52,93848093,93848281	-6	-
chr1	93848688	93848939	chr1,93848688,93849082,-,L1ME4b,LINE,L1,-335,557,171,93848353,93849252	-5	-
chr1	94249470	94249492	chr1,94249470,94249773,+,AluSp,SINE,Alu,3,305,-8,94249468,94249781	+5	+
chr1	94318479	94318577	chr1,94318377,94318577,-,MIRb,SINE,MIR,-27,241,28,94318350,94318604	+5	-
chr1	94318629	94318907	chr1,94318629,94318927,+,AluJr,SINE,Alu,2,299,-13,94318628,94318940	-2	+
chr1	94324407	94324569	chr1,94324293,94324813,-,L4_A_Mam,LINE,RTE-X,-35,4955,4395,94324258,94329207	+1	-
chr1	94585610	94585636	chr1,94585610,94585636,+,(TAT)n,Simple_repeat,Simple_repeat,1,26,0,94585610,94585636	-6	+
chr1	94591522	94591795	chr1,94591522,94591795,-,AluJb,SINE,Alu,-39,273,1,94591483,94591795	+6	-
chr1	94622719	94622849	chr1,94622671,94622849,-,LTR16C,LTR,ERVL,-118,371,190,94622553,94623038	+4	-
chr1	94638461	94638558	chr1,94638410,94638585,+,AluSx,SINE,Alu,134,306,-6,94638277,94638591	-5	+
chr1	94657533	94657924	chr1,94657490,94657924,-,LTR7Y,LTR,ERV1,0,472,1,94657490,94657924	+5	-
chr1	94679425	94679497	chr1,94679414,94679497,+,MIR3,SINE,MIR,99,179,-29,94679316,94679526	-5	+
chr1	94705439	94705557	chr1,94705430,94705590,-,L2b,LINE,L2,-255,3132,2975,94705175,94708564	+3	-
chr1	94732324	94732437	chr1,94732324,94732782,-,L2c,LINE,L2,0,3387,2944,94732324,94735725	+1	-
chr1	94836748	94836903	chr1,94836635,94836936,+,AluJb,SINE,Alu,3,308,-4,94836633,94836940	-5	+
chr1	94838923	94839041	chr1,94838898,94839100,-,MIRb,SINE,MIR,-8,260,34,94838890,94839133	+3	-
chr1	94931872	94931948	chr1,94931409,94931948,+,MER41A,LTR,ERV1,1,554,0,94931409,94931948	+2	+
chr1	94963255	94963270	chr1,94963255,94963479,-,MIR,SINE,MIR,-14,248,2,94963241,94963480	-5	-
chr1	95061645	95061860	chr1,95061645,95061860,-,MLT1O,LTR,ERVL-MaLR,-174,368,134,95061471,95061993	-6	-
chr1	95067061	95067494	chr1,95067061,95067494,+,MER65A,LTR,ERV1,1,445,0,95067061,95067494	+6	+
chr1	95138433	95138554	chr1,95138433,95138905,-,Tigger3b,DNA,TcMar-Tigger,0,1231,946,95138433,95139850	-5	-
chr1	95163219	95164627	chr1,95158524,95164627,-,L1PA5,LINE,L1,-16,6138,4,95158508,95164630	+5	-
chr1	95164650	95164870	chr1,95164650,95164870,-,HAL1ME,LINE,L1,-251,2214,1978,95164399,95166847	+6	-
chr1	95165084	95165198	chr1,95165084,95165257,-,HAL1ME,LINE,L1,-702,1805,1625,95164382,95166881	+2	-
chr1	95205096	95205133	chr1,95204985,95205220,-,MER112,DNA,hAT-Charlie,-4,257,1,95204981,95205220	+3	-
chr1	95221686	95221777	chr1,95221610,95221777,-,MamGypsy2-I,LTR,Gypsy,-3176,990,801,95218434,95222577	+4	-
chr1	95248774	95248797	chr1,95248774,95248898,+,L1MEg,LINE,L1,35,167,-5917,95248740,95254815	-2	+
chr1	95249185	95249332	chr1,95249185,95249332,+,L1MEg,LINE,L1,506,658,-5426,95248680,95254758	-6	+
chr1	95249334	95249448	chr1,95249334,95249630,+,AluJb,SINE,Alu,1,289,-23,95249334,95249653	-2	+
chr1	95260822	95261114	chr1,95260200,95261114,-,L1ME3B,LINE,L1,-19,6154,5158,95260181,95266271	+5	-
chr1	95351251	95351374	chr1,95351169,95351374,+,MIRb,SINE,MIR,32,235,-33,95351138,95351407	-5	+
chr1	95351606	95351629	chr1,95351606,95351693,-,LTR85c,LTR,Gypsy?,-268,555,466,95351338,95352158	+2	-
chr1	95352032	95352095	chr1,95351791,95352095,-,LTR85c,LTR,Gypsy?,-363,460,136,95351428,95352230	+4	-
chr1	95356384	95356477	chr1,95356384,95356547,-,Charlie16a,DNA,hAT-Charlie,0,342,171,95356384,95356717	+2	-
chr1	95380632	95381000	chr1,95380545,95381103,-,MLT2A2,LTR,ERVL,0,554,1,95380545,95381103	+1	-
chr1	95477339	95477479	chr1,95477106,95477479,+,THE1B,LTR,ERVL-MaLR,1,364,0,95477106,95477479	+2	+
chr1	95477479	95479034	chr1,95477479,95479034,+,THE1B-int,LTR,ERVL-MaLR,1,1580,0,95477479,95479034	+6	+
chr1	95479034	95479356	chr1,95479034,95479410,+,THE1B,LTR,ERVL-MaLR,1,364,0,95479034,95479410	+5	+
chr1	95514431	95514528	chr1,95514431,95514528,-,MER91A,DNA,hAT-Tip100,-92,104,9,95514339,95514536	-6	-
chr1	95514802	95514870	chr1,95514802,95514870,-,L1MA8,LINE,L1,0,6291,6228,95514802,95521097	-6	-
chr1	95514870	95515203	chr1,95514870,95515203,-,Tigger3a,DNA,TcMar-Tigger,0,348,1,95514870,95515203	-6	-
chr1	95515203	95515464	chr1,95515203,95515485,-,L1MA8,LINE,L1,-64,6227,5948,95515139,95521432	-5	-
chr1	95538582	95538675	chr1,95538000,95538675,-,LTR12,LTR,ERV1,0,826,1,95538000,95538675	-2	-
chr1	95743096	95743135	chr1,95737199,95743135,-,L1PB1,LINE,L1,-1,6866,625,95737198,95743759	-1	-
chr1	95743127	95743202	chr1,95743127,95743316,-,L1PB1,LINE,L1,-6663,200,3,95736464,95743318	-4	-
chr1	95759291	95759470	chr1,95759283,95761273,+,L1MA2,LINE,L1,3235,5235,-911,95756049,95762184	+5	+
chr1	95777147	95777301	chr1,95776084,95777301,+,MLT1G-int,LTR,ERVL-MaLR,11,1437,-52,95776074,95777353	+2	+
chr1	95777324	95777378	chr1,95777324,95777463,+,MLT1G,LTR,ERVL-MaLR,1,143,-448,95777324,95777911	+4	+
chr1	95991986	95992507	chr1,95991930,95992507,-,L2a,LINE,L2,-628,2791,2101,95991302,95994607	-1	-
chr1	95995302	95995417	chr1,95995302,95995417,-,L2c,LINE,L2,-1007,2412,2289,95994295,95997705	-6	-
chr1	96254450	96254797	chr1,96254450,96254797,+,THE1B,LTR,ERVL-MaLR,1,364,0,96254450,96254797	-6	+
chr1	96255133	96255283	chr1,96255133,96255283,+,L1PA16,LINE,L1,6017,6166,0,96249117,96255283	-6	+
chr1	96255294	96255338	chr1,96255294,96255338,-,L1MB2,LINE,L1,-25,6146,6101,96255269,96261438	+6	-
chr1	96255338	96255750	chr1,96255338,96255776,-,L1MB2,LINE,L1,-37,6134,5682,96255301,96261457	+2	-
chr1	96353154	96353232	chr1,96353058,96353394,-,L1MEd,LINE,L1,-6612,491,118,96346446,96353511	+3	-
chr1	96374082	96374125	chr1,96373956,96374326,+,LTR40A1,LTR,ERVL,90,429,-155,96373867,96374481	-1	+
chr1	97265414	97265477	chr1,97265092,97265514,+,L2a,LINE,L2,2949,3426,0,97262144,97265514	+3	+
chr1	97394154	97394362	chr1,97393291,97394362,-,L1PA5,LINE,L1,0,6154,5084,97393291,97399445	+5	-
chr1	97394362	97394419	chr1,97394362,97394748,-,Tigger1,DNA,TcMar-Tigger,-2004,414,1,97392358,97394748	+2	-
chr1	97420007	97420095	chr1,97419933,97420095,-,LTR33,LTR,ERVL,-8,507,338,97419925,97420432	+4	-
chr1	97933942	97934169	chr1,97933942,97934230,+,LFSINE_Vert,SINE,tRNA,5,295,-164,97933938,97934394	-2	+
chr1	97941573	97941746	chr1,97941312,97942062,-,L1MB7,LINE,L1,-19,6165,5400,97941293,97947461	+1	-
chr1	97967005	97967198	chr1,97966965,97967198,-,MLT1L,LTR,ERVL-MaLR,-17,593,350,97966948,97967547	+5	-
chr1	97988000	97988337	chr1,97987951,97988337,-,MLT1A,LTR,ERVL-MaLR,0,374,1,97987951,97988337	+5	-
chr1	97988341	97988392	chr1,97988341,97988392,-,MER91B,DNA,hAT-Tip100,-52,138,88,97988289,97988479	+6	-
chr1	97988403	97988533	chr1,97988403,97988533,-,MER91B,DNA,hAT-Tip100,-3324,200,3,97985079,97988535	+6	-
chr1	97988948	97989033	chr1,97988948,97989033,-,L3b,LINE,CR1,-182,5050,4964,97988766,97993996	+6	-
chr1	97989425	97989569	chr1,97989425,97989588,+,AluSp,SINE,Alu,137,299,-14,97989289,97989602	-2	+
chr1	97994916	97994937	chr1,97994760,97994937,-,MIRc,SINE,MIR,-17,251,68,97994743,97995004	+4	-
chr1	98045123	98045150	chr1,98045123,98045150,+,(AAAC)n,Simple_repeat,Simple_repeat,1,27,0,98045123,98045150	-6	+
chr1	98046173	98046239	chr1,98046173,98046239,+,(GCTGCC)n,Simple_repeat,Simple_repeat,1,66,0,98046173,98046239	-1	+
chr1	98249446	98249546	chr1,98249286,98249629,+,THE1B,LTR,ERVL-MaLR,1,364,0,98249286,98249629	+3	+
chr1	98270628	98270887	chr1,98270628,98270887,+,MLT1L,LTR,ERVL-MaLR,350,602,-8,98270279,98270895	+6	+
chr1	98270896	98270947	chr1,98270896,98270947,+,MIRb,SINE,MIR,168,217,-51,98270729,98270998	+6	+
chr1	98270969	98271212	chr1,98270969,98271212,+,MIRb,SINE,MIR,2,252,-16,98270968,98271228	+6	+
chr1	98271390	98271952	chr1,98271390,98271952,-,L1PA11,LINE,L1,-1510,4636,4070,98269880,98276021	-6	-
chr1	98271944	98272323	chr1,98271944,98272323,+,L1PA11,LINE,L1,4636,5015,-1131,98267309,98273454	+6	+
chr1	98272323	98272658	chr1,98272323,98272704,+,THE1D,LTR,ERVL-MaLR,1,381,0,98272323,98272704	+5	+
chr1	98660524	98660585	chr1,98660524,98660585,-,L2b,LINE,L2,-223,3152,3092,98660301,98663676	+6	-
chr1	99146774	99147315	chr1,99146247,99147315,+,MER52C,LTR,ERV1,1,1278,0,99146247,99147315	+2	+
chr1	99148544	99148580	chr1,99148544,99148580,+,(TATAGA)n,Simple_repeat,Simple_repeat,1,36,0,99148544,99148580	+6	+
chr1	99534003	99534015	chr1,99534003,99534154,+,MER58A,DNA,hAT-Charlie,4,159,-65,99534000,99534219	-1	+
chr1	99968383	99968477	chr1,99968337,99968693,-,THE1A,LTR,ERVL-MaLR,0,355,1,99968337,99968693	+5	-
chr1	100030566	100030592	chr1,100030375,100030592,+,MER30,DNA,hAT-Charlie,2,228,-2,100030374,100030594	+1	+
chr1	100031348	100031482	chr1,100031348,100031482,-,L1MC4,LINE,L1,-189,2588,2451,100031159,100033932	-6	-
chr1	100031482	100031717	chr1,100031482,100031717,-,MER8,DNA,TcMar-Tigger,0,239,1,100031482,100031717	-6	-
chr1	100031717	100032555	chr1,100031717,100032555,-,L1MC4,LINE,L1,-547,7495,6950,100031170,100039504	-6	-
chr1	100032555	100032844	chr1,100032555,100032844,-,AluSg4,SINE,Alu,-22,288,1,100032533,100032844	-6	-
chr1	100032844	100033165	chr1,100032844,100033165,-,L1MC4,LINE,L1,-1093,6949,6701,100031751,100039865	-6	-
chr1	100033172	100033305	chr1,100033172,100033305,+,FLAM_C,SINE,Alu,1,133,-10,100033172,100033315	+6	+
chr1	100033540	100034194	chr1,100033540,100034194,-,L1MC4,LINE,L1,-4101,2114,1439,100029439,100035632	-6	-
chr1	100034213	100034381	chr1,100034213,100034381,-,L1MC4,LINE,L1,-5047,1168,983,100029166,100035363	-6	-
chr1	100034435	100034553	chr1,100034435,100034553,-,L1MC4,LINE,L1,-5326,889,747,100029109,100035299	-6	-
chr1	100034645	100034721	chr1,100034645,100034721,-,L1MC4,LINE,L1,-5499,716,641,100029146,100035361	-6	-
chr1	100034874	100035026	chr1,100034874,100035026,+,MLT1N2,LTR,ERVL-MaLR,422,558,-4,100034453,100035030	+6	+
chr1	100035059	100035252	chr1,100035059,100035252,-,MER2,DNA,TcMar-Tigger,0,345,135,100035059,100035386	-6	-
chr1	100035475	100035637	chr1,100035475,100035665,+,L2a,LINE,L2,3204,3425,-1,100032272,100035666	+5	+
chr1	100057990	100058011	chr1,100057919,100058011,+,MIRb,SINE,MIR,119,225,-37,100057801,100058048	-5	+
chr1	100264009	100264031	chr1,100263767,100264863,+,MER11A,LTR,ERVK,1,1266,0,100263767,100264863	-5	+
chr1	100265171	100265247	chr1,100265171,100265339,+,MIR,SINE,MIR,40,262,0,100265132,100265339	-2	+
chr1	100344477	100344500	chr1,100344032,100344500,+,L2b,LINE,L2,2947,3387,0,100341086,100344500	+1	+
chr1	100627154	100627268	chr1,100627154,100627268,+,MIRc,SINE,MIR,39,151,-117,100627116,100627385	-6	+
chr1	100640489	100640613	chr1,100640452,100640873,-,MLT1F,LTR,ERVL-MaLR,0,549,83,100640452,100640955	+1	-
chr1	100995637	100995738	chr1,100995619,100995738,-,L2b,LINE,L2,0,3375,3254,100995619,100998991	-2	-
chr1	101075276	101075387	chr1,101075245,101075387,-,MIR,SINE,MIR,-103,159,1,101075142,101075387	-2	-
chr1	101075546	101075660	chr1,101075546,101075660,+,MLT1K,LTR,ERVL-MaLR,115,230,-365,101075432,101076025	+6	+
chr1	101080495	101080613	chr1,101080495,101080632,-,MIRb,SINE,MIR,0,268,148,101080495,101080779	-5	-
chr1	101082828	101083007	chr1,101082828,101083007,+,L2,LINE,L2,2787,2963,-456,101080042,101083463	+6	+
chr1	101083174	101083204	chr1,101083174,101083204,+,(TTAA)n,Simple_repeat,Simple_repeat,1,30,0,101083174,101083204	+6	+
chr1	101085052	101085157	chr1,101084881,101085358,-,L2b,LINE,L2,-1,3386,2915,101084880,101088272	-3	-
chr1	101243334	101243584	chr1,101243334,101243584,-,AluJo,SINE,Alu,-19,293,54,101243315,101243637	-6	-
chr1	101343839	101343995	chr1,101343650,101344072,+,MLT1B,LTR,ERVL-MaLR,8,467,0,101343643,101344072	+3	+
chr1	101345763	101345845	chr1,101345739,101346020,-,L1PA16,LINE,L1,-4,6162,5867,101345735,101351886	-3	-
chr1	101389670	101389777	chr1,101389657,101389777,-,THE1B,LTR,ERVL-MaLR,-49,315,196,101389608,101389972	-2	-
chr1	101389779	101389817	chr1,101389779,101389817,+,MIRb,SINE,MIR,224,261,-7,101389556,101389824	+6	+
chr1	101723742	101723875	chr1,101723301,101724607,+,MLT1J2-int,LTR,ERVL-MaLR,2,1387,0,101723300,101724607	+1	+
chr1	102199739	102199793	chr1,102199506,102199793,-,LTR80B,LTR,ERVL,0,584,295,102199506,102200087	+5	-
chr1	102199794	102199997	chr1,102199794,102200186,-,MSTA,LTR,ERVL-MaLR,0,428,1,102199794,102200186	+2	-
chr1	102310270	102310328	chr1,102309509,102310429,+,L1MCa,LINE,L1,3588,4518,-1803,102305922,102312232	-3	+
chr1	102388535	102388629	chr1,102388513,102388641,+,FLAM_A,SINE,Alu,1,126,-16,102388513,102388657	-3	+
chr1	102767523	102767623	chr1,102767307,102767623,-,AluJo,SINE,Alu,-2,310,1,102767305,102767623	+4	-
chr1	102772958	102773092	chr1,102772229,102773104,-,L1MCa,LINE,L1,-5581,927,94,102766648,102773197	+3	-
chr1	102853603	102853842	chr1,102853603,102855052,+,LTR12C,LTR,ERV1,3,1579,0,102853601,102855052	-1	+
chr1	103425105	103425133	chr1,103424540,103425133,-,MamGyp-int,LTR,Gypsy,-3795,1308,680,103420745,103425812	-2	-
chr1	103425402	103425465	chr1,103425402,103425569,-,MER112,DNA,hAT-Charlie,-69,192,2,103425333,103425570	-5	-
chr1	103432891	103433050	chr1,103432738,103433050,+,L1MCa,LINE,L1,65,384,-6039,103432674,103439089	-4	+
chr1	103469342	103469354	chr1,103469256,103469354,-,MER1A,DNA,hAT-Charlie,-369,160,63,103468887,103469416	+4	-
chr1	103469354	103469390	chr1,103469354,103469426,+,AluSz6,SINE,Alu,240,311,-1,103469115,103469427	-2	+
chr1	104076776	104077087	chr1,104076776,104077087,+,AluSc,SINE,Alu,1,309,0,104076776,104077087	+5	+
chr1	105600492	105600578	chr1,105599896,105600578,+,Tigger6a,DNA,TcMar-Tigger,399,1083,0,105599498,105600578	-5	+
chr1	105601150	105601385	chr1,105601008,105601573,-,MLT1F2,LTR,ERVL-MaLR,0,560,1,105601008,105601573	+5	-
chr1	105602565	105602846	chr1,105602565,105602846,+,LTR80B,LTR,ERVL,301,578,-6,105602265,105602852	-6	+
chr1	105603216	105603293	chr1,105603216,105603293,-,MamSINE1,SINE,tRNA-RTE,-157,133,57,105603059,105603349	+6	-
chr1	105603293	105603562	chr1,105603293,105603585,+,AluSq,SINE,Alu,1,303,-10,105603293,105603595	-2	+
chr1	105605935	105606069	chr1,105605745,105606069,-,MER92D,LTR,ERV1,0,320,1,105605745,105606069	+5	-
chr1	105618775	105618958	chr1,105618760,105619072,+,L2a,LINE,L2,2793,3186,-240,105615968,105619312	-1	+
chr1	105952208	105952279	chr1,105949917,105952689,-,L1PBa,LINE,L1,-3768,3686,850,105946149,105953538	+3	-
chr1	105952504	105952689	chr1,105949917,105952689,-,L1PBa,LINE,L1,-3768,3686,850,105946149,105953538	+4	-
chr1	105952721	105952894	chr1,105952721,105953010,-,L1PBa,LINE,L1,-5949,503,206,105946772,105953215	+1	-
chr1	105953372	105953436	chr1,105953357,105953436,+,L2a,LINE,L2,2390,2467,-952,105950968,105954388	-4	+
chr1	105988450	105988507	chr1,105988432,105988627,+,MIR,SINE,MIR,61,258,-4,105988372,105988631	-3	+
chr1	105992166	105992344	chr1,105991959,105992660,-,L1ME1,LINE,L1,-133,6046,5320,105991826,105997979	+3	-
chr1	106023082	106023205	chr1,106023074,106023205,+,L2b,LINE,L2,3230,3362,-13,106019845,106023218	-4	+
chr1	106082965	106083086	chr1,106082945,106083242,-,AluSq2,SINE,Alu,-14,299,1,106082931,106083242	-3	-
chr1	107994182	107994219	chr1,107993941,107994219,+,LFSINE_Vert,SINE,tRNA,25,326,-133,107993917,107994352	+2	+
chr1	108071482	108071492	chr1,108071369,108071492,-,MIR3,SINE,MIR,-159,109,3,108071210,108071494	-1	-
chr1	108072481	108072697	chr1,108072481,108072995,+,LTR45,LTR,ERV1,1,524,-1,108072481,108072996	+4	+
chr1	108200191	108200244	chr1,108200191,108200244,+,G-rich,Low_complexity,Low_complexity,1,54,0,108200191,108200244	+6	+
chr1	108201096	108201206	chr1,108201096,108201206,+,MIRc,SINE,MIR,99,210,-52,108200998,108201258	+6	+
chr1	108201683	108201838	chr1,108201683,108201838,-,AluSx3,SINE,Alu,0,311,155,108201683,108201992	-6	-
chr1	108201897	108202077	chr1,108201897,108202077,+,L1MD1,LINE,L1,5661,5845,-397,108196237,108202474	+6	+
chr1	108202076	108202282	chr1,108202076,108202282,+,L1ME1,LINE,L1,5925,6136,-43,108196152,108202325	+6	+
chr1	108202450	108202590	chr1,108202450,108202590,+,MER5A1,DNA,hAT-Charlie,13,164,-2,108202438,108202592	+6	+
chr1	108202624	108202743	chr1,108202624,108202800,+,MER5C,DNA,hAT-Charlie,52,259,-54,108202573,108202854	+5	+
chr1	108261259	108261392	chr1,108261259,108261392,+,MIR3,SINE,MIR,34,174,-34,108261226,108261426	-6	+
chr1	108261546	108262790	chr1,108261546,108266056,+,L1PA3,LINE,L1,10,6470,0,108261537,108266056	-2	+
chr1	108273511	108273689	chr1,108273511,108273821,+,AluSx,SINE,Alu,1,307,-5,108273511,108273826	-1	+
chr1	108420689	108420866	chr1,108420558,108420866,-,AluSx,SINE,Alu,-7,305,1,108420551,108420866	-1	-
chr1	108431590	108432833	chr1,108428322,108432833,-,L1PA3,LINE,L1,0,6470,10,108428322,108432842	-2	-
chr1	108432987	108433120	chr1,108432987,108433120,-,MIR3,SINE,MIR,-34,174,34,108432953,108433153	-6	-
chr1	108858294	108858323	chr1,108858294,108858323,+,(T)n,Simple_repeat,Simple_repeat,1,29,0,108858294,108858323	+6	+
chr1	109088083	109088322	chr1,109088083,109088322,+,MIRc,SINE,MIR,3,268,0,109088081,109088322	-6	+
chr1	109088403	109088708	chr1,109088403,109088708,-,AluSp,SINE,Alu,-4,309,1,109088399,109088708	+6	-
chr1	109088720	109088741	chr1,109088720,109088741,+,(TTA)n,Simple_repeat,Simple_repeat,1,21,0,109088720,109088741	-6	+
chr1	109088741	109089050	chr1,109088741,109089050,-,AluSx,SINE,Alu,-27,285,1,109088714,109089050	+6	-
chr1	109089845	109089874	chr1,109089845,109089874,+,(TTG)n,Simple_repeat,Simple_repeat,1,29,0,109089845,109089874	-6	+
chr1	109089874	109090163	chr1,109089874,109090163,-,AluSp,SINE,Alu,-27,286,2,109089847,109090164	+6	-
chr1	109090166	109090297	chr1,109090166,109090297,-,AluSp,SINE,Alu,-181,132,1,109089985,109090297	+6	-
chr1	109596343	109596398	chr1,109596343,109596649,-,AluSz,SINE,Alu,0,312,5,109596343,109596653	-4	-
chr1	109597360	109597451	chr1,109597179,109597451,+,AluSx1,SINE,Alu,1,272,-40,109597179,109597491	+2	+
chr1	109597455	109597475	chr1,109597455,109597475,+,(T)n,Simple_repeat,Simple_repeat,1,20,0,109597455,109597475	+6	+
chr1	109597709	109597739	chr1,109597709,109597739,+,(TTCAT)n,Simple_repeat,Simple_repeat,1,32,0,109597709,109597739	+6	+
chr1	109628600	109628635	chr1,109628600,109628635,+,(CTCAC)n,Simple_repeat,Simple_repeat,1,35,0,109628600,109628635	-6	+
chr1	109725820	109725947	chr1,109725516,109725947,+,LTR3,LTR,ERVK,1,432,0,109725516,109725947	+1	+
chr1	109725948	109726068	chr1,109725948,109727169,+,HERVK3-int,LTR,ERVK,1,1259,-5943,109725948,109733112	+4	+
chr1	109732175	109732245	chr1,109732101,109732245,-,MIR,SINE,MIR,-76,192,2,109732025,109732246	-2	-
chr1	109732326	109732350	chr1,109732326,109732454,-,L2c,LINE,L2,-493,2926,2794,109731833,109735247	-4	-
chr1	109829078	109829130	chr1,109829078,109829151,+,MIR,SINE,MIR,183,252,-10,109828896,109829161	+4	+
chr1	109833300	109833415	chr1,109832300,109833856,+,HUERS-P1-int,LTR,ERV1,1,1625,-4638,109832300,109838494	+3	+
chr1	109871368	109871436	chr1,109871333,109871829,+,MLT1D,LTR,ERVL-MaLR,2,505,0,109871332,109871829	+5	+
chr1	109897363	109897726	chr1,109897363,109897726,+,L2a,LINE,L2,3036,3426,0,109894328,109897726	+6	+
chr1	109897787	109897861	chr1,109897787,109897940,+,MER58A,DNA,hAT-Charlie,1,159,-65,109897787,109898005	+5	+
chr1	110058683	110058753	chr1,110058683,110058753,+,L2b,LINE,L2,3298,3370,-5,110055386,110058758	+6	+
chr1	110059075	110059101	chr1,110059075,110059101,+,(AGGGA)n,Simple_repeat,Simple_repeat,1,27,0,110059075,110059101	+6	+
chr1	110059910	110059944	chr1,110059910,110059944,+,(TT)n,Simple_repeat,Simple_repeat,1,34,0,110059910,110059944	+6	+
chr1	110061918	110062028	chr1,110061918,110062028,+,L2c,LINE,L2,2737,2860,-559,110059182,110062587	+6	+
chr1	110062170	110062398	chr1,110062170,110062398,+,L2c,LINE,L2,3110,3351,-36,110059061,110062434	+6	+
chr1	110062528	110062555	chr1,110062528,110062555,+,A-rich,Low_complexity,Low_complexity,1,28,0,110062528,110062555	+5	+
chr1	110109299	110109413	chr1,110109286,110109523,-,L2b,LINE,L2,-5,3370,3118,110109281,110112640	-3	-
chr1	110109605	110109702	chr1,110109586,110109702,-,FLAM_A,SINE,Alu,-10,132,17,110109576,110109718	-2	-
chr1	110166299	110166314	chr1,110166299,110166388,-,MER5A1,DNA,hAT-Charlie,-30,136,45,110166269,110166432	+2	-
chr1	110177902	110178029	chr1,110177902,110178029,+,Tigger12,DNA,TcMar-Tigger,2,135,-2340,110177901,110180369	-6	+
chr1	110178627	110178719	chr1,110178547,110178903,-,MLT1A0,LTR,ERVL-MaLR,0,365,1,110178547,110178903	+1	-
chr1	110286375	110286694	chr1,110286284,110286694,+,Charlie4a,DNA,hAT-Charlie,71,508,0,110286214,110286694	-5	+
chr1	110287197	110287509	chr1,110287197,110287509,+,AluSx,SINE,Alu,1,310,-2,110287197,110287511	-6	+
chr1	110287535	110287564	chr1,110287535,110287564,+,(AAAATA)n,Simple_repeat,Simple_repeat,1,31,0,110287535,110287564	-6	+
chr1	110288083	110288191	chr1,110288083,110288191,+,MIRc,SINE,MIR,93,200,-68,110287991,110288259	-6	+
chr1	110288265	110288571	chr1,110288265,110288705,-,MLT1C,LTR,ERVL-MaLR,0,467,1,110288265,110288705	+2	-
chr1	110318765	110318882	chr1,110318692,110318910,+,AluJb,SINE,Alu,86,303,-9,110318607,110318919	-3	+
chr1	110408472	110408759	chr1,110408472,110408759,-,AluJr,SINE,Alu,-22,290,2,110408450,110408760	-1	-
chr1	110408775	110408934	chr1,110408775,110408934,-,L1ME4a,LINE,L1,-182,5942,5777,110408593,110414710	-6	-
chr1	110408942	110409158	chr1,110408942,110409176,-,AluJr,SINE,Alu,-55,257,3,110408887,110409178	-1	-
chr1	110412015	110412148	chr1,110411854,110412148,-,AluSz6,SINE,Alu,0,312,1,110411854,110412148	-1	-
chr1	110412935	110412985	chr1,110412810,110412985,+,MIRb,SINE,MIR,31,238,-30,110412780,110413015	+1	+
chr1	110413321	110413410	chr1,110413156,110413640,+,LTR15,LTR,ERV1,1,487,-6,110413156,110413646	+3	+
chr1	110414102	110414231	chr1,110414102,110414246,-,MIR,SINE,MIR,-79,183,63,110414023,110414308	-4	-
chr1	110416187	110416274	chr1,110416187,110416384,+,MIRb,SINE,MIR,91,268,0,110416097,110416384	+5	+
chr1	110417489	110417603	chr1,110417470,110417603,-,AluJr,SINE,Alu,-179,133,2,110417291,110417604	-1	-
chr1	110417794	110417916	chr1,110417761,110418072,-,AluSp,SINE,Alu,-1,312,1,110417760,110418072	-3	-
chr1	110421635	110421703	chr1,110420945,110421703,+,LTR8B,LTR,ERV1,1,820,0,110420945,110421703	+2	+
chr1	110421703	110421879	chr1,110421703,110422302,+,LTR48B,LTR,ERV1,32,644,0,110421672,110422302	+5	+
chr1	110423469	110423526	chr1,110423280,110423577,-,AluJb,SINE,Alu,-14,298,1,110423266,110423577	-5	-
chr1	110426352	110426450	chr1,110426352,110426450,-,MIRb,SINE,MIR,-131,137,25,110426221,110426474	-6	-
chr1	110426492	110426769	chr1,110426492,110426769,-,L1ME4a,LINE,L1,-5,6119,5831,110426487,110432599	-6	-
chr1	110432147	110432250	chr1,110432147,110432250,-,MIRb,SINE,MIR,-163,105,2,110431984,110432251	-6	-
chr1	110432251	110432338	chr1,110432251,110432338,+,MIRb,SINE,MIR,155,253,-15,110432097,110432353	+6	+
chr1	110432305	110432351	chr1,110432305,110432351,+,L2a,LINE,L2,3375,3423,-3,110428931,110432354	+6	+
chr1	110457241	110457277	chr1,110457241,110457277,+,G-rich,Low_complexity,Low_complexity,1,37,0,110457241,110457277	-6	+
chr1	110487694	110487949	chr1,110487694,110487949,-,L2a,LINE,L2,0,3426,3136,110487694,110491084	+6	-
chr1	110488403	110488438	chr1,110488403,110488438,+,G-rich,Low_complexity,Low_complexity,1,35,0,110488403,110488438	-6	+
chr1	110488846	110489162	chr1,110488846,110489162,-,MIRc,SINE,MIR,-8,260,20,110488838,110489181	+6	-
chr1	110654823	110654894	chr1,110654823,110654894,+,MIRc,SINE,MIR,73,143,-125,110654751,110655019	-6	+
chr1	110655142	110655161	chr1,110655142,110655161,+,(TA)n,Simple_repeat,Simple_repeat,1,19,0,110655142,110655161	-6	+
chr1	110655162	110655181	chr1,110655162,110655181,+,(TG)n,Simple_repeat,Simple_repeat,1,19,0,110655162,110655181	-6	+
chr1	110656476	110656626	chr1,110656476,110656626,-,MIR3,SINE,MIR,-10,198,41,110656466,110656666	+6	-
chr1	110936369	110939108	chr1,110933261,110939108,+,L1MA2,LINE,L1,17,5976,-1589,110933245,110940697	-5	+
chr1	110939108	110939398	chr1,110939108,110939398,+,AluY,SINE,Alu,13,302,-9,110939096,110939407	-6	+
chr1	110939398	110941130	chr1,110939398,110941130,+,L1MA2,LINE,L1,5977,7723,0,110933422,110941130	-6	+
chr1	110941158	110942196	chr1,110941158,110942196,-,L1PA6,LINE,L1,-1117,6765,5683,110940041,110947878	+6	-
chr1	110942189	110942353	chr1,110942189,110942464,-,L1PA6,LINE,L1,-2332,5550,5281,110939857,110947744	+1	-
chr1	110943693	110943847	chr1,110943693,110943847,+,L2b,LINE,L2,2986,3135,-240,110940708,110944087	+6	+
chr1	110943971	110944673	chr1,110943971,110944673,-,L2,LINE,L2,-536,2883,2089,110943435,110946761	-6	-
chr1	110944896	110945160	chr1,110944896,110945167,-,AluJr,SINE,Alu,-12,300,16,110944884,110945182	-4	-
chr1	110952835	110952848	chr1,110952835,110952923,+,A-rich,Low_complexity,Low_complexity,1,94,0,110952835,110952923	+5	+
chr1	110964568	110964616	chr1,110964568,110964616,-,LTR16A,LTR,ERVL,-398,53,6,110964170,110964621	-6	-
chr1	111184847	111184869	chr1,111184847,111184869,+,(T)n,Simple_repeat,Simple_repeat,1,22,0,111184847,111184869	-6	+
chr1	111317600	111317623	chr1,111317380,111317623,+,MIRc,SINE,MIR,19,268,0,111317362,111317623	-5	+
chr1	111431046	111431165	chr1,111430962,111431165,+,L1MC5,LINE,L1,6941,7154,-2150,111424022,111433315	-5	+
chr1	111431182	111431355	chr1,111431182,111431355,+,MER20,DNA,hAT-Charlie,1,184,-35,111431182,111431390	-6	+
chr1	111431355	111431417	chr1,111431355,111431417,-,Tigger5b,DNA,TcMar-Tigger,0,472,411,111431355,111431827	+6	-
chr1	111431425	111431650	chr1,111431425,111431650,+,L1PA8,LINE,L1,5941,6165,-7,111425485,111431657	-6	+
chr1	111431655	111431713	chr1,111431655,111431713,+,Tigger5b,DNA,TcMar-Tigger,411,468,-4,111431245,111431717	-6	+
chr1	111431725	111431757	chr1,111431725,111431757,+,(T)n,Simple_repeat,Simple_repeat,1,32,0,111431725,111431757	-6	+
chr1	111431757	111431823	chr1,111431757,111431823,-,Tigger5b,DNA,TcMar-Tigger,-406,66,1,111431351,111431823	+6	-
chr1	111432343	111432393	chr1,111432343,111432393,+,L3,LINE,CR1,4042,4091,-8,111428302,111432401	-6	+
chr1	111440998	111441023	chr1,111440998,111441023,+,(AC)n,Simple_repeat,Simple_repeat,1,25,0,111440998,111441023	-6	+
chr1	111599655	111599754	chr1,111599504,111599754,-,MER21B,LTR,ERVL,-586,282,32,111598918,111599785	+5	-
chr1	111599754	111600095	chr1,111599754,111600184,+,MSTB,LTR,ERVL-MaLR,1,426,0,111599754,111600184	-5	+
chr1	111602271	111602333	chr1,111602271,111602465,+,MIRb,SINE,MIR,23,243,-25,111602249,111602490	-2	+
chr1	111604369	111604398	chr1,111604353,111604398,+,(CTGCTCA)n,Simple_repeat,Simple_repeat,1,49,0,111604353,111604398	-5	+
chr1	111608136	111608723	chr1,111607038,111608899,-,SVA_D,Retroposon,SVA,-18,1368,33,111607020,111608931	+1	-
chr1	111739964	111740077	chr1,111739964,111740156,-,L2a,LINE,L2,-26,3400,3206,111739938,111743361	-4	-
chr1	111746564	111746620	chr1,111746564,111746620,-,L3,LINE,CR1,-2,4097,4044,111746562,111750663	-5	-
chr1	111746701	111746888	chr1,111746701,111746888,-,MIR,SINE,MIR,-54,208,13,111746647,111746900	-6	-
chr1	111746849	111746957	chr1,111746849,111746957,+,MIRc,SINE,MIR,26,142,-126,111746824,111747083	+6	+
chr1	111747009	111747153	chr1,111747009,111747153,-,MIRc,SINE,MIR,-123,145,7,111746886,111747159	-6	-
chr1	111853762	111853796	chr1,111853470,111853796,+,L2a,LINE,L2,3103,3426,0,111850368,111853796	-5	+
chr1	111853800	111853923	chr1,111853800,111853923,+,MIRb,SINE,MIR,123,260,-8,111853678,111853931	-6	+
chr1	111853923	111854026	chr1,111853923,111854026,+,L2a,LINE,L2,3319,3422,-4,111850605,111854030	-6	+
chr1	111909742	111909893	chr1,111909742,111909926,+,MIRb,SINE,MIR,73,268,0,111909670,111909926	+4	+
chr1	111989949	111990014	chr1,111989949,111990014,+,G-rich,Low_complexity,Low_complexity,1,68,0,111989949,111990014	+6	+
chr1	111996649	111996893	chr1,111996649,111996893,+,MIRb,SINE,MIR,1,261,-1,111996649,111996894	+6	+
chr1	111997850	111998045	chr1,111997850,111998045,-,L1MC5,LINE,L1,-9,9295,9092,111997841,112007136	-6	-
chr1	111998276	111998302	chr1,111998276,111998302,+,(T)n,Simple_repeat,Simple_repeat,1,26,0,111998276,111998302	+6	+
chr1	111998375	111998491	chr1,111998375,111998491,-,MIRb,SINE,MIR,-44,224,81,111998331,111998571	-6	-
chr1	111998491	111998842	chr1,111998491,111998898,+,MLT1J2,LTR,ERVL-MaLR,1,448,0,111998491,111998898	+5	+
chr1	112693688	112693699	chr1,112693666,112693699,+,(T)n,Simple_repeat,Simple_repeat,1,33,0,112693666,112693699	-5	+
chr1	112716047	112716316	chr1,112716047,112716316,-,MIRb,SINE,MIR,-1,267,1,112716046,112716316	-6	-
chr1	112820170	112820531	chr1,112820144,112820531,-,LTR7,LTR,ERV1,-12,438,1,112820132,112820531	+5	-
chr1	112820531	112820541	chr1,112820531,112820926,-,HERVH-int,LTR,ERV1,0,7713,7324,112820531,112828249	+2	-
chr1	112823653	112823754	chr1,112823541,112825658,-,HERVH-int,LTR,ERV1,-5463,2250,1,112818078,112825658	+3	-
chr1	112825513	112825658	chr1,112823541,112825658,-,HERVH-int,LTR,ERV1,-5463,2250,1,112818078,112825658	+4	-
chr1	112825660	112825672	chr1,112825660,112826054,-,LTR7,LTR,ERV1,-2,448,1,112825658,112826054	+2	-
chr1	112828477	112828511	chr1,112827509,112831188,+,Harlequin-int,LTR,ERV1,1405,5125,-1771,112826105,112832959	-3	+
chr1	112840488	112840580	chr1,112840465,112840834,+,AluJr,SINE,Alu,1,298,-14,112840465,112840848	-3	+
chr1	112848954	112849050	chr1,112848797,112849076,+,AluSg7,SINE,Alu,1,279,-30,112848797,112849106	-3	+
chr1	112850184	112850373	chr1,112850184,112850373,+,MIR,SINE,MIR,28,227,-35,112850157,112850408	+6	+
chr1	112850184	112850373	chr1,112850184,112850373,+,MIR,SINE,MIR,28,227,-35,112850157,112850408	-6	+
chr1	112850544	112850643	chr1,112850544,112850733,-,MIRb,SINE,MIR,-34,234,32,112850510,112850764	+1	-
chr1	112876940	112876984	chr1,112876870,112877143,-,LTR55,LTR,ERVL?,-34,514,244,112876836,112877386	-3	-
chr1	112877730	112877871	chr1,112877719,112877878,+,MLT1F1,LTR,ERVL-MaLR,360,526,-43,112877360,112877921	+5	+
chr1	112956705	112956908	chr1,112956705,112956908,+,MIR,SINE,MIR,17,237,-31,112956689,112956939	+6	+
chr1	112957083	112957260	chr1,112957083,112957260,-,MIRb,SINE,MIR,-41,227,32,112957042,112957291	-6	-
chr1	112957313	112957439	chr1,112957313,112957439,-,L2c,LINE,L2,-14,3373,3254,112957299,112960692	-6	-
chr1	112957429	112957472	chr1,112957429,112957472,-,L2b,LINE,L2,-10,3365,3324,112957419,112960795	-6	-
chr1	112957539	112957625	chr1,112957539,112957625,-,MIRb,SINE,MIR,-71,197,112,112957468,112957736	-6	-
chr1	112963972	112964059	chr1,112963966,112964059,+,L1PA4,LINE,L1,6060,6152,-3,112957907,112964062	+2	+
chr1	112964059	112964072	chr1,112964059,112964138,-,L1M2,LINE,L1,-1719,4424,4356,112962340,112968493	-5	-
chr1	112968044	112968132	chr1,112968044,112968132,+,LTR104_Mam,LTR,Gypsy,661,749,-760,112967384,112968892	+6	+
chr1	112968693	112968996	chr1,112968693,112968996,+,AluY,SINE,Alu,3,303,-8,112968691,112969004	+6	+
chr1	112969103	112969395	chr1,112969103,112969395,+,AluSp,SINE,Alu,2,292,-21,112969102,112969416	+6	+
chr1	112969407	112969707	chr1,112969407,112969707,+,AluSx1,SINE,Alu,2,303,-9,112969406,112969716	+6	+
chr1	112969877	112970032	chr1,112969877,112970032,+,L1PA3,LINE,L1,5998,6152,-3,112963880,112970035	+6	+
chr1	112970375	112970679	chr1,112970375,112970679,-,AluSq2,SINE,Alu,-16,297,1,112970359,112970679	-6	-
chr1	112971580	112971634	chr1,112971580,112971634,+,L2c,LINE,L2,3026,3077,-310,112968555,112971944	+6	+
chr1	112971634	112971946	chr1,112971634,112971946,+,AluSz,SINE,Alu,1,310,-2,112971634,112971948	+6	+
chr1	112971946	112971973	chr1,112971946,112971973,+,L2c,LINE,L2,3078,3101,-286,112968869,112972259	+6	+
chr1	112972035	112972100	chr1,112972035,112972100,+,MamRep434,DNA,TcMar-Tigger,352,421,-5,112971684,112972105	+6	+
chr1	112972102	112972399	chr1,112972102,112972399,+,AluY,SINE,Alu,2,295,-16,112972101,112972415	+6	+
chr1	112972574	112972875	chr1,112972574,112972875,+,AluSx,SINE,Alu,2,301,-11,112972573,112972886	+6	+
chr1	112973081	112973371	chr1,112973081,112973371,+,AluJo,SINE,Alu,3,291,-21,112973079,112973392	+6	+
chr1	112973443	112973689	chr1,112973443,112973689,+,AluSx1,SINE,Alu,65,312,0,112973379,112973689	+6	+
chr1	112973718	112973748	chr1,112973718,112973748,+,A-rich,Low_complexity,Low_complexity,1,30,0,112973718,112973748	+6	+
chr1	112973785	112974041	chr1,112973785,112974041,+,AluJr4,SINE,Alu,48,304,-8,112973738,112974049	+6	+
chr1	112974046	112974332	chr1,112974046,112974332,+,AluSx1,SINE,Alu,1,288,-24,112974046,112974356	+6	+
chr1	112974336	112974420	chr1,112974336,112974420,+,FLAM_A,SINE,Alu,49,132,-10,112974288,112974430	+6	+
chr1	112975410	112975430	chr1,112975410,112975471,-,MIR,SINE,MIR,0,262,200,112975410,112975670	-5	-
chr1	112999293	112999468	chr1,112999293,112999468,+,MamRep605,LTR?,LTR?,1,181,-668,112999293,113000136	+6	+
chr1	112999475	112999496	chr1,112999475,112999758,+,AluSx,SINE,Alu,14,296,-16,112999462,112999774	+5	+
chr1	113011687	113011855	chr1,113011381,113011855,+,L1MC4,LINE,L1,7322,7837,-205,113004060,113012060	-5	+
chr1	113011855	113012163	chr1,113011855,113012163,+,AluSx3,SINE,Alu,1,311,0,113011855,113012163	-6	+
chr1	113012163	113012265	chr1,113012163,113012265,+,L1MC4,LINE,L1,7838,7923,-119,113004326,113012384	-6	+
chr1	113012497	113012514	chr1,113012497,113012514,+,(T)n,Simple_repeat,Simple_repeat,1,17,0,113012497,113012514	-6	+
chr1	113013141	113013166	chr1,113013141,113013166,+,(TGTT)n,Simple_repeat,Simple_repeat,1,25,0,113013141,113013166	-6	+
chr1	113013541	113013560	chr1,113013541,113013560,-,L3,LINE,CR1,0,4099,4083,113013541,113017642	+6	-
chr1	113013560	113013839	chr1,113013560,113013856,+,AluSz,SINE,Alu,1,296,-16,113013560,113013872	-2	+
chr1	113047035	113047055	chr1,113047035,113047101,+,LTR85b,LTR,Gypsy?,16,81,-703,113047020,113047804	+5	+
chr1	113048423	113048561	chr1,113048286,113048589,+,AluSp,SINE,Alu,1,305,-8,113048286,113048597	-3	+
chr1	113823158	113823258	chr1,113822965,113823258,+,L2a,LINE,L2,3147,3426,0,113819819,113823258	+2	+
chr1	113829090	113829171	chr1,113829090,113829217,-,L1MC5a,LINE,L1,-1465,4681,4556,113827625,113833772	-5	-
chr1	113900825	113901110	chr1,113900825,113901110,+,AluSp,SINE,Alu,1,286,-27,113900825,113901137	+6	+
chr1	113924010	113924119	chr1,113924010,113924119,-,L1MB5,LINE,L1,0,6174,6059,113924010,113930177	+6	-
chr1	113926866	113927156	chr1,113926866,113927156,-,AluSz,SINE,Alu,-21,291,2,113926845,113927157	+6	-
chr1	113927240	113927320	chr1,113927240,113927320,+,L2c,LINE,L2,3245,3337,-50,113923996,113927370	-6	+
chr1	113927320	113927630	chr1,113927320,113927630,-,AluSx,SINE,Alu,0,312,1,113927320,113927630	+6	-
chr1	113927630	113927697	chr1,113927630,113927697,+,L2c,LINE,L2,3309,3426,0,113924322,113927697	-5	+
chr1	113927766	113927933	chr1,113927766,113927933,+,L2a,LINE,L2,3270,3426,0,113924497,113927933	-6	+
chr1	114206427	114206685	chr1,114206384,114206881,-,MLT1F2,LTR,ERVL-MaLR,0,560,7,114206384,114206887	+5	-
chr1	115102248	115102658	chr1,115101508,115102679,+,L1MEg,LINE,L1,3762,5045,-1101,115097747,115103780	+5	+
chr1	115367066	115367377	chr1,115367066,115367377,-,L1MC4a,LINE,L1,-3,7879,7556,115367063,115374932	-6	-
chr1	115367377	115367586	chr1,115367377,115367586,-,L1MD2,LINE,L1,-2,6357,6145,115367375,115373730	-6	-
chr1	115367586	115367612	chr1,115367586,115367612,+,(GT)n,Simple_repeat,Simple_repeat,1,26,0,115367586,115367612	+6	+
chr1	115367612	115367984	chr1,115367612,115367984,-,L1MD2,LINE,L1,-215,6144,5742,115367397,115373725	-6	-
chr1	115367984	115368072	chr1,115367984,115368267,-,L1MC4a,LINE,L1,-327,7555,7264,115367657,115375530	-5	-
chr1	115919428	115919559	chr1,115919428,115919793,-,MLT1A0,LTR,ERVL-MaLR,0,365,3,115919428,115919795	-4	-
chr1	115925646	115925834	chr1,115925646,115925834,+,MamSINE1,SINE,tRNA-RTE,3,192,-98,115925644,115925932	+6	+
chr1	116013813	116014024	chr1,116013788,116014024,+,L2,LINE,L2,2270,2526,-893,116011519,116014917	-5	+
chr1	116407130	116407195	chr1,116407130,116407204,+,L2c,LINE,L2,2349,2419,-1000,116404782,116408204	-2	+
chr1	116411296	116411315	chr1,116411296,116411471,+,MER5B,DNA,hAT-Charlie,1,178,0,116411296,116411471	-2	+
chr1	116429062	116429141	chr1,116429062,116429141,+,L2a,LINE,L2,3271,3353,-73,116425792,116429214	-6	+
chr1	116433086	116433171	chr1,116432959,116433171,-,MIRb,SINE,MIR,-20,248,27,116432939,116433197	+4	-
chr1	116452653	116452932	chr1,116452653,116452950,+,AluSx1,SINE,Alu,1,297,-15,116452653,116452965	-2	+
chr1	116463721	116463763	chr1,116463605,116463763,-,MER53,DNA,hAT,0,193,1,116463605,116463763	+5	-
chr1	116463867	116463937	chr1,116463867,116463989,+,MIRb,SINE,MIR,119,240,-28,116463749,116464017	-2	+
chr1	116909378	116909513	chr1,116909378,116909513,+,MIR3,SINE,MIR,30,184,-24,116909349,116909537	-6	+
chr1	117032305	117032336	chr1,117032305,117032418,-,L2c,LINE,L2,0,3387,3272,117032305,117035689	+2	-
chr1	117032390	117032418	chr1,117032305,117032418,-,L2c,LINE,L2,0,3387,3272,117032305,117035689	+4	-
chr1	117032475	117032521	chr1,117032475,117032570,+,L3,LINE,CR1,3999,4098,-1,117028477,117032571	-1	+
chr1	117050167	117050209	chr1,117049970,117050209,+,L3,LINE,CR1,2874,3149,-950,117047097,117051159	-4	+
chr1	117050215	117050334	chr1,117050215,117050365,+,Plat_L3,LINE,CR1,2653,2812,-774,117047563,117051139	-2	+
chr1	117321124	117321336	chr1,117320801,117321483,+,MER39,LTR,ERV1,3,692,-15,117320799,117321498	+5	+
chr1	117364903	117364933	chr1,117364903,117364933,+,(TTATAA)n,Simple_repeat,Simple_repeat,1,31,0,117364903,117364933	-6	+
chr1	117493515	117493805	chr1,117493500,117493805,+,AluSz,SINE,Alu,3,307,-5,117493498,117493810	+1	+
chr1	117493963	117494191	chr1,117493963,117494191,-,MIR,SINE,MIR,0,262,1,117493963,117494191	-6	-
chr1	117494593	117494637	chr1,117494593,117494637,+,L2b,LINE,L2,3322,3365,-10,117491272,117494647	+6	+
chr1	117494820	117494938	chr1,117494820,117494938,+,L2b,LINE,L2,3249,3375,0,117491572,117494938	+6	+
chr1	117596832	117596871	chr1,117596750,117596871,-,MIR,SINE,MIR,0,262,122,117596750,117596992	+5	-
chr1	117604624	117604663	chr1,117603583,117604663,+,L1ME3,LINE,L1,5014,6154,-8,117598570,117604671	-5	+
chr1	117603999	117604399	chr1,117603583,117604663,+,L1ME3,LINE,L1,5014,6154,-8,117598570,117604671	-5	+
chr1	119062854	119062897	chr1,119062545,119062897,+,THE1A,LTR,ERVL-MaLR,1,355,0,119062545,119062897	+2	+
chr1	119062897	119064486	chr1,119062897,119064486,+,THE1A-int,LTR,ERVL-MaLR,1,1580,0,119062897,119064486	+6	+
chr1	119064486	119064785	chr1,119064486,119064831,+,THE1A,LTR,ERVL-MaLR,1,355,0,119064486,119064831	+5	+
chr1	119141976	119142176	chr1,119141976,119142176,-,L2c,LINE,L2,-955,2464,2247,119141021,119144422	-6	-
chr1	119146664	119146740	chr1,119146664,119146740,-,MER117,DNA,hAT-Charlie,-105,92,4,119146559,119146743	-6	-
chr1	119146980	119147069	chr1,119146980,119147297,-,LTR33,LTR,ERVL,-208,307,27,119146772,119147323	-5	-
chr1	119150565	119150746	chr1,119150457,119150757,+,MLT1D,LTR,ERVL-MaLR,73,438,-67,119150385,119150824	+3	+
chr1	119150793	119150934	chr1,119150786,119150948,-,AluSx,SINE,Alu,-27,285,121,119150759,119151068	-5	-
chr1	119181390	119181461	chr1,119181236,119182807,-,HERV17-int,LTR,ERV1,-7086,1540,1,119174150,119182807	-3	-
chr1	119181978	119182807	chr1,119181236,119182807,-,HERV17-int,LTR,ERV1,-7086,1540,1,119174150,119182807	-2	-
chr1	119182807	119183271	chr1,119182807,119183271,-,LTR17,LTR,ERV1,0,780,253,119182807,119183523	-6	-
chr1	119183271	119183757	chr1,119183271,119183757,-,L1M3,LINE,L1,-730,5582,5101,119182541,119188857	-6	-
chr1	119183757	119183793	chr1,119183757,119183793,-,U2,snRNA,snRNA,-152,36,1,119183605,119183793	-6	-
chr1	119183793	119183823	chr1,119183793,119183948,-,L1M3,LINE,L1,-730,5100,4946,119183063,119188893	-5	-
chr1	119260265	119260431	chr1,119259944,119260431,-,MLT1D,LTR,ERVL-MaLR,0,505,3,119259944,119260433	+5	-
chr1	119261447	119261462	chr1,119261224,119261462,-,MamSINE1,SINE,tRNA-RTE,-53,237,8,119261171,119261469	-2	-
chr1	119275188	119275274	chr1,119275187,119275274,-,MER5B,DNA,hAT-Charlie,-2,176,90,119275185,119275363	-2	-
chr1	119328189	119328287	chr1,119328189,119328339,+,MamGypLTR3,LTR,Gypsy,724,952,-29,119327466,119328368	+1	+
chr1	119355991	119356104	chr1,119355789,119356104,-,AluJb,SINE,Alu,0,312,1,119355789,119356104	-2	-
chr1	119370084	119370256	chr1,119369935,119370256,-,MLT1I,LTR,ERVL-MaLR,-20,391,70,119369915,119370325	-2	-
chr1	119597702	119598649	chr1,119597458,119598649,+,L1MB7,LINE,L1,4948,6184,0,119592511,119598649	-5	+
chr1	119598749	119598861	chr1,119598749,119598861,-,LTR16,LTR,ERVL,-324,114,1,119598425,119598861	+6	-
chr1	119599089	119599271	chr1,119599089,119599625,+,L1M5,LINE,L1,2646,3188,-2958,119596444,119602583	-1	+
chr1	119909272	119909655	chr1,119909272,119909655,-,L1ME3,LINE,L1,-3,6159,5750,119909269,119915404	+6	-
chr1	119909847	119910100	chr1,119909847,119910100,+,LTR33,LTR,ERVL,18,290,-225,119909830,119910325	-6	+
chr1	119910100	119910440	chr1,119910100,119910440,-,MER1B,DNA,hAT-Charlie,0,339,5,119910100,119910444	+6	-
chr1	119910440	119910613	chr1,119910440,119910663,+,LTR33,LTR,ERVL,291,515,0,119910150,119910663	-1	+
chr1	120076627	120076652	chr1,120076627,120076652,+,(A)n,Simple_repeat,Simple_repeat,1,25,0,120076627,120076652	+6	+
chr1	120953397	120953426	chr1,120953397,120953426,+,(TTGT)n,Simple_repeat,Simple_repeat,1,29,0,120953397,120953426	+6	+
chr1	121001000	121001060	chr1,121000987,121001060,-,tRNA-Glu-GAA,tRNA,tRNA,-3,72,1,121000984,121001060	-2	-
chr1	121008411	121008499	chr1,121008365,121008505,-,U1,snRNA,snRNA,-14,151,3,121008351,121008507	-3	-
chr1	121052026	121052077	chr1,121051926,121052077,-,L2,LINE,L2,-797,2622,2456,121051129,121054532	+4	-
chr1	121090316	121090724	chr1,121090316,121090724,-,L1ME3A,LINE,L1,-12,6161,5681,121090304,121096404	+6	-
chr1	121090815	121091130	chr1,121090815,121091130,-,L1ME3A,LINE,L1,-751,5422,5083,121090064,121096212	+6	-
chr1	121091319	121091709	chr1,121091319,121091709,-,L1M5,LINE,L1,-3164,2982,2535,121088155,121094243	+6	-
chr1	121092205	121092728	chr1,121092205,121092728,-,MLT1E1A,LTR,ERVL-MaLR,0,680,3,121092205,121092730	+6	-
chr1	121120031	121120071	chr1,121119918,121120073,-,MIRb,SINE,MIR,-5,263,92,121119913,121120164	-3	-
chr1	121146803	121146826	chr1,121146803,121146915,-,LTR88a,LTR,Gypsy?,-405,411,280,121146398,121147194	-5	-
chr1	121360156	121360176	chr1,121359845,121360176,+,LTR12,LTR,ERV1,3,445,-222,121359843,121360398	-5	+
chr1	121396754	121396824	chr1,121396746,121396824,+,(CGC)n,Simple_repeat,Simple_repeat,1,78,0,121396746,121396824	+1	+
chr1	121397592	121397658	chr1,121397592,121397658,-,MIR3,SINE,MIR,-47,161,95,121397545,121397752	+6	-
chr1	121398665	121398715	chr1,121398522,121398715,-,MER30B,DNA,hAT-Charlie,0,190,1,121398522,121398715	+4	-
chr1	121412719	121412752	chr1,121412533,121413137,-,L2c,LINE,L2,-725,2694,2067,121411808,121415203	-1	-
chr1	121425064	121425182	chr1,121424855,121425182,-,AluJo,SINE,Alu,-7,305,1,121424848,121425182	-2	-
chr1	121427964	121428021	chr1,121427869,121428021,+,L1M6,LINE,L1,48,218,-6278,121427822,121434299	+2	+
chr1	121429030	121429274	chr1,121429007,121429301,-,AluSc,SINE,Alu,-11,298,1,121428996,121429301	-5	-
chr1	121460019	121460080	chr1,121459968,121460080,+,MLT1J,LTR,ERVL-MaLR,80,201,-311,121459889,121460391	+2	+
chr1	121460497	121460616	chr1,121460497,121460616,+,MLT2F,LTR,ERVL,543,663,0,121459955,121460616	+6	+
chr1	121461337	121461401	chr1,121461337,121461401,-,MIRc,SINE,MIR,-34,234,171,121461303,121461571	-6	-
chr1	121461418	121461601	chr1,121461418,121461601,+,MIR,SINE,MIR,18,193,-69,121461401,121461670	+6	+
chr1	121461628	121461764	chr1,121461628,121461764,+,L2a,LINE,L2,3246,3424,-2,121458383,121461766	+6	+
chr1	121462415	121462458	chr1,121462415,121462458,+,(TTTTA)n,Simple_repeat,Simple_repeat,1,44,0,121462415,121462458	+6	+
chr1	121462658	121462691	chr1,121462658,121462691,+,(AC)n,Simple_repeat,Simple_repeat,1,33,0,121462658,121462691	+6	+
chr1	121462866	121463101	chr1,121462866,121463101,-,MIR,SINE,MIR,-11,251,2,121462855,121463102	-6	-
chr1	121509741	121509804	chr1,121508561,121509827,+,L1PA14,LINE,L1,4860,6161,0,121503702,121509827	-3	+
chr1	121510356	121510383	chr1,121510042,121510491,+,LTR12_,LTR,ERV1,1,518,-170,121510042,121510661	-1	+
chr1	143499301	143499367	chr1,143499301,143499367,-,MIR3,SINE,MIR,-47,161,95,143499254,143499461	+6	-
[truncated: 44,474 more rows]
